# Supplementary material for: ZZW-115–dependent inhibition of NUPR1 nuclear translocation sensitizes cancer cells to genotoxic agents
Source: JCI Insight. 2020 Sep 17;5(18):e138117. doi: 10.1172/jci.insight.138117 (PMC7526551; doi:10.1172/jci.insight.138117)
Supplement: Supplemental Table 2 [file jciinsight-5-138117-s193.xlsx]

## Sheet: Total sumoylations
			Average of PIC AREAS of (SUMO - avGFP)
name	Accession	Description	Ctrl	5-FU	ZZW-115	5-FU+ZZW-115
A2M	P01023	Alpha-2-macroglobulin OS=Homo sapiens GN=A2M PE=1 SV=3 - [A2MG_HUMAN]	5.73214e+06	3.35722e+06	4.11137e+06	3.30288e+06
AAAS	Q9NRG9	Aladin OS=Homo sapiens GN=AAAS PE=1 SV=1 - [AAAS_HUMAN]	2.10286e+07	2.2392e+07	1.64641e+07	1.41654e+07
AARS	P49588	Alanine--tRNA ligase, cytoplasmic OS=Homo sapiens GN=AARS PE=1 SV=2 - [SYAC_HUMAN]	1.62488e+06	1.23993e+06	983322	1.07243e+06
AARS2	Q5JTZ9	Alanine--tRNA ligase, mitochondrial OS=Homo sapiens GN=AARS2 PE=1 SV=1 - [SYAM_HUMAN]	452747	659852	1	465353
ABCB7	O75027	ATP-binding cassette sub-family B member 7, mitochondrial OS=Homo sapiens GN=ABCB7 PE=1 SV=2 - [ABCB7_HUMAN]	4.4219e+06	4.8304e+06	4.29609e+06	2.33629e+06
ABCD1	P33897	ATP-binding cassette sub-family D member 1 OS=Homo sapiens GN=ABCD1 PE=1 SV=2 - [ABCD1_HUMAN]	1	780763	474190	329682
ABCF1	Q8NE71	ATP-binding cassette sub-family F member 1 OS=Homo sapiens GN=ABCF1 PE=1 SV=2 - [ABCF1_HUMAN]	1	596299	1	1
ABCF2	Q9UG63	ATP-binding cassette sub-family F member 2 OS=Homo sapiens GN=ABCF2 PE=1 SV=2 - [ABCF2_HUMAN]	5.45077e+07	6.93711e+07	4.51142e+07	4.35022e+07
ABCF3	Q9NUQ8	ATP-binding cassette sub-family F member 3 OS=Homo sapiens GN=ABCF3 PE=1 SV=2 - [ABCF3_HUMAN]	923261	1.66424e+06	810194	1.28025e+06
ABHD10	Q9NUJ1	Mycophenolic acid acyl-glucuronide esterase, mitochondrial OS=Homo sapiens GN=ABHD10 PE=1 SV=1 - [ABHDA_HUMAN]	981839	2.28797e+06	536148	1
ABHD11	Q8NFV4	Alpha/beta hydrolase domain-containing protein 11 OS=Homo sapiens GN=ABHD11 PE=2 SV=1 - [ABHDB_HUMAN]	1	1.89597e+06	892883	1.18236e+06
ABHD12	Q8N2K0	Monoacylglycerol lipase ABHD12 OS=Homo sapiens GN=ABHD12 PE=1 SV=2 - [ABD12_HUMAN]	1.95065e+06	2.68449e+06	1.54638e+06	1.57472e+06
AC118549.1	Q8IYH5	ZZ-type zinc finger-containing protein 3 OS=Homo sapiens GN=ZZZ3 PE=1 SV=1 - [ZZZ3_HUMAN]	1	584406	1	1
ACACA	Q13085	Acetyl-CoA carboxylase 1 OS=Homo sapiens GN=ACACA PE=1 SV=2 - [ACACA_HUMAN]	1	1.4784e+06	1.58173e+06	362652
ACAD11	Q709F0	Acyl-CoA dehydrogenase family member 11 OS=Homo sapiens OX=9606 GN=ACAD11 PE=1 SV=3 - [ACD11_HUMAN]	3.06437e+06	1.38371e+06	463156	2.2604e+06
ACAT1	P24752	Acetyl-CoA acetyltransferase, mitochondrial OS=Homo sapiens GN=ACAT1 PE=1 SV=1 - [THIL_HUMAN]	1	588587	379989	1
ACIN1	Q9UKV3	Apoptotic chromatin condensation inducer in the nucleus OS=Homo sapiens GN=ACIN1 PE=1 SV=2 - [ACINU_HUMAN]	2.58688e+06	3.90748e+06	2.9897e+06	2.41056e+06
ACLY	P53396	ATP-citrate synthase OS=Homo sapiens GN=ACLY PE=1 SV=3 - [ACLY_HUMAN]	4.53507e+06	4.35003e+06	3.10523e+06	2.63064e+06
ACO2	Q99798	Aconitate hydratase, mitochondrial OS=Homo sapiens GN=ACO2 PE=1 SV=2 - [ACON_HUMAN]	6.89266e+06	9.73716e+06	4.27087e+06	6.0823e+06
ACOT1	Q86TX2	Acyl-coenzyme A thioesterase 1 OS=Homo sapiens GN=ACOT1 PE=1 SV=1 - [ACOT1_HUMAN]	3.59669e+06	5.0231e+06	3.52627e+06	2.59523e+06
ACOT7	O00154	Cytosolic acyl coenzyme A thioester hydrolase OS=Homo sapiens GN=ACOT7 PE=1 SV=3 - [BACH_HUMAN]	578834	1	659092	1
ACOT8	O14734	Acyl-coenzyme A thioesterase 8 OS=Homo sapiens GN=ACOT8 PE=1 SV=1 - [ACOT8_HUMAN]	4.43444e+06	6.6285e+06	3.9076e+06	4.53825e+06
ACOT9	Q9Y305	Acyl-coenzyme A thioesterase 9, mitochondrial OS=Homo sapiens GN=ACOT9 PE=1 SV=2 - [ACOT9_HUMAN]	3.46459e+07	4.4405e+07	2.4215e+07	2.62028e+07
ACSF2	Q96CM8	Acyl-CoA synthetase family member 2, mitochondrial OS=Homo sapiens GN=ACSF2 PE=1 SV=2 - [ACSF2_HUMAN]	341795	869743	1	1
ACSF3	Q4G176	Acyl-CoA synthetase family member 3, mitochondrial OS=Homo sapiens GN=ACSF3 PE=1 SV=3 - [ACSF3_HUMAN]	1.89685e+07	2.21602e+07	1.64463e+07	1.60125e+07
ACSL1	P33121	Long-chain-fatty-acid--CoA ligase 1 OS=Homo sapiens GN=ACSL1 PE=1 SV=1 - [ACSL1_HUMAN]	1	716777	1	1
ACSL3	O95573	Long-chain-fatty-acid--CoA ligase 3 OS=Homo sapiens GN=ACSL3 PE=1 SV=3 - [ACSL3_HUMAN]	1.36163e+06	992152	1.30095e+06	1.45756e+06
ACSS2	Q9NR19	Acetyl-coenzyme A synthetase, cytoplasmic OS=Homo sapiens GN=ACSS2 PE=1 SV=1 - [ACSA_HUMAN]	1.04747e+06	1	281505	803355
ACTB	P60709	Actin, cytoplasmic 1 OS=Homo sapiens GN=ACTB PE=1 SV=1 - [ACTB_HUMAN]	9.27967e+08	1.33836e+09	7.91014e+08	7.88663e+08
ACTC1	P68032	Actin, alpha cardiac muscle 1 OS=Homo sapiens GN=ACTC1 PE=1 SV=1 - [ACTC_HUMAN]	1	1	1	4.33912e+08
ACTN1	P12814	Alpha-actinin-1 OS=Homo sapiens GN=ACTN1 PE=1 SV=2 - [ACTN1_HUMAN]	3.5495e+07	5.24002e+07	2.74977e+07	3.02397e+07
ACTN4	O43707	Alpha-actinin-4 OS=Homo sapiens GN=ACTN4 PE=1 SV=2 - [ACTN4_HUMAN]	3.51199e+07	5.35008e+07	2.75206e+07	3.0367e+07
ACTR2	P61160	Actin-related protein 2 OS=Homo sapiens GN=ACTR2 PE=1 SV=1 - [ARP2_HUMAN]	6.89455e+06	4.61126e+06	6.08523e+06	2.6353e+06
ACTR3	P61158	Actin-related protein 3 OS=Homo sapiens GN=ACTR3 PE=1 SV=3 - [ARP3_HUMAN]	4.67945e+06	3.11158e+06	2.37378e+06	1.64679e+06
ACY1	Q03154	Aminoacylase-1 OS=Homo sapiens GN=ACY1 PE=1 SV=1 - [ACY1_HUMAN]	2.27953e+06	4.24557e+06	2.01788e+06	2.52617e+06
ADAM10	O14672	Disintegrin and metalloproteinase domain-containing protein 10 OS=Homo sapiens GN=ADAM10 PE=1 SV=1 - [ADA10_HUMAN]	2.87868e+07	4.23422e+07	2.54806e+07	2.28081e+07
ADAM9	Q13443	Disintegrin and metalloproteinase domain-containing protein 9 OS=Homo sapiens GN=ADAM9 PE=1 SV=1 - [ADAM9_HUMAN]	658837	680013	433880	263373
ADAR	P55265	Double-stranded RNA-specific adenosine deaminase OS=Homo sapiens GN=ADAR PE=1 SV=4 - [DSRAD_HUMAN]	3.79104e+06	4.44178e+06	3.28011e+06	3.27498e+06
ADI1	Q9BV57	1,2-dihydroxy-3-keto-5-methylthiopentene dioxygenase OS=Homo sapiens GN=ADI1 PE=1 SV=1 - [MTND_HUMAN]	1	612547	1	1
ADK	P55263	Adenosine kinase OS=Homo sapiens GN=ADK PE=1 SV=2 - [ADK_HUMAN]	1	1.84049e+06	1	1
ADNP	Q9H2P0	Activity-dependent neuroprotector homeobox protein OS=Homo sapiens GN=ADNP PE=1 SV=1 - [ADNP_HUMAN]	907380	3.16763e+06	1.42781e+06	1.96091e+06
ADNP2	Q6IQ32	ADNP homeobox protein 2 OS=Homo sapiens GN=ADNP2 PE=1 SV=1 - [ADNP2_HUMAN]	1.19596e+06	1	947399	1
ADPGK	Q9BRR6	ADP-dependent glucokinase OS=Homo sapiens GN=ADPGK PE=1 SV=1 - [ADPGK_HUMAN]	7.98979e+06	6.00038e+06	3.75121e+06	3.44538e+06
ADPRM	Q3LIE5	Manganese-dependent ADP-ribose/CDP-alcohol diphosphatase OS=Homo sapiens GN=ADPRM PE=1 SV=1 - [ADPRM_HUMAN]	1	1	1	2.49094e+06
ADSL	P30566	Adenylosuccinate lyase OS=Homo sapiens GN=ADSL PE=1 SV=2 - [PUR8_HUMAN]	6.33051e+06	5.95054e+06	4.27885e+06	4.50333e+06
AFF4	Q9UHB7	AF4/FMR2 family member 4 OS=Homo sapiens GN=AFF4 PE=1 SV=1 - [AFF4_HUMAN]	746602	496363	326805	206840
AFG1L	Q8WV93	Lactation elevated protein 1 OS=Homo sapiens GN=LACE1 PE=2 SV=2 - [LACE1_HUMAN]	1.35742e+06	1.9322e+06	1	1
AGL	P35573	Glycogen debranching enzyme OS=Homo sapiens GN=AGL PE=1 SV=3 - [GDE_HUMAN]	995662	1.3391e+06	779061	764112
AGO2	Q9UKV8	Protein argonaute-2 OS=Homo sapiens GN=AGO2 PE=1 SV=3 - [AGO2_HUMAN]	5.28774e+06	6.43198e+06	4.41309e+06	4.60035e+06
AGPAT5	Q9NUQ2	1-acyl-sn-glycerol-3-phosphate acyltransferase epsilon OS=Homo sapiens GN=AGPAT5 PE=1 SV=3 - [PLCE_HUMAN]	2.10669e+06	2.77139e+06	1.98422e+06	2.03773e+06
AGPS	O00116	Alkyldihydroxyacetonephosphate synthase, peroxisomal OS=Homo sapiens GN=AGPS PE=1 SV=1 - [ADAS_HUMAN]	1.2259e+07	1.31523e+07	9.58635e+06	8.31741e+06
AGTRAP	Q6RW13	Type-1 angiotensin II receptor-associated protein OS=Homo sapiens GN=AGTRAP PE=1 SV=1 - [ATRAP_HUMAN]	1.69286e+06	1.58996e+06	1	1
AHCY	P23526	Adenosylhomocysteinase OS=Homo sapiens GN=AHCY PE=1 SV=4 - [SAHH_HUMAN]	1.31859e+07	1.71099e+07	9.56741e+06	1.05767e+07
AHCYL2	Q96HN2	Putative adenosylhomocysteinase 3 OS=Homo sapiens GN=AHCYL2 PE=1 SV=1 - [SAHH3_HUMAN]	1	4.51119e+06	1	3.81538e+06
AHNAK	Q09666	Neuroblast differentiation-associated protein AHNAK OS=Homo sapiens GN=AHNAK PE=1 SV=2 - [AHNK_HUMAN]	1.36317e+06	2.07059e+06	1.21634e+06	1.57856e+06
AHNAK2	Q8IVF2	Protein AHNAK2 OS=Homo sapiens GN=AHNAK2 PE=1 SV=2 - [AHNK2_HUMAN]	1	315386	1	1
AHSG	P02765	Alpha-2-HS-glycoprotein OS=Homo sapiens OX=9606 GN=AHSG PE=1 SV=2 - [FETUA_HUMAN]	3.64654e+07	2.05571e+07	2.45449e+07	2.06448e+07
AIFM1	O95831	Apoptosis-inducing factor 1, mitochondrial OS=Homo sapiens GN=AIFM1 PE=1 SV=1 - [AIFM1_HUMAN]	1.65821e+06	2.07192e+06	1.27683e+06	1.27458e+06
AIMP2	Q13155	Aminoacyl tRNA synthase complex-interacting multifunctional protein 2 OS=Homo sapiens GN=AIMP2 PE=1 SV=2 - [AIMP2_HUMAN]	1.06075e+07	1.01283e+07	7.6002e+06	5.52869e+06
AKAP17A	Q02040	A-kinase anchor protein 17A OS=Homo sapiens GN=AKAP17A PE=1 SV=2 - [AK17A_HUMAN]	1	1.67567e+06	475717	1
AKAP8	O43823	A-kinase anchor protein 8 OS=Homo sapiens GN=AKAP8 PE=1 SV=1 - [AKAP8_HUMAN]	1.12767e+06	2.03149e+06	1.21311e+06	1.44639e+06
AKR7A2	O43488	Aflatoxin B1 aldehyde reductase member 2 OS=Homo sapiens GN=AKR7A2 PE=1 SV=3 - [ARK72_HUMAN]	2.93184e+07	3.14616e+07	2.21544e+07	1.90296e+07
ALB	P02768	Serum albumin OS=Homo sapiens GN=ALB PE=1 SV=2 - [ALBU_HUMAN]	2.32159e+09	1.88963e+09	1.72883e+09	1.5619e+09
ALDH16A1	Q8IZ83	Aldehyde dehydrogenase family 16 member A1 OS=Homo sapiens GN=ALDH16A1 PE=1 SV=2 - [A16A1_HUMAN]	1	1.94152e+06	1	826027
ALDH18A1	P54886	Delta-1-pyrroline-5-carboxylate synthase OS=Homo sapiens GN=ALDH18A1 PE=1 SV=2 - [P5CS_HUMAN]	3.138e+07	3.95717e+07	2.52986e+07	2.2402e+07
ALDH1A1	P00352	Retinal dehydrogenase 1 OS=Homo sapiens GN=ALDH1A1 PE=1 SV=2 - [AL1A1_HUMAN]	2.00945e+07	2.10528e+07	1.55683e+07	1.4239e+07
ALDH3A2	P51648	Fatty aldehyde dehydrogenase OS=Homo sapiens GN=ALDH3A2 PE=1 SV=1 - [AL3A2_HUMAN]	2.81142e+06	3.53947e+06	1.3528e+06	1
ALDH7A1	P49419	Alpha-aminoadipic semialdehyde dehydrogenase OS=Homo sapiens GN=ALDH7A1 PE=1 SV=5 - [AL7A1_HUMAN]	2.34257e+06	3.63706e+06	3.29531e+06	2.39894e+06
ALDOA	P04075	Fructose-bisphosphate aldolase A OS=Homo sapiens GN=ALDOA PE=1 SV=2 - [ALDOA_HUMAN]	1.24267e+08	1.53553e+08	9.18198e+07	8.02822e+07
ALDOC	P09972	Fructose-bisphosphate aldolase C OS=Homo sapiens GN=ALDOC PE=1 SV=2 - [ALDOC_HUMAN]	2.47295e+07	3.58128e+07	1.93588e+07	1.79369e+07
AMMECR1	Q9Y4X0	AMME syndrome candidate gene 1 protein OS=Homo sapiens GN=AMMECR1 PE=1 SV=1 - [AMMR1_HUMAN]	4.9156e+06	6.67293e+06	4.17546e+06	4.25162e+06
AMMECR1L	Q6DCA0	AMMECR1-like protein OS=Homo sapiens GN=AMMECR1L PE=1 SV=1 - [AMERL_HUMAN]	4.8119e+06	3.75739e+06	1	3.49412e+06
AMPD2	Q01433	AMP deaminase 2 OS=Homo sapiens GN=AMPD2 PE=1 SV=2 - [AMPD2_HUMAN]	2.12239e+07	2.36103e+07	1.37548e+07	1.41765e+07
ANAPC1	Q9H1A4	Anaphase-promoting complex subunit 1 OS=Homo sapiens GN=ANAPC1 PE=1 SV=1 - [APC1_HUMAN]	1.55841e+06	2.09748e+06	1.06174e+06	1.11341e+06
ANAPC4	Q9UJX5	Anaphase-promoting complex subunit 4 OS=Homo sapiens GN=ANAPC4 PE=1 SV=2 - [APC4_HUMAN]	1.66185e+06	2.24176e+06	1.67883e+06	1.39591e+06
ANAPC5	Q9UJX4	Anaphase-promoting complex subunit 5 OS=Homo sapiens GN=ANAPC5 PE=1 SV=2 - [APC5_HUMAN]	488553	893914	447970	274471
ANGEL2	Q5VTE6	Protein angel homolog 2 OS=Homo sapiens GN=ANGEL2 PE=1 SV=1 - [ANGE2_HUMAN]	3.56863e+06	4.21541e+06	3.5516e+06	1.91901e+06
ANK1	P16157	Ankyrin-1 OS=Homo sapiens GN=ANK1 PE=1 SV=3 - [ANK1_HUMAN]	1.61405e+07	2.06823e+07	1.67612e+07	1.27867e+07
ANKFY1	Q9P2R3	Ankyrin repeat and FYVE domain-containing protein 1 OS=Homo sapiens GN=ANKFY1 PE=1 SV=2 - [ANFY1_HUMAN]	2.55651e+06	2.67212e+06	1.56462e+06	1.64465e+06
ANKHD1	Q8IWZ3	Ankyrin repeat and KH domain-containing protein 1 OS=Homo sapiens GN=ANKHD1 PE=1 SV=1 - [ANKH1_HUMAN]	763154	736384	427533	563603
ANKRD17	O75179	Ankyrin repeat domain-containing protein 17 OS=Homo sapiens GN=ANKRD17 PE=1 SV=3 - [ANR17_HUMAN]	1	1	572770	1
ANKRD28	O15084	Serine/threonine-protein phosphatase 6 regulatory ankyrin repeat subunit A OS=Homo sapiens GN=ANKRD28 PE=1 SV=5 - [ANR28_HUMAN]	1.34183e+07	9.67256e+06	1.01843e+07	6.12285e+06
ANKRD44	Q8N8A2	Serine/threonine-protein phosphatase 6 regulatory ankyrin repeat subunit B OS=Homo sapiens GN=ANKRD44 PE=1 SV=3 - [ANR44_HUMAN]	5.3498e+06	1	1	1
ANKRD50	Q9ULJ7	Ankyrin repeat domain-containing protein 50 OS=Homo sapiens GN=ANKRD50 PE=1 SV=4 - [ANR50_HUMAN]	7.89272e+06	7.26334e+06	5.68732e+06	4.24554e+06
ANKRD52	Q8NB46	Serine/threonine-protein phosphatase 6 regulatory ankyrin repeat subunit C OS=Homo sapiens GN=ANKRD52 PE=1 SV=3 - [ANR52_HUMAN]	6.02968e+06	4.5149e+06	4.14977e+06	2.8715e+06
ANKS1A	Q92625	Ankyrin repeat and SAM domain-containing protein 1A OS=Homo sapiens GN=ANKS1A PE=1 SV=4 - [ANS1A_HUMAN]	1.1109e+06	984405	1	1
ANXA1	P04083	Annexin A1 OS=Homo sapiens GN=ANXA1 PE=1 SV=2 - [ANXA1_HUMAN]	4.81035e+06	6.58036e+06	2.91017e+06	3.31392e+06
ANXA10	Q9UJ72	Annexin A10 OS=Homo sapiens GN=ANXA10 PE=1 SV=3 - [ANX10_HUMAN]	1.06597e+06	1.3751e+06	715765	905485
ANXA2	P07355	Annexin A2 OS=Homo sapiens GN=ANXA2 PE=1 SV=2 - [ANXA2_HUMAN]	7.69492e+06	5.09943e+06	3.05163e+06	1.22901e+06
AP1G1	O43747	AP-1 complex subunit gamma-1 OS=Homo sapiens GN=AP1G1 PE=1 SV=5 - [AP1G1_HUMAN]	800617	906243	1	1.14731e+06
AP1G2	O75843	AP-1 complex subunit gamma-like 2 OS=Homo sapiens GN=AP1G2 PE=1 SV=1 - [AP1G2_HUMAN]	1.2694e+06	1.56415e+06	1.42936e+06	946129
AP1M1	Q9BXS5	AP-1 complex subunit mu-1 OS=Homo sapiens GN=AP1M1 PE=1 SV=3 - [AP1M1_HUMAN]	3.82829e+06	5.64362e+06	3.39697e+06	3.08423e+06
AP2A1	O95782	AP-2 complex subunit alpha-1 OS=Homo sapiens GN=AP2A1 PE=1 SV=3 - [AP2A1_HUMAN]	1.58454e+06	757707	894425	1
AP2A2	O94973	AP-2 complex subunit alpha-2 OS=Homo sapiens GN=AP2A2 PE=1 SV=2 - [AP2A2_HUMAN]	1.65296e+06	757707	785264	480063
AP2B1	P63010	AP-2 complex subunit beta OS=Homo sapiens GN=AP2B1 PE=1 SV=1 - [AP2B1_HUMAN]	4.50987e+06	4.55847e+06	2.71728e+06	2.96913e+06
AP2S1	P53680	AP-2 complex subunit sigma OS=Homo sapiens GN=AP2S1 PE=1 SV=2 - [AP2S1_HUMAN]	5.60598e+06	6.03732e+06	3.5954e+06	1
AP3D1	O14617	AP-3 complex subunit delta-1 OS=Homo sapiens GN=AP3D1 PE=1 SV=1 - [AP3D1_HUMAN]	2.43658e+06	3.76291e+06	1.14845e+06	1.60556e+06
AP4M1	O00189	AP-4 complex subunit mu-1 OS=Homo sapiens GN=AP4M1 PE=1 SV=2 - [AP4M1_HUMAN]	1	1.61156e+06	1	1
APAF1	O14727	Apoptotic protease-activating factor 1 OS=Homo sapiens GN=APAF1 PE=1 SV=2 - [APAF_HUMAN]	861524	1	1	1
APBA3	O96018	Amyloid beta A4 precursor protein-binding family A member 3 OS=Homo sapiens GN=APBA3 PE=1 SV=1 - [APBA3_HUMAN]	1	2.71287e+06	1	1
APEH	P13798	Acylamino-acid-releasing enzyme OS=Homo sapiens GN=APEH PE=1 SV=4 - [ACPH_HUMAN]	2.20642e+06	2.61266e+06	1.82465e+06	1.70223e+06
APEX1	P27695	DNA-(apurinic or apyrimidinic site) lyase OS=Homo sapiens GN=APEX1 PE=1 SV=2 - [APEX1_HUMAN]	3.75966e+06	4.29449e+06	4.76813e+06	2.40906e+06
APLP2	Q06481	Amyloid-like protein 2 OS=Homo sapiens GN=APLP2 PE=1 SV=2 - [APLP2_HUMAN]	2.20784e+06	1	3.69168e+06	2.08723e+06
APMAP	Q9HDC9	Adipocyte plasma membrane-associated protein OS=Homo sapiens GN=APMAP PE=1 SV=2 - [APMAP_HUMAN]	9.91963e+06	1.05586e+07	7.76733e+06	6.2537e+06
APOBEC3B	Q9UH17	DNA dC->dU-editing enzyme APOBEC-3B OS=Homo sapiens GN=APOBEC3B PE=1 SV=1 - [ABC3B_HUMAN]	904324	1	1	1
APOBEC3C	Q9NRW3	DNA dC->dU-editing enzyme APOBEC-3C OS=Homo sapiens GN=APOBEC3C PE=1 SV=2 - [ABC3C_HUMAN]	512564	512138	1	1
APOBEC3F	Q8IUX4	DNA dC->dU-editing enzyme APOBEC-3F OS=Homo sapiens GN=APOBEC3F PE=1 SV=3 - [ABC3F_HUMAN]	1.49973e+06	959469	1.26316e+06	1.48353e+06
APOBEC3G	Q9HC16	DNA dC->dU-editing enzyme APOBEC-3G OS=Homo sapiens GN=APOBEC3G PE=1 SV=1 - [ABC3G_HUMAN]	1	3.15778e+06	1	1.79077e+06
APOD	P05090	Apolipoprotein D OS=Homo sapiens GN=APOD PE=1 SV=1 - [APOD_HUMAN]	2.38706e+06	794527	6.09979e+06	1.03795e+06
APP	P05067	Amyloid beta A4 protein OS=Homo sapiens GN=APP PE=1 SV=3 - [A4_HUMAN]	9.26698e+06	1.19692e+07	1.00646e+07	7.66967e+06
APTX	Q7Z2E3	Aprataxin OS=Homo sapiens GN=APTX PE=1 SV=2 - [APTX_HUMAN]	8.57128e+06	8.49647e+06	5.04117e+06	5.59241e+06
AQR	O60306	Intron-binding protein aquarius OS=Homo sapiens GN=AQR PE=1 SV=4 - [AQR_HUMAN]	1.87481e+06	2.58016e+06	795088	1.33455e+06
ARAF	P10398	Serine/threonine-protein kinase A-Raf OS=Homo sapiens GN=ARAF PE=1 SV=2 - [ARAF_HUMAN]	1.97065e+06	2.36306e+06	1.37861e+06	1.63081e+06
ARF3	P61204	ADP-ribosylation factor 3 OS=Homo sapiens GN=ARF3 PE=1 SV=2 - [ARF3_HUMAN]	6.56789e+06	4.64758e+06	3.08978e+06	2.63479e+06
ARF4	P18085	ADP-ribosylation factor 4 OS=Homo sapiens GN=ARF4 PE=1 SV=3 - [ARF4_HUMAN]	7.13615e+06	3.50634e+06	1.99803e+06	2.11978e+06
ARF5	P84085	ADP-ribosylation factor 5 OS=Homo sapiens GN=ARF5 PE=1 SV=2 - [ARF5_HUMAN]	5.23917e+06	6.33082e+06	4.61918e+06	2.99383e+06
ARF6	P62330	ADP-ribosylation factor 6 OS=Homo sapiens GN=ARF6 PE=1 SV=2 - [ARF6_HUMAN]	1.54061e+06	1	910541	1
ARFGEF1	Q9Y6D6	Brefeldin A-inhibited guanine nucleotide-exchange protein 1 OS=Homo sapiens GN=ARFGEF1 PE=1 SV=2 - [BIG1_HUMAN]	376008	1.24837e+06	525758	303959
ARHGAP32	A7KAX9	Rho GTPase-activating protein 32 OS=Homo sapiens GN=ARHGAP32 PE=1 SV=1 - [RHG32_HUMAN]	657479	748187	322598	516370
ARHGAP35	Q9NRY4	Rho GTPase-activating protein 35 OS=Homo sapiens GN=ARHGAP35 PE=1 SV=3 - [RHG35_HUMAN]	2.19008e+06	2.10997e+06	1.84646e+06	928554
ARHGAP5	Q13017	Rho GTPase-activating protein 5 OS=Homo sapiens GN=ARHGAP5 PE=1 SV=2 - [RHG05_HUMAN]	1	397989	1	1
ARHGDIA	P52565	Rho GDP-dissociation inhibitor 1 OS=Homo sapiens GN=ARHGDIA PE=1 SV=3 - [GDIR1_HUMAN]	1.82441e+06	2.7346e+06	1.28787e+06	1
ARHGEF7	Q14155	Rho guanine nucleotide exchange factor 7 OS=Homo sapiens GN=ARHGEF7 PE=1 SV=2 - [ARHG7_HUMAN]	919269	1.50464e+06	488838	1
ARID3A	Q99856	AT-rich interactive domain-containing protein 3A OS=Homo sapiens GN=ARID3A PE=1 SV=2 - [ARI3A_HUMAN]	1	1	154063	1
ARID4A	P29374	AT-rich interactive domain-containing protein 4A OS=Homo sapiens GN=ARID4A PE=1 SV=3 - [ARI4A_HUMAN]	1.19131e+06	3.19471e+06	2.15351e+06	1.47369e+06
ARID4B	Q4LE39	AT-rich interactive domain-containing protein 4B OS=Homo sapiens GN=ARID4B PE=1 SV=2 - [ARI4B_HUMAN]	1	930495	665378	963679
ARIH1	Q9Y4X5	E3 ubiquitin-protein ligase ARIH1 OS=Homo sapiens GN=ARIH1 PE=1 SV=2 - [ARI1_HUMAN]	2.66379e+06	3.05359e+06	1.80376e+06	1.87864e+06
ARIH2	O95376	E3 ubiquitin-protein ligase ARIH2 OS=Homo sapiens GN=ARIH2 PE=1 SV=1 - [ARI2_HUMAN]	1.54321e+06	2.42608e+06	1.20123e+06	1.26066e+06
ARMC6	Q6NXE6	Armadillo repeat-containing protein 6 OS=Homo sapiens GN=ARMC6 PE=1 SV=2 - [ARMC6_HUMAN]	2.48705e+07	2.63092e+07	1.92723e+07	1.62997e+07
ARMT1	Q9H993	UPF0364 protein C6orf211 OS=Homo sapiens GN=C6orf211 PE=1 SV=1 - [CF211_HUMAN]	1.17841e+06	1.12513e+06	1.56457e+06	691887
ARPC1A	Q92747	Actin-related protein 2/3 complex subunit 1A OS=Homo sapiens GN=ARPC1A PE=1 SV=2 - [ARC1A_HUMAN]	1.49132e+06	3.65748e+06	4.43313e+06	1.51613e+06
ARPC1B	O15143	Actin-related protein 2/3 complex subunit 1B OS=Homo sapiens GN=ARPC1B PE=1 SV=3 - [ARC1B_HUMAN]	6.29126e+06	1.16916e+07	4.73786e+06	6.1439e+06
ARPC2	O15144	Actin-related protein 2/3 complex subunit 2 OS=Homo sapiens GN=ARPC2 PE=1 SV=1 - [ARPC2_HUMAN]	8.90032e+06	1.21326e+07	5.4093e+06	5.56188e+06
ARRB2	P32121	Beta-arrestin-2 OS=Homo sapiens GN=ARRB2 PE=1 SV=2 - [ARRB2_HUMAN]	908160	1.27348e+06	614785	544580
ARSD	P51689	Arylsulfatase D OS=Homo sapiens GN=ARSD PE=1 SV=2 - [ARSD_HUMAN]	1.63801e+06	1.88302e+06	1.70861e+06	1
ASAP2	O43150	Arf-GAP with SH3 domain, ANK repeat and PH domain-containing protein 2 OS=Homo sapiens GN=ASAP2 PE=1 SV=3 - [ASAP2_HUMAN]	568438	1	453394	288557
ASB9	Q96DX5	Ankyrin repeat and SOCS box protein 9 OS=Homo sapiens GN=ASB9 PE=1 SV=1 - [ASB9_HUMAN]	1.53217e+06	3.58404e+06	2.29575e+06	1.87123e+06
ASCC3	Q8N3C0	Activating signal cointegrator 1 complex subunit 3 OS=Homo sapiens GN=ASCC3 PE=1 SV=3 - [ASCC3_HUMAN]	5.51395e+06	5.54857e+06	4.43719e+06	3.78396e+06
ASMTL	O95671	N-acetylserotonin O-methyltransferase-like protein OS=Homo sapiens GN=ASMTL PE=1 SV=3 - [ASML_HUMAN]	1.36638e+07	1.64321e+07	9.52378e+06	9.13478e+06
ASNS	P08243	Asparagine synthetase [glutamine-hydrolyzing] OS=Homo sapiens GN=ASNS PE=1 SV=4 - [ASNS_HUMAN]	6.33016e+06	9.52287e+06	5.75364e+06	6.25978e+06
ASPH	Q12797	Aspartyl/asparaginyl beta-hydroxylase OS=Homo sapiens GN=ASPH PE=1 SV=3 - [ASPH_HUMAN]	1	634742	171507	1
ATAD2	Q6PL18	ATPase family AAA domain-containing protein 2 OS=Homo sapiens GN=ATAD2 PE=1 SV=1 - [ATAD2_HUMAN]	434668	676797	1	389202
ATG2B	Q96BY7	Autophagy-related protein 2 homolog B OS=Homo sapiens GN=ATG2B PE=1 SV=5 - [ATG2B_HUMAN]	1	499607	231451	1
ATG3	Q9NT62	Ubiquitin-like-conjugating enzyme ATG3 OS=Homo sapiens GN=ATG3 PE=1 SV=1 - [ATG3_HUMAN]	7.54701e+06	7.07491e+06	5.72206e+06	4.05851e+06
ATG9A	Q7Z3C6	Autophagy-related protein 9A OS=Homo sapiens GN=ATG9A PE=1 SV=3 - [ATG9A_HUMAN]	2.7069e+06	3.06567e+06	2.82587e+06	1.61435e+06
ATIC	P31939	Bifunctional purine biosynthesis protein PURH OS=Homo sapiens GN=ATIC PE=1 SV=3 - [PUR9_HUMAN]	1.01653e+07	1.32141e+07	7.85532e+06	8.42522e+06
ATL3	Q6DD88	Atlastin-3 OS=Homo sapiens GN=ATL3 PE=1 SV=1 - [ATLA3_HUMAN]	1.97403e+06	2.05608e+06	1.59108e+06	1
ATN1	P54259	Atrophin-1 OS=Homo sapiens GN=ATN1 PE=1 SV=3 - [ATN1_HUMAN]	5.77353e+06	7.4215e+06	5.31617e+06	3.89824e+06
ATP13A1	Q9HD20	Probable cation-transporting ATPase 13A1 OS=Homo sapiens GN=ATP13A1 PE=1 SV=2 - [AT131_HUMAN]	1.76335e+06	2.12098e+06	1.36277e+07	1.14491e+07
ATP1A1	P05023	Sodium/potassium-transporting ATPase subunit alpha-1 OS=Homo sapiens GN=ATP1A1 PE=1 SV=1 - [AT1A1_HUMAN]	5.32018e+06	6.41594e+06	3.84809e+06	3.99861e+06
ATP23	Q9Y6H3	Mitochondrial inner membrane protease ATP23 homolog OS=Homo sapiens GN=XRCC6BP1 PE=1 SV=3 - [ATP23_HUMAN]	5.64308e+06	7.41112e+06	5.27699e+06	4.09108e+06
ATP2A2	P16615	Sarcoplasmic/endoplasmic reticulum calcium ATPase 2 OS=Homo sapiens GN=ATP2A2 PE=1 SV=1 - [AT2A2_HUMAN]	4.07893e+06	4.14227e+06	3.0621e+06	2.57517e+06
ATP2B4	P23634	Plasma membrane calcium-transporting ATPase 4 OS=Homo sapiens GN=ATP2B4 PE=1 SV=2 - [AT2B4_HUMAN]	990404	777542	424693	666527
ATP5MF	P56134	ATP synthase subunit f, mitochondrial OS=Homo sapiens GN=ATP5J2 PE=1 SV=3 - [ATPK_HUMAN]	5.84473e+06	6.17146e+06	5.28047e+06	4.08965e+06
ATP5PB	P24539	ATP synthase F(0) complex subunit B1, mitochondrial OS=Homo sapiens GN=ATP5F1 PE=1 SV=2 - [AT5F1_HUMAN]	1.22501e+07	1.61317e+07	9.406e+06	8.69996e+06
ATP6V1H	Q9UI12	V-type proton ATPase subunit H OS=Homo sapiens GN=ATP6V1H PE=1 SV=1 - [VATH_HUMAN]	2.76759e+06	3.25169e+06	2.23308e+06	1.94583e+06
ATR	Q13535	Serine/threonine-protein kinase ATR OS=Homo sapiens GN=ATR PE=1 SV=3 - [ATR_HUMAN]	770877	798429	1	520378
ATRX	P46100	Transcriptional regulator ATRX OS=Homo sapiens GN=ATRX PE=1 SV=5 - [ATRX_HUMAN]	332369	937906	435985	691289
ATXN2	Q99700	Ataxin-2 OS=Homo sapiens GN=ATXN2 PE=1 SV=2 - [ATX2_HUMAN]	5.95561e+07	7.56572e+07	5.75131e+07	4.4382e+07
ATXN2L	Q8WWM7	Ataxin-2-like protein OS=Homo sapiens GN=ATXN2L PE=1 SV=2 - [ATX2L_HUMAN]	6.46066e+07	1.01181e+08	6.39703e+07	5.51785e+07
AXIN1	O15169	Axin-1 OS=Homo sapiens GN=AXIN1 PE=1 SV=2 - [AXIN1_HUMAN]	3.374e+06	3.1239e+06	2.62134e+06	2.19847e+06
AZGP1	P25311	Zinc-alpha-2-glycoprotein OS=Homo sapiens GN=AZGP1 PE=1 SV=2 - [ZA2G_HUMAN]	2.95385e+06	945774	1.30695e+06	1
BABAM2	Q9NXR7	BRCA1-A complex subunit BRE OS=Homo sapiens GN=BRE PE=1 SV=2 - [BRE_HUMAN]	1	698095	1	1
BAZ1B	Q9UIG0	Tyrosine-protein kinase BAZ1B OS=Homo sapiens GN=BAZ1B PE=1 SV=2 - [BAZ1B_HUMAN]	8.34918e+06	8.55558e+06	6.57125e+06	6.05203e+06
BAZ2A	Q9UIF9	Bromodomain adjacent to zinc finger domain protein 2A OS=Homo sapiens GN=BAZ2A PE=1 SV=4 - [BAZ2A_HUMAN]	1	1	625976	1
BCAP31	P51572	B-cell receptor-associated protein 31 OS=Homo sapiens GN=BCAP31 PE=1 SV=3 - [BAP31_HUMAN]	8.40877e+06	6.85037e+06	6.0786e+06	3.89556e+06
BCAR3	O75815	Breast cancer anti-estrogen resistance protein 3 OS=Homo sapiens GN=BCAR3 PE=1 SV=1 - [BCAR3_HUMAN]	1	1.10292e+06	1	1
BCKDK	O14874	[3-methyl-2-oxobutanoate dehydrogenase [lipoamide]] kinase, mitochondrial OS=Homo sapiens GN=BCKDK PE=1 SV=2 - [BCKD_HUMAN]	1.2746e+07	2.10862e+07	1.10167e+07	1.07407e+07
BCLAF1	Q9NYF8	Bcl-2-associated transcription factor 1 OS=Homo sapiens GN=BCLAF1 PE=1 SV=2 - [BCLF1_HUMAN]	4.86637e+06	1.50929e+07	7.26677e+06	1.19459e+07
BCLAF3	A2AJT9	Uncharacterized protein CXorf23 OS=Homo sapiens GN=CXorf23 PE=1 SV=1 - [CX023_HUMAN]	1	1.03688e+06	1.0605e+06	889137
BCORL1	Q5H9F3	BCL-6 corepressor-like protein 1 OS=Homo sapiens GN=BCORL1 PE=1 SV=1 - [BCORL_HUMAN]	263371	448005	1	1
BEND3	Q5T5X7	BEN domain-containing protein 3 OS=Homo sapiens GN=BEND3 PE=1 SV=1 - [BEND3_HUMAN]	1.76502e+06	3.25137e+06	2.70894e+06	2.22202e+06
BIRC6	Q9NR09	Baculoviral IAP repeat-containing protein 6 OS=Homo sapiens GN=BIRC6 PE=1 SV=2 - [BIRC6_HUMAN]	561034	360009	1	306522
BLMH	Q13867	Bleomycin hydrolase OS=Homo sapiens GN=BLMH PE=1 SV=1 - [BLMH_HUMAN]	3.42576e+06	3.54251e+06	3.58157e+06	259337
BLVRB	P30043	Flavin reductase (NADPH) OS=Homo sapiens GN=BLVRB PE=1 SV=3 - [BLVRB_HUMAN]	3.68928e+06	5.43691e+06	2.4532e+06	2.46836e+06
BMP2K	Q9NSY1	BMP-2-inducible protein kinase OS=Homo sapiens GN=BMP2K PE=1 SV=2 - [BMP2K_HUMAN]	4.74907e+06	5.7137e+06	4.45448e+06	3.3176e+06
BMS1	Q14692	Ribosome biogenesis protein BMS1 homolog OS=Homo sapiens GN=BMS1 PE=1 SV=1 - [BMS1_HUMAN]	885844	2.17274e+06	1.64824e+06	1.34711e+06
BOP1	Q14137	Ribosome biogenesis protein BOP1 OS=Homo sapiens GN=BOP1 PE=1 SV=2 - [BOP1_HUMAN]	7.98743e+06	1.59476e+07	8.92037e+06	1.13022e+07
BPHL	Q86WA6	Valacyclovir hydrolase OS=Homo sapiens GN=BPHL PE=1 SV=1 - [BPHL_HUMAN]	2.36805e+07	2.61179e+07	1.79455e+07	1.91931e+07
BRCC3	P46736	Lys-63-specific deubiquitinase BRCC36 OS=Homo sapiens GN=BRCC3 PE=1 SV=2 - [BRCC3_HUMAN]	2.66947e+07	3.50428e+07	2.10029e+07	1.8229e+07
BRD4	O60885	Bromodomain-containing protein 4 OS=Homo sapiens GN=BRD4 PE=1 SV=2 - [BRD4_HUMAN]	7.97284e+06	1.11749e+07	8.11491e+06	7.1194e+06
BRD7	Q9NPI1	Bromodomain-containing protein 7 OS=Homo sapiens GN=BRD7 PE=1 SV=1 - [BRD7_HUMAN]	1	1.58536e+06	1.54507e+06	589908
BRD8	Q9H0E9	Bromodomain-containing protein 8 OS=Homo sapiens GN=BRD8 PE=1 SV=2 - [BRD8_HUMAN]	5.51362e+06	1.03536e+07	6.29209e+06	4.36812e+06
BRMS1L	Q5PSV4	Breast cancer metastasis-suppressor 1-like protein OS=Homo sapiens GN=BRMS1L PE=1 SV=2 - [BRM1L_HUMAN]	1	3.27013e+06	1	2.20487e+06
BRPF1	P55201	Peregrin OS=Homo sapiens GN=BRPF1 PE=1 SV=2 - [BRPF1_HUMAN]	1	656557	1	1
BSG	P35613	Basigin OS=Homo sapiens GN=BSG PE=1 SV=2 - [BASI_HUMAN]	6.36623e+06	7.49462e+06	3.72108e+06	3.08403e+06
BUB3	O43684	Mitotic checkpoint protein BUB3 OS=Homo sapiens GN=BUB3 PE=1 SV=1 - [BUB3_HUMAN]	7.33697e+06	8.62478e+06	4.18094e+06	5.49719e+06
C11orf54	Q9H0W9	Ester hydrolase C11orf54 OS=Homo sapiens GN=C11orf54 PE=1 SV=1 - [CK054_HUMAN]	1.24106e+07	1.38614e+07	1.00302e+07	7.67268e+06
C12orf10	Q9HB07	UPF0160 protein MYG1, mitochondrial OS=Homo sapiens GN=C12orf10 PE=1 SV=2 - [MYG1_HUMAN]	1.29249e+07	1.4654e+07	1.20025e+07	9.59629e+06
C12orf29	Q8N999	Uncharacterized protein C12orf29 OS=Homo sapiens GN=C12orf29 PE=1 SV=2 - [CL029_HUMAN]	2.78903e+06	2.80144e+06	905336	1.69234e+06
C17orf97	Q6ZQX7	Uncharacterized protein C17orf97 OS=Homo sapiens GN=C17orf97 PE=2 SV=2 - [CQ097_HUMAN]	1	4.58947e+06	573471	1.73792e+06
C1GALT1C1	Q96EU7	C1GALT1-specific chaperone 1 OS=Homo sapiens GN=C1GALT1C1 PE=1 SV=1 - [C1GLC_HUMAN]	776497	1.8962e+06	512412	967303
C1orf35	Q9BU76	Multiple myeloma tumor-associated protein 2 OS=Homo sapiens GN=MMTAG2 PE=1 SV=1 - [MMTA2_HUMAN]	1.61241e+07	2.4877e+07	1.56802e+07	1.61953e+07
C20orf27	Q9GZN8	UPF0687 protein C20orf27 OS=Homo sapiens GN=C20orf27 PE=1 SV=3 - [CT027_HUMAN]	5.67664e+07	6.96553e+07	3.87385e+07	3.93743e+07
C2orf69	Q8N8R5	UPF0565 protein C2orf69 OS=Homo sapiens GN=C2orf69 PE=1 SV=1 - [CB069_HUMAN]	2.57441e+06	3.36899e+06	2.44799e+06	2.05784e+06
C5orf22	Q49AR2	UPF0489 protein C5orf22 OS=Homo sapiens GN=C5orf22 PE=1 SV=2 - [CE022_HUMAN]	237035	980919	413645	417579
CAD	P27708	CAD protein OS=Homo sapiens GN=CAD PE=1 SV=3 - [PYR1_HUMAN]	2.62517e+07	2.63855e+07	1.97435e+07	1.68341e+07
CALR	P27797	Calreticulin OS=Homo sapiens GN=CALR PE=1 SV=1 - [CALR_HUMAN]	1	1.67038e+06	1	1
CAMK2G	Q13555	Calcium/calmodulin-dependent protein kinase type II subunit gamma OS=Homo sapiens OX=9606 GN=CAMK2G PE=1 SV=4 - [KCC2G_HUMAN]	1.29709e+07	1.02714e+07	9.20837e+06	5.82086e+06
CAND1	Q86VP6	Cullin-associated NEDD8-dissociated protein 1 OS=Homo sapiens GN=CAND1 PE=1 SV=2 - [CAND1_HUMAN]	852905	1.06066e+06	801690	520797
CANX	P27824	Calnexin OS=Homo sapiens GN=CANX PE=1 SV=2 - [CALX_HUMAN]	1.68335e+07	2.90834e+07	1.5263e+07	1.57707e+07
CAP1	Q01518	Adenylyl cyclase-associated protein 1 OS=Homo sapiens GN=CAP1 PE=1 SV=5 - [CAP1_HUMAN]	611156	1.13957e+06	491301	452117
CAP2	P40123	Adenylyl cyclase-associated protein 2 OS=Homo sapiens GN=CAP2 PE=1 SV=1 - [CAP2_HUMAN]	542842	1	567572	1
CAPN1	P07384	Calpain-1 catalytic subunit OS=Homo sapiens GN=CAPN1 PE=1 SV=1 - [CAN1_HUMAN]	884695	1.37337e+06	985061	745980
CAPN2	P17655	Calpain-2 catalytic subunit OS=Homo sapiens GN=CAPN2 PE=1 SV=6 - [CAN2_HUMAN]	5.65891e+06	6.4559e+06	4.49569e+06	4.10796e+06
CAPRIN1	Q14444	Caprin-1 OS=Homo sapiens GN=CAPRIN1 PE=1 SV=2 - [CAPR1_HUMAN]	1	1.14422e+06	1	1.00856e+06
CAPZA1	P52907	F-actin-capping protein subunit alpha-1 OS=Homo sapiens GN=CAPZA1 PE=1 SV=3 - [CAZA1_HUMAN]	1.03967e+06	1.92631e+06	1	1
CAPZB	P47756	F-actin-capping protein subunit beta OS=Homo sapiens GN=CAPZB PE=1 SV=4 - [CAPZB_HUMAN]	2.65518e+06	1.39473e+06	666353	664093
CARM1	Q86X55	Histone-arginine methyltransferase CARM1 OS=Homo sapiens GN=CARM1 PE=1 SV=3 - [CARM1_HUMAN]	5.37961e+06	5.92888e+06	4.03066e+06	3.8055e+06
CARS2	Q9HA77	Probable cysteine--tRNA ligase, mitochondrial OS=Homo sapiens GN=CARS2 PE=1 SV=1 - [SYCM_HUMAN]	4.74948e+06	8.77541e+06	5.6732e+06	3.66813e+06
CASP14	P31944	Caspase-14 OS=Homo sapiens GN=CASP14 PE=1 SV=2 - [CASPE_HUMAN]	1.11844e+06	1	1	1
CASP2	P42575	Caspase-2 OS=Homo sapiens GN=CASP2 PE=1 SV=2 - [CASP2_HUMAN]	1	1	1	1.1056e+06
CASZ1	Q86V15	Zinc finger protein castor homolog 1 OS=Homo sapiens GN=CASZ1 PE=1 SV=4 - [CASZ1_HUMAN]	2.26684e+06	2.39405e+06	2.24875e+06	1.99996e+06
CAT	P04040	Catalase OS=Homo sapiens GN=CAT PE=1 SV=3 - [CATA_HUMAN]	1.09204e+07	1.62824e+07	8.38365e+06	8.12383e+06
CAV1	Q03135	Caveolin-1 OS=Homo sapiens GN=CAV1 PE=1 SV=4 - [CAV1_HUMAN]	1	2.017e+06	1	1
CBL	P22681	E3 ubiquitin-protein ligase CBL OS=Homo sapiens GN=CBL PE=1 SV=2 - [CBL_HUMAN]	2.47835e+07	2.57408e+07	2.00287e+07	1.66643e+07
CBLL1	Q75N03	E3 ubiquitin-protein ligase Hakai OS=Homo sapiens GN=CBLL1 PE=1 SV=1 - [HAKAI_HUMAN]	2.13072e+07	3.13549e+07	1.70224e+07	1.56346e+07
CBR1	P16152	Carbonyl reductase [NADPH] 1 OS=Homo sapiens GN=CBR1 PE=1 SV=3 - [CBR1_HUMAN]	173440	1	1	1
CBS	P35520	Cystathionine beta-synthase OS=Homo sapiens GN=CBS PE=1 SV=2 - [CBS_HUMAN]	9.41753e+06	1.15746e+07	5.34937e+06	5.40096e+06
CBX1	P83916	Chromobox protein homolog 1 OS=Homo sapiens GN=CBX1 PE=1 SV=1 - [CBX1_HUMAN]	1.29391e+06	2.83938e+06	962825	1.24449e+06
CBX3	Q13185	Chromobox protein homolog 3 OS=Homo sapiens GN=CBX3 PE=1 SV=4 - [CBX3_HUMAN]	2.35814e+06	3.49055e+06	2.57222e+06	2.66384e+06
CBX4	O00257	E3 SUMO-protein ligase CBX4 OS=Homo sapiens GN=CBX4 PE=1 SV=3 - [CBX4_HUMAN]	1.19045e+07	1.15733e+07	9.65371e+06	7.38825e+06
CCAR2	Q8N163	Cell cycle and apoptosis regulator protein 2 OS=Homo sapiens GN=CCAR2 PE=1 SV=2 - [CCAR2_HUMAN]	1.67924e+06	2.65973e+06	1.68047e+06	1.50947e+06
CCDC50	Q8IVM0	Coiled-coil domain-containing protein 50 OS=Homo sapiens GN=CCDC50 PE=1 SV=1 - [CCD50_HUMAN]	1	1.91941e+06	1.53113e+06	1
CCDC85C	A6NKD9	Coiled-coil domain-containing protein 85C OS=Homo sapiens GN=CCDC85C PE=1 SV=1 - [CC85C_HUMAN]	1.56111e+06	2.39882e+06	1.92106e+06	1.31192e+06
CCNK	O75909	Cyclin-K OS=Homo sapiens GN=CCNK PE=1 SV=2 - [CCNK_HUMAN]	1	752924	1	1
CCNL1	Q9UK58	Cyclin-L1 OS=Homo sapiens GN=CCNL1 PE=1 SV=1 - [CCNL1_HUMAN]	8.63523e+06	1.27423e+07	6.36704e+06	6.14634e+06
CCNT1	O60563	Cyclin-T1 OS=Homo sapiens GN=CCNT1 PE=1 SV=1 - [CCNT1_HUMAN]	1.74203e+07	1.54948e+07	1.22452e+07	1.00392e+07
CCNT2	O60583	Cyclin-T2 OS=Homo sapiens GN=CCNT2 PE=1 SV=2 - [CCNT2_HUMAN]	4.31013e+06	4.34977e+06	1.80631e+06	1.55226e+06
CCS	O14618	Copper chaperone for superoxide dismutase OS=Homo sapiens GN=CCS PE=1 SV=1 - [CCS_HUMAN]	3.67495e+06	4.65461e+06	2.9492e+06	2.24338e+06
CCSER2	Q9H7U1	Serine-rich coiled-coil domain-containing protein 2 OS=Homo sapiens GN=CCSER2 PE=2 SV=2 - [CCSE2_HUMAN]	1	380297	1	1
CCT2	P78371	T-complex protein 1 subunit beta OS=Homo sapiens GN=CCT2 PE=1 SV=4 - [TCPB_HUMAN]	5.3902e+06	1.23479e+07	5.07418e+06	7.58424e+06
CCT3	P49368	T-complex protein 1 subunit gamma OS=Homo sapiens GN=CCT3 PE=1 SV=4 - [TCPG_HUMAN]	1	811134	1	1
CCT4	P50991	T-complex protein 1 subunit delta OS=Homo sapiens GN=CCT4 PE=1 SV=4 - [TCPD_HUMAN]	1.75299e+06	1.31933e+06	943548	811137
CCT7	Q99832	T-complex protein 1 subunit eta OS=Homo sapiens GN=CCT7 PE=1 SV=2 - [TCPH_HUMAN]	1.40272e+06	1.46032e+06	733037	929904
CCT8	P50990	T-complex protein 1 subunit theta OS=Homo sapiens GN=CCT8 PE=1 SV=4 - [TCPQ_HUMAN]	6.14349e+06	5.57477e+06	4.75483e+06	3.96668e+06
CD3EAP	O15446	DNA-directed RNA polymerase I subunit RPA34 OS=Homo sapiens GN=CD3EAP PE=1 SV=1 - [RPA34_HUMAN]	3.01801e+06	5.57889e+06	2.75615e+06	1.77091e+06
CD44	P16070	CD44 antigen OS=Homo sapiens GN=CD44 PE=1 SV=3 - [CD44_HUMAN]	3.1893e+06	5.63955e+06	5.15107e+06	3.30282e+06
CDC20	Q12834	Cell division cycle protein 20 homolog OS=Homo sapiens GN=CDC20 PE=1 SV=2 - [CDC20_HUMAN]	2.52835e+07	2.81993e+07	1.9232e+07	1.66474e+07
CDC37	Q16543	Hsp90 co-chaperone Cdc37 OS=Homo sapiens GN=CDC37 PE=1 SV=1 - [CDC37_HUMAN]	3.54221e+06	3.07667e+06	3.66596e+06	3.28757e+06
CDC40	O60508	Pre-mRNA-processing factor 17 OS=Homo sapiens GN=CDC40 PE=1 SV=1 - [PRP17_HUMAN]	1	982587	1	908882
CDC42	P60953	Cell division control protein 42 homolog OS=Homo sapiens GN=CDC42 PE=1 SV=2 - [CDC42_HUMAN]	9.42143e+06	9.11246e+06	5.88915e+06	5.3858e+06
CDC45	O75419	Cell division control protein 45 homolog OS=Homo sapiens GN=CDC45 PE=1 SV=1 - [CDC45_HUMAN]	1	1	1	578116
CDK11A	Q9UQ88	Cyclin-dependent kinase 11A OS=Homo sapiens GN=CDK11A PE=1 SV=4 - [CD11A_HUMAN]	1.60452e+06	1.92313e+06	1.62958e+06	1.01e+06
CDK12	Q9NYV4	Cyclin-dependent kinase 12 OS=Homo sapiens GN=CDK12 PE=1 SV=2 - [CDK12_HUMAN]	875951	2.11917e+06	1.07606e+06	1.32902e+06
CDK6	Q00534	Cyclin-dependent kinase 6 OS=Homo sapiens GN=CDK6 PE=1 SV=1 - [CDK6_HUMAN]	1.05021e+06	1	1	462178
CEBPZ	Q03701	CCAAT/enhancer-binding protein zeta OS=Homo sapiens GN=CEBPZ PE=1 SV=3 - [CEBPZ_HUMAN]	936671	1.42036e+06	979188	933576
CENPB	P07199	Major centromere autoantigen B OS=Homo sapiens GN=CENPB PE=1 SV=2 - [CENPB_HUMAN]	1	1.30719e+06	723085	1.10576e+06
CENPC	Q03188	Centromere protein C OS=Homo sapiens GN=CENPC PE=1 SV=2 - [CENPC_HUMAN]	713536	1.81837e+06	544252	1.09052e+06
CEP170	Q5SW79	Centrosomal protein of 170 kDa OS=Homo sapiens GN=CEP170 PE=1 SV=1 - [CE170_HUMAN]	1.10978e+07	1.33309e+07	4.53862e+06	4.15047e+06
CEPT1	Q9Y6K0	Choline/ethanolaminephosphotransferase 1 OS=Homo sapiens GN=CEPT1 PE=1 SV=1 - [CEPT1_HUMAN]	5.05582e+06	5.63372e+06	1	1
CHAMP1	Q96JM3	Chromosome alignment-maintaining phosphoprotein 1 OS=Homo sapiens GN=CHAMP1 PE=1 SV=2 - [CHAP1_HUMAN]	5.3785e+06	6.50508e+06	3.95909e+06	3.68211e+06
CHD1	O14646	Chromodomain-helicase-DNA-binding protein 1 OS=Homo sapiens GN=CHD1 PE=1 SV=2 - [CHD1_HUMAN]	1.71607e+07	1.57654e+07	1.60433e+07	1.11261e+07
CHD2	O14647	Chromodomain-helicase-DNA-binding protein 2 OS=Homo sapiens GN=CHD2 PE=1 SV=2 - [CHD2_HUMAN]	4.88747e+06	5.40389e+06	5.67589e+06	4.89042e+06
CHD4	Q14839	Chromodomain-helicase-DNA-binding protein 4 OS=Homo sapiens GN=CHD4 PE=1 SV=2 - [CHD4_HUMAN]	2.8706e+06	5.16107e+06	3.21175e+06	2.97283e+06
CHD8	Q9HCK8	Chromodomain-helicase-DNA-binding protein 8 OS=Homo sapiens GN=CHD8 PE=1 SV=5 - [CHD8_HUMAN]	5.36488e+06	8.69515e+06	6.35562e+06	4.3299e+06
CHD9	Q3L8U1	Chromodomain-helicase-DNA-binding protein 9 OS=Homo sapiens GN=CHD9 PE=1 SV=2 - [CHD9_HUMAN]	2.19108e+06	1	1	1
CHERP	Q8IWX8	Calcium homeostasis endoplasmic reticulum protein OS=Homo sapiens GN=CHERP PE=1 SV=3 - [CHERP_HUMAN]	6.07654e+07	5.71967e+07	5.19145e+07	3.52344e+07
CHID1	Q9BWS9	Chitinase domain-containing protein 1 OS=Homo sapiens GN=CHID1 PE=1 SV=1 - [CHID1_HUMAN]	4.33417e+06	7.02434e+06	3.66356e+06	4.19707e+06
CIAO1	O76071	Probable cytosolic iron-sulfur protein assembly protein CIAO1 OS=Homo sapiens GN=CIAO1 PE=1 SV=1 - [CIAO1_HUMAN]	2.32163e+06	4.63066e+06	1.42115e+06	2.94957e+06
CIT	O14578	Citron Rho-interacting kinase OS=Homo sapiens GN=CIT PE=1 SV=2 - [CTRO_HUMAN]	165617	1	1	1
CIZ1	Q9ULV3	Cip1-interacting zinc finger protein OS=Homo sapiens GN=CIZ1 PE=1 SV=2 - [CIZ1_HUMAN]	1	969876	1	637849
CKAP4	Q07065	Cytoskeleton-associated protein 4 OS=Homo sapiens GN=CKAP4 PE=1 SV=2 - [CKAP4_HUMAN]	1.64278e+06	5.74131e+06	2.43576e+06	2.7757e+06
CLASP1	Q7Z460	CLIP-associating protein 1 OS=Homo sapiens GN=CLASP1 PE=1 SV=1 - [CLAP1_HUMAN]	1.58711e+06	1.90243e+06	1.14208e+06	1.13826e+06
CLIC1	O00299	Chloride intracellular channel protein 1 OS=Homo sapiens GN=CLIC1 PE=1 SV=4 - [CLIC1_HUMAN]	1.47647e+07	1.34915e+07	9.81301e+06	7.29763e+06
CLIC4	Q9Y696	Chloride intracellular channel protein 4 OS=Homo sapiens GN=CLIC4 PE=1 SV=4 - [CLIC4_HUMAN]	1.3853e+06	1.23967e+06	665051	544647
CLK1	P49759	Dual specificity protein kinase CLK1 OS=Homo sapiens GN=CLK1 PE=1 SV=2 - [CLK1_HUMAN]	1.4434e+07	1.18337e+07	1.13842e+07	7.93819e+06
CLK2	P49760	Dual specificity protein kinase CLK2 OS=Homo sapiens GN=CLK2 PE=1 SV=1 - [CLK2_HUMAN]	1	1.80662e+06	980511	1.05766e+06
CLK3	P49761	Dual specificity protein kinase CLK3 OS=Homo sapiens GN=CLK3 PE=1 SV=3 - [CLK3_HUMAN]	9.2865e+06	7.66778e+06	8.68258e+06	6.25649e+06
CLK4	Q9HAZ1	Dual specificity protein kinase CLK4 OS=Homo sapiens GN=CLK4 PE=1 SV=1 - [CLK4_HUMAN]	6.25249e+06	1	1.4434e+06	6.93878e+06
CLTC	Q00610	Clathrin heavy chain 1 OS=Homo sapiens GN=CLTC PE=1 SV=5 - [CLH1_HUMAN]	4.19319e+06	5.09315e+06	3.93279e+06	3.81135e+06
CLUH	O75153	Clustered mitochondria protein homolog OS=Homo sapiens GN=CLUH PE=1 SV=2 - [CLU_HUMAN]	2.79189e+06	3.64456e+06	1.79284e+06	2.54614e+06
CMTR2	Q8IYT2	Cap-specific mRNA (nucleoside-2'-O-)-methyltransferase 2 OS=Homo sapiens GN=CMTR2 PE=1 SV=2 - [CMTR2_HUMAN]	4.67003e+06	6.15065e+06	2.15644e+06	2.71819e+06
CNDP2	Q96KP4	Cytosolic non-specific dipeptidase OS=Homo sapiens GN=CNDP2 PE=1 SV=2 - [CNDP2_HUMAN]	3.08268e+06	6.62346e+06	1	3.7211e+06
CNOT1	A5YKK6	CCR4-NOT transcription complex subunit 1 OS=Homo sapiens GN=CNOT1 PE=1 SV=2 - [CNOT1_HUMAN]	1.34799e+06	2.17531e+06	1.26306e+06	1.11082e+06
CNOT6L	Q96LI5	CCR4-NOT transcription complex subunit 6-like OS=Homo sapiens GN=CNOT6L PE=1 SV=2 - [CNO6L_HUMAN]	1	1.81081e+06	1	1
COASY	Q13057	Bifunctional coenzyme A synthase OS=Homo sapiens GN=COASY PE=1 SV=4 - [COASY_HUMAN]	1	860587	1	1
COL18A1	P39060	Collagen alpha-1(XVIII) chain OS=Homo sapiens GN=COL18A1 PE=1 SV=5 - [COIA1_HUMAN]	1.95485e+06	2.28438e+06	1.71766e+06	1.28083e+06
COLGALT1	Q8NBJ5	Procollagen galactosyltransferase 1 OS=Homo sapiens GN=COLGALT1 PE=1 SV=1 - [GT251_HUMAN]	574813	1	615344	1
COPA	P53621	Coatomer subunit alpha OS=Homo sapiens GN=COPA PE=1 SV=2 - [COPA_HUMAN]	1.65612e+07	2.01259e+07	1.24905e+07	1.31828e+07
COPB1	P53618	Coatomer subunit beta OS=Homo sapiens GN=COPB1 PE=1 SV=3 - [COPB_HUMAN]	1	898086	1.14287e+06	827931
COPB2	P35606	Coatomer subunit beta' OS=Homo sapiens GN=COPB2 PE=1 SV=2 - [COPB2_HUMAN]	1.56481e+07	1.44925e+07	1.09801e+07	1.01319e+07
COPS3	Q9UNS2	COP9 signalosome complex subunit 3 OS=Homo sapiens GN=COPS3 PE=1 SV=3 - [CSN3_HUMAN]	1.03131e+06	968329	698424	452783
COPS6	Q7L5N1	COP9 signalosome complex subunit 6 OS=Homo sapiens GN=COPS6 PE=1 SV=1 - [CSN6_HUMAN]	6.46304e+06	7.74494e+06	5.66926e+06	4.43769e+06
COQ6	Q9Y2Z9	Ubiquinone biosynthesis monooxygenase COQ6 OS=Homo sapiens GN=COQ6 PE=1 SV=2 - [COQ6_HUMAN]	3.81412e+06	4.99122e+06	3.25724e+06	3.70102e+06
CORO1C	Q9ULV4	Coronin-1C OS=Homo sapiens GN=CORO1C PE=1 SV=1 - [COR1C_HUMAN]	2.91672e+06	3.03523e+06	1.32706e+06	1.65551e+06
COX20	Q5RI15	Cytochrome c oxidase protein 20 homolog OS=Homo sapiens GN=COX20 PE=1 SV=2 - [COX20_HUMAN]	2.85789e+06	1	1	1
COX4I1	P13073	Cytochrome c oxidase subunit 4 isoform 1, mitochondrial OS=Homo sapiens GN=COX4I1 PE=1 SV=1 - [COX41_HUMAN]	1.36184e+07	1.58636e+07	8.27066e+06	7.06064e+06
CP	P00450	Ceruloplasmin OS=Homo sapiens GN=CP PE=1 SV=1 - [CERU_HUMAN]	1	1	1.65809e+06	1
CPD	O75976	Carboxypeptidase D OS=Homo sapiens GN=CPD PE=1 SV=2 - [CBPD_HUMAN]	2.47496e+06	3.8172e+06	2.58113e+06	2.153e+06
CPNE3	O75131	Copine-3 OS=Homo sapiens GN=CPNE3 PE=1 SV=1 - [CPNE3_HUMAN]	2.25292e+06	2.96546e+06	2.31124e+06	1.77956e+06
CPOX	P36551	Oxygen-dependent coproporphyrinogen-III oxidase, mitochondrial OS=Homo sapiens GN=CPOX PE=1 SV=3 - [HEM6_HUMAN]	4.54621e+06	6.56891e+06	3.30591e+06	3.13842e+06
CPSF1	Q10570	Cleavage and polyadenylation specificity factor subunit 1 OS=Homo sapiens GN=CPSF1 PE=1 SV=2 - [CPSF1_HUMAN]	2.14775e+06	2.98528e+06	1.99268e+06	1.57265e+06
CPSF2	Q9P2I0	Cleavage and polyadenylation specificity factor subunit 2 OS=Homo sapiens GN=CPSF2 PE=1 SV=2 - [CPSF2_HUMAN]	4.33764e+06	5.03956e+06	2.98877e+06	3.22115e+06
CPSF3	Q9UKF6	Cleavage and polyadenylation specificity factor subunit 3 OS=Homo sapiens GN=CPSF3 PE=1 SV=1 - [CPSF3_HUMAN]	5.55021e+06	9.54859e+06	4.92024e+06	5.24564e+06
CPSF7	Q8N684	Cleavage and polyadenylation specificity factor subunit 7 OS=Homo sapiens GN=CPSF7 PE=1 SV=1 - [CPSF7_HUMAN]	2.38239e+07	2.93145e+07	2.1578e+07	1.63193e+07
CPT1A	P50416	Carnitine O-palmitoyltransferase 1, liver isoform OS=Homo sapiens GN=CPT1A PE=1 SV=2 - [CPT1A_HUMAN]	1.02157e+06	1.1714e+06	1	590058
CPT2	P23786	Carnitine O-palmitoyltransferase 2, mitochondrial OS=Homo sapiens GN=CPT2 PE=1 SV=2 - [CPT2_HUMAN]	1	1.64206e+06	1	1
CRAT	P43155	Carnitine O-acetyltransferase OS=Homo sapiens GN=CRAT PE=1 SV=5 - [CACP_HUMAN]	3.04155e+06	4.12312e+06	2.14623e+06	1.87778e+06
CRNKL1	Q9BZJ0	Crooked neck-like protein 1 OS=Homo sapiens GN=CRNKL1 PE=1 SV=4 - [CRNL1_HUMAN]	828415	1	1	426239
CRTC2	Q53ET0	CREB-regulated transcription coactivator 2 OS=Homo sapiens GN=CRTC2 PE=1 SV=2 - [CRTC2_HUMAN]	911028	1.30606e+06	1	71001.5
CRYZL1	O95825	Quinone oxidoreductase-like protein 1 OS=Homo sapiens GN=CRYZL1 PE=1 SV=2 - [QORL1_HUMAN]	9.37346e+06	1.50967e+07	7.41024e+06	8.93153e+06
CS	O75390	Citrate synthase, mitochondrial OS=Homo sapiens GN=CS PE=1 SV=2 - [CISY_HUMAN]	1	3.11048e+06	2.46219e+06	1.79659e+06
CSDE1	O75534	Cold shock domain-containing protein E1 OS=Homo sapiens GN=CSDE1 PE=1 SV=2 - [CSDE1_HUMAN]	1	2.0304e+06	1	937679
CSE1L	P55060	Exportin-2 OS=Homo sapiens GN=CSE1L PE=1 SV=3 - [XPO2_HUMAN]	4.31148e+06	4.91251e+06	3.10113e+06	1.16732e+07
CSNK2A1	P68400	Casein kinase II subunit alpha OS=Homo sapiens GN=CSNK2A1 PE=1 SV=1 - [CSK21_HUMAN]	4.24522e+06	8.79946e+06	5.39888e+06	4.53437e+06
CSNK2B	P67870	Casein kinase II subunit beta OS=Homo sapiens GN=CSNK2B PE=1 SV=1 - [CSK2B_HUMAN]	4.05416e+06	7.31907e+06	5.36806e+06	2.83705e+06
CSTA	P01040	Cystatin-A OS=Homo sapiens GN=CSTA PE=1 SV=1 - [CYTA_HUMAN]	1.22563e+06	1.08783e+06	1.23707e+06	225508
CSTF3	Q12996	Cleavage stimulation factor subunit 3 OS=Homo sapiens GN=CSTF3 PE=1 SV=1 - [CSTF3_HUMAN]	361252	555562	1	292292
CTBP1	Q13363	C-terminal-binding protein 1 OS=Homo sapiens GN=CTBP1 PE=1 SV=2 - [CTBP1_HUMAN]	1.42932e+07	2.23307e+07	1.14897e+07	1.1616e+07
CTBP2	P56545	C-terminal-binding protein 2 OS=Homo sapiens GN=CTBP2 PE=1 SV=1 - [CTBP2_HUMAN]	1	2.7671e+06	1	1
CTCF	P49711	Transcriptional repressor CTCF OS=Homo sapiens GN=CTCF PE=1 SV=1 - [CTCF_HUMAN]	1.10348e+07	1.96669e+07	1.25467e+07	1.02738e+07
CTDNEP1	O95476	CTD nuclear envelope phosphatase 1 OS=Homo sapiens GN=CTDNEP1 PE=1 SV=2 - [CNEP1_HUMAN]	1.86982e+06	1	1	1
CTDP1	Q9Y5B0	RNA polymerase II subunit A C-terminal domain phosphatase OS=Homo sapiens GN=CTDP1 PE=1 SV=3 - [CTDP1_HUMAN]	704510	1	601738	1
CTH	P32929	Cystathionine gamma-lyase OS=Homo sapiens GN=CTH PE=1 SV=3 - [CGL_HUMAN]	2.46056e+06	5.1943e+06	2.70124e+06	2.93583e+06
CTIF	O43310	CBP80/20-dependent translation initiation factor OS=Homo sapiens GN=CTIF PE=1 SV=1 - [CTIF_HUMAN]	1.57964e+06	2.11719e+06	1.10443e+06	1.25669e+06
CTNND1	O60716	Catenin delta-1 OS=Homo sapiens GN=CTNND1 PE=1 SV=1 - [CTND1_HUMAN]	1	690555	1	235180
CTPS1	P17812	CTP synthase 1 OS=Homo sapiens GN=CTPS1 PE=1 SV=2 - [PYRG1_HUMAN]	1.61749e+07	1.92838e+07	1.19516e+07	1.34824e+07
CTPS2	Q9NRF8	CTP synthase 2 OS=Homo sapiens GN=CTPS2 PE=1 SV=1 - [PYRG2_HUMAN]	6.14167e+06	7.0209e+06	1	4.04464e+06
CTR9	Q6PD62	RNA polymerase-associated protein CTR9 homolog OS=Homo sapiens GN=CTR9 PE=1 SV=1 - [CTR9_HUMAN]	1	305412	1	1
CTSB	P07858	Cathepsin B OS=Homo sapiens GN=CTSB PE=1 SV=3 - [CATB_HUMAN]	1.17252e+07	1.09651e+07	6.61636e+06	7.87882e+06
CTSC	P53634	Dipeptidyl peptidase 1 OS=Homo sapiens GN=CTSC PE=1 SV=2 - [CATC_HUMAN]	1.29065e+07	8.09355e+06	7.52241e+06	4.39591e+06
CTSD	P07339	Cathepsin D OS=Homo sapiens GN=CTSD PE=1 SV=1 - [CATD_HUMAN]	1.16701e+06	791953	1.30209e+06	189733
CTSZ	Q9UBR2	Cathepsin Z OS=Homo sapiens GN=CTSZ PE=1 SV=1 - [CATZ_HUMAN]	1.42695e+07	1.23103e+07	9.29864e+06	8.11976e+06
CTTN	Q14247	Src substrate cortactin OS=Homo sapiens GN=CTTN PE=1 SV=2 - [SRC8_HUMAN]	2.93493e+06	3.76338e+06	2.14934e+06	2.29078e+06
CUL1	Q13616	Cullin-1 OS=Homo sapiens GN=CUL1 PE=1 SV=2 - [CUL1_HUMAN]	4.15885e+07	2.17407e+06	1.55213e+06	1.20485e+06
CUL2	Q13617	Cullin-2 OS=Homo sapiens GN=CUL2 PE=1 SV=2 - [CUL2_HUMAN]	4.79258e+07	5.55405e+06	3.40613e+06	3.33485e+06
CUL3	Q13618	Cullin-3 OS=Homo sapiens GN=CUL3 PE=1 SV=2 - [CUL3_HUMAN]	1.81702e+07	594747	1	1
CUL4A	Q13619	Cullin-4A OS=Homo sapiens GN=CUL4A PE=1 SV=3 - [CUL4A_HUMAN]	6.8362e+07	1.26214e+06	1	1
CUL4B	Q13620	Cullin-4B OS=Homo sapiens GN=CUL4B PE=1 SV=4 - [CUL4B_HUMAN]	7.44786e+07	1.60055e+06	1	1
CUL5	Q93034	Cullin-5 OS=Homo sapiens GN=CUL5 PE=1 SV=4 - [CUL5_HUMAN]	1.21636e+07	1	1	1
CYB5R3	P00387	NADH-cytochrome b5 reductase 3 OS=Homo sapiens GN=CYB5R3 PE=1 SV=3 - [NB5R3_HUMAN]	1	3.98467e+06	1	1
CYC1	P08574	Cytochrome c1, heme protein, mitochondrial OS=Homo sapiens GN=CYC1 PE=1 SV=3 - [CY1_HUMAN]	1.14831e+07	1.0873e+07	4.86792e+06	2.49307e+06
CYCS	P99999	Cytochrome c OS=Homo sapiens GN=CYCS PE=1 SV=2 - [CYC_HUMAN]	9.87785e+06	2.00526e+07	1.60749e+07	1.2939e+07
CYFIP1	Q7L576	Cytoplasmic FMR1-interacting protein 1 OS=Homo sapiens GN=CYFIP1 PE=1 SV=1 - [CYFP1_HUMAN]	2.67844e+07	7.7622e+07	9.47464e+07	2.10685e+07
D2HGDH	Q8N465	D-2-hydroxyglutarate dehydrogenase, mitochondrial OS=Homo sapiens GN=D2HGDH PE=1 SV=3 - [D2HDH_HUMAN]	1	1.69027e+06	2.23484e+06	986174
DAD1	P61803	Dolichyl-diphosphooligosaccharide--protein glycosyltransferase subunit DAD1 OS=Homo sapiens GN=DAD1 PE=1 SV=3 - [DAD1_HUMAN]	4.58498e+06	5.42359e+06	2.76974e+06	2.52137e+06
DAP3	P51398	28S ribosomal protein S29, mitochondrial OS=Homo sapiens GN=DAP3 PE=1 SV=1 - [RT29_HUMAN]	1.1475e+06	2.09292e+06	995761	1.37962e+06
DARS	P14868	Aspartate--tRNA ligase, cytoplasmic OS=Homo sapiens GN=DARS PE=1 SV=2 - [SYDC_HUMAN]	7.10934e+07	7.90835e+07	5.27678e+07	3.9013e+07
DARS2	Q6PI48	Aspartate--tRNA ligase, mitochondrial OS=Homo sapiens GN=DARS2 PE=1 SV=1 - [SYDM_HUMAN]	3.37799e+06	3.63549e+06	2.54279e+06	1.76704e+06
DBR1	Q9UK59	Lariat debranching enzyme OS=Homo sapiens GN=DBR1 PE=1 SV=2 - [DBR1_HUMAN]	7.80463e+06	1.09856e+07	6.31055e+06	7.03952e+06
DCAF10	Q5QP82	DDB1- and CUL4-associated factor 10 OS=Homo sapiens GN=DCAF10 PE=1 SV=1 - [DCA10_HUMAN]	1	1.03188e+06	1	1
DCAF13	Q9NV06	DDB1- and CUL4-associated factor 13 OS=Homo sapiens GN=DCAF13 PE=1 SV=2 - [DCA13_HUMAN]	2.14134e+07	2.55754e+07	1.71523e+07	1.63278e+07
DCAF4	Q8WV16	DDB1- and CUL4-associated factor 4 OS=Homo sapiens GN=DCAF4 PE=1 SV=3 - [DCAF4_HUMAN]	837947	1.01843e+06	784113	1
DCAF5	Q96JK2	DDB1- and CUL4-associated factor 5 OS=Homo sapiens GN=DCAF5 PE=1 SV=2 - [DCAF5_HUMAN]	1	1	1	418092
DCAF6	Q58WW2	DDB1- and CUL4-associated factor 6 OS=Homo sapiens GN=DCAF6 PE=1 SV=1 - [DCAF6_HUMAN]	1	1.41557e+06	1	628659
DCAF7	P61962	DDB1- and CUL4-associated factor 7 OS=Homo sapiens GN=DCAF7 PE=1 SV=1 - [DCAF7_HUMAN]	2.45994e+06	2.29629e+06	1.28535e+06	2.11584e+06
DCAF8	Q5TAQ9	DDB1- and CUL4-associated factor 8 OS=Homo sapiens GN=DCAF8 PE=1 SV=1 - [DCAF8_HUMAN]	1.93805e+07	2.18413e+07	1.73124e+07	1.6851e+07
DCD	P81605	Dermcidin OS=Homo sapiens GN=DCD PE=1 SV=2 - [DCD_HUMAN]	1	1	5.97327e+06	1
DCPS	Q96C86	m7GpppX diphosphatase OS=Homo sapiens GN=DCPS PE=1 SV=2 - [DCPS_HUMAN]	9.04197e+06	1.28737e+07	7.60388e+06	5.28423e+06
DCTN1	Q14203	Dynactin subunit 1 OS=Homo sapiens GN=DCTN1 PE=1 SV=3 - [DCTN1_HUMAN]	646788	384089	215581	1
DCUN1D1	Q96GG9	DCN1-like protein 1 OS=Homo sapiens GN=DCUN1D1 PE=1 SV=1 - [DCNL1_HUMAN]	1.39603e+07	1.26722e+06	1	1
DDB1	Q16531	DNA damage-binding protein 1 OS=Homo sapiens GN=DDB1 PE=1 SV=1 - [DDB1_HUMAN]	1.26038e+07	1.33416e+07	8.55904e+06	8.96368e+06
DDB2	Q92466	DNA damage-binding protein 2 OS=Homo sapiens GN=DDB2 PE=1 SV=1 - [DDB2_HUMAN]	1.7352e+07	2.04745e+07	1.37613e+07	8.73831e+06
DDOST	P39656	Dolichyl-diphosphooligosaccharide--protein glycosyltransferase 48 kDa subunit OS=Homo sapiens GN=DDOST PE=1 SV=4 - [OST48_HUMAN]	1.28715e+07	1.14789e+07	7.42189e+06	5.79423e+06
DDX1	Q92499	ATP-dependent RNA helicase DDX1 OS=Homo sapiens GN=DDX1 PE=1 SV=2 - [DDX1_HUMAN]	7.7245e+06	8.92189e+06	5.17997e+06	5.94919e+06
DDX17	Q92841	Probable ATP-dependent RNA helicase DDX17 OS=Homo sapiens GN=DDX17 PE=1 SV=2 - [DDX17_HUMAN]	2.60171e+06	2.16132e+06	1.72976e+06	1.29161e+06
DDX18	Q9NVP1	ATP-dependent RNA helicase DDX18 OS=Homo sapiens GN=DDX18 PE=1 SV=2 - [DDX18_HUMAN]	1	2.03358e+06	790666	1.66755e+06
DDX20	Q9UHI6	Probable ATP-dependent RNA helicase DDX20 OS=Homo sapiens GN=DDX20 PE=1 SV=2 - [DDX20_HUMAN]	1.1919e+06	1	1	1
DDX21	Q9NR30	Nucleolar RNA helicase 2 OS=Homo sapiens GN=DDX21 PE=1 SV=5 - [DDX21_HUMAN]	8.70072e+06	1.48533e+07	8.77721e+06	8.18571e+06
DDX24	Q9GZR7	ATP-dependent RNA helicase DDX24 OS=Homo sapiens GN=DDX24 PE=1 SV=1 - [DDX24_HUMAN]	645275	727115	158191	1
DDX31	Q9H8H2	Probable ATP-dependent RNA helicase DDX31 OS=Homo sapiens GN=DDX31 PE=1 SV=2 - [DDX31_HUMAN]	1	903238	1	505285
DDX39B	Q13838	Spliceosome RNA helicase DDX39B OS=Homo sapiens GN=DDX39B PE=1 SV=1 - [DX39B_HUMAN]	9.75428e+06	9.98127e+06	1.02201e+07	8.3334e+06
DDX3X	O00571	ATP-dependent RNA helicase DDX3X OS=Homo sapiens GN=DDX3X PE=1 SV=3 - [DDX3X_HUMAN]	1.3724e+06	1.51614e+06	1.02145e+06	1.07354e+06
DDX42	Q86XP3	ATP-dependent RNA helicase DDX42 OS=Homo sapiens GN=DDX42 PE=1 SV=1 - [DDX42_HUMAN]	7.9069e+07	9.61842e+07	6.35061e+07	5.64458e+07
DDX5	P17844	Probable ATP-dependent RNA helicase DDX5 OS=Homo sapiens GN=DDX5 PE=1 SV=1 - [DDX5_HUMAN]	2.61812e+06	2.21279e+06	1	1.72727e+06
DENND5B	Q6ZUT9	DENN domain-containing protein 5B OS=Homo sapiens GN=DENND5B PE=1 SV=2 - [DEN5B_HUMAN]	1	604835	1	1
DGKQ	P52824	Diacylglycerol kinase theta OS=Homo sapiens GN=DGKQ PE=1 SV=2 - [DGKQ_HUMAN]	1	595143	1	1
DGKZ	Q13574	Diacylglycerol kinase zeta OS=Homo sapiens GN=DGKZ PE=1 SV=3 - [DGKZ_HUMAN]	1	1	724795	432593
DHCR24	Q15392	Delta(24)-sterol reductase OS=Homo sapiens GN=DHCR24 PE=1 SV=2 - [DHC24_HUMAN]	5.86864e+06	8.61543e+06	4.51212e+06	4.05932e+06
DHCR7	Q9UBM7	7-dehydrocholesterol reductase OS=Homo sapiens GN=DHCR7 PE=1 SV=1 - [DHCR7_HUMAN]	6.04091e+06	5.78799e+06	4.38706e+06	3.33093e+06
DHTKD1	Q96HY7	Probable 2-oxoglutarate dehydrogenase E1 component DHKTD1, mitochondrial OS=Homo sapiens GN=DHTKD1 PE=1 SV=2 - [DHTK1_HUMAN]	2.68303e+07	2.7486e+07	2.25032e+07	1.67985e+07
DHX15	O43143	Putative pre-mRNA-splicing factor ATP-dependent RNA helicase DHX15 OS=Homo sapiens GN=DHX15 PE=1 SV=2 - [DHX15_HUMAN]	2.70549e+08	2.89394e+08	2.11976e+08	1.79814e+08
DHX16	O60231	Putative pre-mRNA-splicing factor ATP-dependent RNA helicase DHX16 OS=Homo sapiens GN=DHX16 PE=1 SV=2 - [DHX16_HUMAN]	1	1	1	2.77285e+06
DHX30	Q7L2E3	Putative ATP-dependent RNA helicase DHX30 OS=Homo sapiens GN=DHX30 PE=1 SV=1 - [DHX30_HUMAN]	6.93098e+06	7.5281e+06	5.57085e+06	5.60978e+06
DHX38	Q92620	Pre-mRNA-splicing factor ATP-dependent RNA helicase PRP16 OS=Homo sapiens GN=DHX38 PE=1 SV=2 - [PRP16_HUMAN]	409331	827660	464831	548709
DHX57	Q6P158	Putative ATP-dependent RNA helicase DHX57 OS=Homo sapiens GN=DHX57 PE=1 SV=2 - [DHX57_HUMAN]	1	436029	1	264550
DHX9	Q08211	ATP-dependent RNA helicase A OS=Homo sapiens GN=DHX9 PE=1 SV=4 - [DHX9_HUMAN]	5.09421e+06	6.581e+06	4.12335e+06	4.05358e+06
DIS3	Q9Y2L1	Exosome complex exonuclease RRP44 OS=Homo sapiens GN=DIS3 PE=1 SV=2 - [RRP44_HUMAN]	1.51761e+06	3.03976e+06	1.24905e+06	1.59994e+06
DKC1	O60832	H/ACA ribonucleoprotein complex subunit 4 OS=Homo sapiens GN=DKC1 PE=1 SV=3 - [DKC1_HUMAN]	3.93431e+06	8.85852e+06	3.0194e+06	6.07476e+06
DLD	P09622	Dihydrolipoyl dehydrogenase, mitochondrial OS=Homo sapiens GN=DLD PE=1 SV=2 - [DLDH_HUMAN]	5.16243e+06	4.05433e+06	3.13674e+06	2.84189e+06
DMXL2	Q8TDJ6	DmX-like protein 2 OS=Homo sapiens GN=DMXL2 PE=1 SV=2 - [DMXL2_HUMAN]	1.21806e+06	696496	733184	470516
DNAAF5	Q86Y56	HEAT repeat-containing protein 2 OS=Homo sapiens GN=HEATR2 PE=1 SV=4 - [HEAT2_HUMAN]	3.17175e+07	3.48324e+07	2.59154e+07	2.11236e+07
DNAJA1	P31689	DnaJ homolog subfamily A member 1 OS=Homo sapiens GN=DNAJA1 PE=1 SV=2 - [DNJA1_HUMAN]	1.68906e+06	1	1	1
DNAJB12	Q9NXW2	DnaJ homolog subfamily B member 12 OS=Homo sapiens OX=9606 GN=DNAJB12 PE=1 SV=5 - [DJB12_HUMAN]	9.09187e+06	7.81943e+06	7.58869e+06	4.51911e+06
DNAJC13	O75165	DnaJ homolog subfamily C member 13 OS=Homo sapiens GN=DNAJC13 PE=1 SV=5 - [DJC13_HUMAN]	1	280337	1	156365
DNMT1	P26358	DNA (cytosine-5)-methyltransferase 1 OS=Homo sapiens GN=DNMT1 PE=1 SV=2 - [DNMT1_HUMAN]	1.85821e+06	1.61333e+06	1.61929e+06	1.34364e+06
DNPEP	Q9ULA0	Aspartyl aminopeptidase OS=Homo sapiens GN=DNPEP PE=1 SV=1 - [DNPEP_HUMAN]	6.73838e+06	1.59419e+07	8.76014e+06	9.66551e+06
DNTTIP2	Q5QJE6	Deoxynucleotidyltransferase terminal-interacting protein 2 OS=Homo sapiens GN=DNTTIP2 PE=1 SV=2 - [TDIF2_HUMAN]	1.96975e+06	3.25819e+06	2.73579e+06	2.07071e+06
DOCK11	Q5JSL3	Dedicator of cytokinesis protein 11 OS=Homo sapiens GN=DOCK11 PE=1 SV=2 - [DOC11_HUMAN]	3.45701e+06	3.04352e+06	2.113e+06	1.92494e+06
DOCK7	Q96N67	Dedicator of cytokinesis protein 7 OS=Homo sapiens GN=DOCK7 PE=1 SV=4 - [DOCK7_HUMAN]	727261	782999	1	1
DPH7	Q9BTV6	Diphthamide biosynthesis protein 7 OS=Homo sapiens GN=DPH7 PE=1 SV=2 - [DPH7_HUMAN]	3.67648e+06	4.24543e+06	1	2.40243e+06
DPM1	O60762	Dolichol-phosphate mannosyltransferase subunit 1 OS=Homo sapiens GN=DPM1 PE=1 SV=1 - [DPM1_HUMAN]	1	948270	1	1
DPP9	Q86TI2	Dipeptidyl peptidase 9 OS=Homo sapiens GN=DPP9 PE=1 SV=3 - [DPP9_HUMAN]	3.86375e+07	2.8349e+07	2.36523e+07	1.98022e+07
DPYSL5	Q9BPU6	Dihydropyrimidinase-related protein 5 OS=Homo sapiens GN=DPYSL5 PE=1 SV=1 - [DPYL5_HUMAN]	1	2.59687e+06	1	2.10862e+06
DRG1	Q9Y295	Developmentally-regulated GTP-binding protein 1 OS=Homo sapiens GN=DRG1 PE=1 SV=1 - [DRG1_HUMAN]	1	1	1	419401
DROSHA	Q9NRR4	Ribonuclease 3 OS=Homo sapiens GN=DROSHA PE=1 SV=2 - [RNC_HUMAN]	3.89714e+06	3.2612e+06	3.20556e+06	2.26284e+06
DSP	P15924	Desmoplakin OS=Homo sapiens GN=DSP PE=1 SV=3 - [DESP_HUMAN]	15123.4	1	1	1
DTNB	O60941	Dystrobrevin beta OS=Homo sapiens GN=DTNB PE=1 SV=1 - [DTNB_HUMAN]	2.3188e+06	2.60269e+06	2.19544e+06	2.2323e+06
DUSP11	O75319	RNA/RNP complex-1-interacting phosphatase OS=Homo sapiens OX=9606 GN=DUSP11 PE=1 SV=2 - [DUS11_HUMAN]	1.13718e+07	1.17241e+07	7.12868e+06	8.24523e+06
DVL3	Q92997	Segment polarity protein dishevelled homolog DVL-3 OS=Homo sapiens GN=DVL3 PE=1 SV=2 - [DVL3_HUMAN]	3.74434e+06	5.16215e+06	3.79707e+06	3.25396e+06
DYNC1H1	Q14204	Cytoplasmic dynein 1 heavy chain 1 OS=Homo sapiens GN=DYNC1H1 PE=1 SV=5 - [DYHC1_HUMAN]	425418	568352	1	276691
DYNC1I2	Q13409	Cytoplasmic dynein 1 intermediate chain 2 OS=Homo sapiens GN=DYNC1I2 PE=1 SV=3 - [DC1I2_HUMAN]	2.71191e+07	3.54452e+07	2.23999e+07	2.58719e+07
DYNC1LI2	O43237	Cytoplasmic dynein 1 light intermediate chain 2 OS=Homo sapiens GN=DYNC1LI2 PE=1 SV=1 - [DC1L2_HUMAN]	311842	1	1	1
DYNLL1	P63167	Dynein light chain 1, cytoplasmic OS=Homo sapiens GN=DYNLL1 PE=1 SV=1 - [DYL1_HUMAN]	3.44097e+06	6.56434e+06	2.96717e+06	2.7814e+06
DYRK1A	Q13627	Dual specificity tyrosine-phosphorylation-regulated kinase 1A OS=Homo sapiens GN=DYRK1A PE=1 SV=2 - [DYR1A_HUMAN]	1.7347e+07	1.6936e+07	1.29642e+07	9.67493e+06
EBP	Q15125	3-beta-hydroxysteroid-Delta(8),Delta(7)-isomerase OS=Homo sapiens GN=EBP PE=1 SV=3 - [EBP_HUMAN]	1	1.67673e+07	1.47557e+07	1.00704e+07
ECM1	Q16610	Extracellular matrix protein 1 OS=Homo sapiens GN=ECM1 PE=1 SV=2 - [ECM1_HUMAN]	948072	2.12791e+06	1.36206e+06	912143
EDC4	Q6P2E9	Enhancer of mRNA-decapping protein 4 OS=Homo sapiens GN=EDC4 PE=1 SV=1 - [EDC4_HUMAN]	1.59231e+06	1.81188e+06	1.06668e+06	1.40943e+06
EED	O75530	Polycomb protein EED OS=Homo sapiens GN=EED PE=1 SV=2 - [EED_HUMAN]	1.25369e+06	1.36957e+06	1	1.24937e+06
EEF1A1	P68104	Elongation factor 1-alpha 1 OS=Homo sapiens GN=EEF1A1 PE=1 SV=1 - [EF1A1_HUMAN]	1.00039e+08	1.0676e+08	6.91493e+07	7.20952e+07
EEF1A2	Q05639	Elongation factor 1-alpha 2 OS=Homo sapiens GN=EEF1A2 PE=1 SV=1 - [EF1A2_HUMAN]	8.91916e+07	1.02146e+08	1	1
EEF1B2	P24534	Elongation factor 1-beta OS=Homo sapiens GN=EEF1B2 PE=1 SV=3 - [EF1B_HUMAN]	2.4607e+06	1	1	1
EEF1G	P26641	Elongation factor 1-gamma OS=Homo sapiens GN=EEF1G PE=1 SV=3 - [EF1G_HUMAN]	5.86981e+07	6.96493e+07	4.20126e+07	4.40977e+07
EEF2	P13639	Elongation factor 2 OS=Homo sapiens GN=EEF2 PE=1 SV=4 - [EF2_HUMAN]	2.68531e+07	3.00071e+07	1.87027e+07	1.90621e+07
EEF2K	O00418	Eukaryotic elongation factor 2 kinase OS=Homo sapiens GN=EEF2K PE=1 SV=2 - [EF2K_HUMAN]	1.37398e+07	1.27584e+07	1.14696e+07	8.83982e+06
EEFSEC	P57772	Selenocysteine-specific elongation factor OS=Homo sapiens GN=EEFSEC PE=1 SV=4 - [SELB_HUMAN]	1.57336e+06	1	1.20509e+06	1
EFTUD2	Q15029	116 kDa U5 small nuclear ribonucleoprotein component OS=Homo sapiens GN=EFTUD2 PE=1 SV=1 - [U5S1_HUMAN]	4.32686e+06	1.06056e+07	7.39359e+06	1.03177e+07
EGFR	P00533	Epidermal growth factor receptor OS=Homo sapiens GN=EGFR PE=1 SV=2 - [EGFR_HUMAN]	1	1.2479e+06	1	1
EHMT1	Q9H9B1	Histone-lysine N-methyltransferase EHMT1 OS=Homo sapiens GN=EHMT1 PE=1 SV=4 - [EHMT1_HUMAN]	991543	1.72761e+06	1.25744e+06	1.07849e+06
EHMT2	Q96KQ7	Histone-lysine N-methyltransferase EHMT2 OS=Homo sapiens GN=EHMT2 PE=1 SV=3 - [EHMT2_HUMAN]	930944	1.06764e+06	621349	957938
EIF2B2	P49770	Translation initiation factor eIF-2B subunit beta OS=Homo sapiens GN=EIF2B2 PE=1 SV=3 - [EI2BB_HUMAN]	1	1.68011e+06	1.08785e+06	1
EIF2B5	Q13144	Translation initiation factor eIF-2B subunit epsilon OS=Homo sapiens GN=EIF2B5 PE=1 SV=3 - [EI2BE_HUMAN]	1	3.9446e+06	1.54916e+06	1.98044e+06
EIF2S1	P05198	Eukaryotic translation initiation factor 2 subunit 1 OS=Homo sapiens GN=EIF2S1 PE=1 SV=3 - [IF2A_HUMAN]	1.04479e+06	1	1	370113
EIF2S3	P41091	Eukaryotic translation initiation factor 2 subunit 3 OS=Homo sapiens GN=EIF2S3 PE=1 SV=3 - [IF2G_HUMAN]	3.74175e+06	4.12784e+06	2.52759e+06	2.37789e+06
EIF3B	P55884	Eukaryotic translation initiation factor 3 subunit B OS=Homo sapiens GN=EIF3B PE=1 SV=3 - [EIF3B_HUMAN]	2.3109e+06	1.79794e+06	1.0871e+06	984278
EIF3C	Q99613	Eukaryotic translation initiation factor 3 subunit C OS=Homo sapiens GN=EIF3C PE=1 SV=1 - [EIF3C_HUMAN]	2.71641e+07	3.12165e+07	2.04787e+07	2.03227e+07
EIF3D	O15371	Eukaryotic translation initiation factor 3 subunit D OS=Homo sapiens GN=EIF3D PE=1 SV=1 - [EIF3D_HUMAN]	414158	1	1	1
EIF3E	P60228	Eukaryotic translation initiation factor 3 subunit E OS=Homo sapiens GN=EIF3E PE=1 SV=1 - [EIF3E_HUMAN]	4.18102e+06	4.14205e+06	2.91343e+06	2.22405e+06
EIF3F	O00303	Eukaryotic translation initiation factor 3 subunit F OS=Homo sapiens GN=EIF3F PE=1 SV=1 - [EIF3F_HUMAN]	1	1.22446e+06	1	1
EIF3H	O15372	Eukaryotic translation initiation factor 3 subunit H OS=Homo sapiens GN=EIF3H PE=1 SV=1 - [EIF3H_HUMAN]	3.01731e+06	3.00166e+06	1.90917e+06	1.80056e+06
EIF3I	Q13347	Eukaryotic translation initiation factor 3 subunit I OS=Homo sapiens GN=EIF3I PE=1 SV=1 - [EIF3I_HUMAN]	1.89553e+06	3.239e+06	1	1.80411e+06
EIF3L	Q9Y262	Eukaryotic translation initiation factor 3 subunit L OS=Homo sapiens GN=EIF3L PE=1 SV=1 - [EIF3L_HUMAN]	9.38926e+06	9.61777e+06	6.14605e+06	6.08581e+06
EIF4A1	P60842	Eukaryotic initiation factor 4A-I OS=Homo sapiens GN=EIF4A1 PE=1 SV=1 - [IF4A1_HUMAN]	4.27182e+06	2.7717e+06	2.9139e+06	2.07994e+06
EIF4A3	P38919	Eukaryotic initiation factor 4A-III OS=Homo sapiens GN=EIF4A3 PE=1 SV=4 - [IF4A3_HUMAN]	1	1.68799e+06	2.31824e+06	1.68968e+06
EIF4G1	Q04637	Eukaryotic translation initiation factor 4 gamma 1 OS=Homo sapiens GN=EIF4G1 PE=1 SV=4 - [IF4G1_HUMAN]	567288	1	1	389577
EIF5B	O60841	Eukaryotic translation initiation factor 5B OS=Homo sapiens GN=EIF5B PE=1 SV=4 - [IF2P_HUMAN]	669992	1	563229	1
EIPR1	Q53HC9	Protein TSSC1 OS=Homo sapiens GN=TSSC1 PE=1 SV=2 - [TSSC1_HUMAN]	2.28432e+07	3.01993e+07	2.01185e+07	1.60066e+07
ELAC2	Q9BQ52	Zinc phosphodiesterase ELAC protein 2 OS=Homo sapiens GN=ELAC2 PE=1 SV=2 - [RNZ2_HUMAN]	5.1254e+07	4.53607e+07	3.58802e+07	3.04757e+07
ELAVL1	Q15717	ELAV-like protein 1 OS=Homo sapiens GN=ELAVL1 PE=1 SV=2 - [ELAV1_HUMAN]	1.37671e+06	2.75549e+06	2.31952e+06	1
ELOA	Q14241	Transcription elongation factor B polypeptide 3 OS=Homo sapiens GN=TCEB3 PE=1 SV=2 - [ELOA1_HUMAN]	3.47841e+06	5.33982e+06	3.61524e+06	3.38068e+06
ELP1	O95163	Elongator complex protein 1 OS=Homo sapiens GN=IKBKAP PE=1 SV=3 - [ELP1_HUMAN]	4.88477e+06	5.34326e+06	3.49244e+06	3.50488e+06
ELP2	Q6IA86	Elongator complex protein 2 OS=Homo sapiens GN=ELP2 PE=1 SV=2 - [ELP2_HUMAN]	6.46787e+06	1.18029e+07	6.38265e+06	5.7473e+06
EMC1	Q8N766	ER membrane protein complex subunit 1 OS=Homo sapiens GN=EMC1 PE=1 SV=1 - [EMC1_HUMAN]	1.72211e+06	1.7383e+06	854004	1.28088e+06
EMC3	Q9P0I2	ER membrane protein complex subunit 3 OS=Homo sapiens GN=EMC3 PE=1 SV=3 - [EMC3_HUMAN]	1	515289	1	1
EMC8	O43402	ER membrane protein complex subunit 8 OS=Homo sapiens GN=EMC8 PE=1 SV=1 - [EMC8_HUMAN]	5.74752e+07	7.26842e+07	5.40483e+07	3.57328e+07
EMD	P50402	Emerin OS=Homo sapiens GN=EMD PE=1 SV=1 - [EMD_HUMAN]	1.08058e+06	1.41846e+06	1.20056e+06	1.23585e+06
EML2	O95834	Echinoderm microtubule-associated protein-like 2 OS=Homo sapiens GN=EML2 PE=2 SV=1 - [EMAL2_HUMAN]	1.86747e+06	2.31494e+06	2.67523e+06	1.99576e+06
EML3	Q32P44	Echinoderm microtubule-associated protein-like 3 OS=Homo sapiens GN=EML3 PE=1 SV=1 - [EMAL3_HUMAN]	1.72677e+06	2.36891e+06	1.32078e+06	1.3228e+06
EML4	Q9HC35	Echinoderm microtubule-associated protein-like 4 OS=Homo sapiens GN=EML4 PE=1 SV=3 - [EMAL4_HUMAN]	5.79847e+06	7.49158e+06	4.4284e+06	4.00347e+06
EMSY	Q7Z589	Protein EMSY OS=Homo sapiens GN=EMSY PE=1 SV=2 - [EMSY_HUMAN]	1	490044	1	1
ENO1	P06733	Alpha-enolase OS=Homo sapiens GN=ENO1 PE=1 SV=2 - [ENOA_HUMAN]	1.01644e+07	5.31532e+06	4.62878e+06	4.91161e+06
EOGT	Q5NDL2	EGF domain-specific O-linked N-acetylglucosamine transferase OS=Homo sapiens GN=EOGT PE=1 SV=1 - [EOGT_HUMAN]	1.36478e+06	1.65726e+06	999630	1.09026e+06
EPC2	Q52LR7	Enhancer of polycomb homolog 2 OS=Homo sapiens GN=EPC2 PE=1 SV=2 - [EPC2_HUMAN]	472311	661887	362309	429390
EPHA2	P29317	Ephrin type-A receptor 2 OS=Homo sapiens GN=EPHA2 PE=1 SV=2 - [EPHA2_HUMAN]	1.25649e+06	1.17203e+06	872964	783301
EPHB4	P54760	Ephrin type-B receptor 4 OS=Homo sapiens GN=EPHB4 PE=1 SV=2 - [EPHB4_HUMAN]	1	1	768682	1
EPRS	P07814	Bifunctional glutamate/proline--tRNA ligase OS=Homo sapiens GN=EPRS PE=1 SV=5 - [SYEP_HUMAN]	1.18335e+06	1.17625e+06	960909	799993
EPS8L2	Q9H6S3	Epidermal growth factor receptor kinase substrate 8-like protein 2 OS=Homo sapiens GN=EPS8L2 PE=1 SV=2 - [ES8L2_HUMAN]	1	454105	1	1
ERAL1	O75616	GTPase Era, mitochondrial OS=Homo sapiens GN=ERAL1 PE=1 SV=2 - [ERAL1_HUMAN]	3.80232e+06	4.38024e+06	3.58594e+06	3.7799e+06
ERAP1	Q9NZ08	Endoplasmic reticulum aminopeptidase 1 OS=Homo sapiens GN=ERAP1 PE=1 SV=3 - [ERAP1_HUMAN]	1	1	848129	1
ERCC3	P19447	TFIIH basal transcription factor complex helicase XPB subunit OS=Homo sapiens GN=ERCC3 PE=1 SV=1 - [ERCC3_HUMAN]	1	1.37539e+06	1	871962
ERGIC2	Q96RQ1	Endoplasmic reticulum-Golgi intermediate compartment protein 2 OS=Homo sapiens GN=ERGIC2 PE=1 SV=2 - [ERGI2_HUMAN]	6.70731e+06	5.88752e+06	4.98519e+06	2.75598e+06
ERGIC3	Q9Y282	Endoplasmic reticulum-Golgi intermediate compartment protein 3 OS=Homo sapiens GN=ERGIC3 PE=1 SV=1 - [ERGI3_HUMAN]	2.16663e+06	3.18306e+06	2.46514e+06	1.61745e+06
ERH	P84090	Enhancer of rudimentary homolog OS=Homo sapiens GN=ERH PE=1 SV=1 - [ERH_HUMAN]	1	1	998869	1
ERLEC1	Q96DZ1	Endoplasmic reticulum lectin 1 OS=Homo sapiens GN=ERLEC1 PE=1 SV=1 - [ERLEC_HUMAN]	2.25683e+06	3.4054e+06	2.20797e+06	1.93943e+06
ERLIN1	O75477	Erlin-1 OS=Homo sapiens GN=ERLIN1 PE=1 SV=1 - [ERLN1_HUMAN]	3.03782e+06	3.97386e+06	1.82678e+06	311359
ERLIN2	O94905	Erlin-2 OS=Homo sapiens GN=ERLIN2 PE=1 SV=1 - [ERLN2_HUMAN]	1	2.39059e+06	1	1.42604e+06
ERMP1	Q7Z2K6	Endoplasmic reticulum metallopeptidase 1 OS=Homo sapiens GN=ERMP1 PE=1 SV=2 - [ERMP1_HUMAN]	3.92679e+06	3.28448e+06	1.94652e+06	2.19873e+06
ERO1A	Q96HE7	ERO1-like protein alpha OS=Homo sapiens GN=ERO1L PE=1 SV=2 - [ERO1A_HUMAN]	872183	1.12073e+06	1	706771
ERP44	Q9BS26	Endoplasmic reticulum resident protein 44 OS=Homo sapiens GN=ERP44 PE=1 SV=1 - [ERP44_HUMAN]	4.32637e+07	7.2734e+07	5.02843e+07	4.5254e+07
ESD	P10768	S-formylglutathione hydrolase OS=Homo sapiens GN=ESD PE=1 SV=2 - [ESTD_HUMAN]	3.42504e+07	3.67224e+07	2.02913e+07	2.11247e+07
ESYT1	Q9BSJ8	Extended synaptotagmin-1 OS=Homo sapiens GN=ESYT1 PE=1 SV=1 - [ESYT1_HUMAN]	3.60403e+06	4.26481e+06	2.48146e+06	2.7213e+06
ESYT2	A0FGR8	Extended synaptotagmin-2 OS=Homo sapiens GN=ESYT2 PE=1 SV=1 - [ESYT2_HUMAN]	931033	1.08849e+06	794359	652272
ETFDH	Q16134	Electron transfer flavoprotein-ubiquinone oxidoreductase, mitochondrial OS=Homo sapiens GN=ETFDH PE=1 SV=2 - [ETFD_HUMAN]	1	1.18862e+06	700278	652437
ETHE1	O95571	Persulfide dioxygenase ETHE1, mitochondrial OS=Homo sapiens GN=ETHE1 PE=1 SV=2 - [ETHE1_HUMAN]	6.438e+06	4.76649e+06	3.94768e+06	3.16672e+06
ETV4	P43268	ETS translocation variant 4 OS=Homo sapiens GN=ETV4 PE=1 SV=3 - [ETV4_HUMAN]	3.71568e+06	4.14912e+06	1	1.92851e+06
ETV5	P41161	ETS translocation variant 5 OS=Homo sapiens GN=ETV5 PE=1 SV=1 - [ETV5_HUMAN]	1	1	6.16772e+06	1
ETV6	P41212	Transcription factor ETV6 OS=Homo sapiens GN=ETV6 PE=1 SV=1 - [ETV6_HUMAN]	2.61317e+06	3.78031e+06	2.55376e+06	444916
EXD2	Q9NVH0	Exonuclease 3'-5' domain-containing protein 2 OS=Homo sapiens GN=EXD2 PE=1 SV=2 - [EXD2_HUMAN]	1.56768e+06	2.019e+06	1.56347e+06	1.14023e+06
EXOC4	Q96A65	Exocyst complex component 4 OS=Homo sapiens GN=EXOC4 PE=1 SV=1 - [EXOC4_HUMAN]	251385	398280	225996	144499
EXOSC10	Q01780	Exosome component 10 OS=Homo sapiens GN=EXOSC10 PE=1 SV=2 - [EXOSX_HUMAN]	6.40936e+06	8.89781e+06	5.95744e+06	6.74597e+06
EXOSC2	Q13868	Exosome complex component RRP4 OS=Homo sapiens GN=EXOSC2 PE=1 SV=2 - [EXOS2_HUMAN]	799235	1	703997	1
EXOSC8	Q96B26	Exosome complex component RRP43 OS=Homo sapiens GN=EXOSC8 PE=1 SV=1 - [EXOS8_HUMAN]	789498	618456	567589	1
EXOSC9	Q06265	Exosome complex component RRP45 OS=Homo sapiens GN=EXOSC9 PE=1 SV=3 - [EXOS9_HUMAN]	2.7846e+06	3.68348e+06	2.4099e+06	2.51325e+06
EZR	P15311	Ezrin OS=Homo sapiens GN=EZR PE=1 SV=4 - [EZRI_HUMAN]	2.21224e+06	2.86504e+06	2.05565e+06	1
F2R	P25116	Proteinase-activated receptor 1 OS=Homo sapiens GN=F2R PE=1 SV=2 - [PAR1_HUMAN]	1	435856	1	1
F5	P12259	Coagulation factor V OS=Homo sapiens GN=F5 PE=1 SV=4 - [FA5_HUMAN]	1.06654e+06	1.13436e+06	1.30874e+06	710746
FABP5	Q01469	Fatty acid-binding protein, epidermal OS=Homo sapiens GN=FABP5 PE=1 SV=3 - [FABP5_HUMAN]	2.17781e+06	1	1	1
FADS1	O60427	Fatty acid desaturase 1 OS=Homo sapiens GN=FADS1 PE=1 SV=3 - [FADS1_HUMAN]	1	3.87563e+06	1	1
FAM120A	Q9NZB2	Constitutive coactivator of PPAR-gamma-like protein 1 OS=Homo sapiens GN=FAM120A PE=1 SV=2 - [F120A_HUMAN]	1.44288e+07	2.07708e+07	1.34634e+07	1.17675e+07
FAM120B	Q96EK7	Constitutive coactivator of peroxisome proliferator-activated receptor gamma OS=Homo sapiens GN=FAM120B PE=1 SV=1 - [F120B_HUMAN]	658172	1.36734e+06	469189	856069
FAM120C	Q9NX05	Constitutive coactivator of PPAR-gamma-like protein 2 OS=Homo sapiens GN=FAM120C PE=2 SV=3 - [F120C_HUMAN]	6.89391e+06	5.86425e+06	6.48191e+06	4.03859e+06
FAM160B1	Q5W0V3	Protein FAM160B1 OS=Homo sapiens GN=FAM160B1 PE=2 SV=1 - [F16B1_HUMAN]	1.01713e+06	1	1	756929
FAM162A	Q96A26	Protein FAM162A OS=Homo sapiens GN=FAM162A PE=1 SV=2 - [F162A_HUMAN]	2.94811e+06	3.86422e+06	1.90391e+06	1
FAM208B	Q5VWN6	Protein FAM208B OS=Homo sapiens GN=FAM208B PE=1 SV=1 - [F208B_HUMAN]	234309	480650	1	1
FAM49B	Q9NUQ9	Protein FAM49B OS=Homo sapiens GN=FAM49B PE=1 SV=1 - [FA49B_HUMAN]	3.19572e+06	4.71937e+06	2.68281e+06	2.1028e+06
FAM76B	Q5HYJ3	Protein FAM76B OS=Homo sapiens GN=FAM76B PE=1 SV=3 - [FA76B_HUMAN]	2.0034e+07	1.70816e+07	1.54671e+07	1.19529e+07
FAM83H	Q6ZRV2	Protein FAM83H OS=Homo sapiens GN=FAM83H PE=1 SV=3 - [FA83H_HUMAN]	362606	485969	377282	1
FAM98A	Q8NCA5	Protein FAM98A OS=Homo sapiens GN=FAM98A PE=1 SV=1 - [FA98A_HUMAN]	4.50647e+06	7.00567e+06	4.24553e+06	3.76732e+06
FAR1	Q8WVX9	Fatty acyl-CoA reductase 1 OS=Homo sapiens GN=FAR1 PE=1 SV=1 - [FACR1_HUMAN]	1	1.25529e+06	705660	844561
FARS2	O95363	Phenylalanine--tRNA ligase, mitochondrial OS=Homo sapiens GN=FARS2 PE=1 SV=1 - [SYFM_HUMAN]	3.31713e+07	3.88264e+07	2.5605e+07	2.12776e+07
FARSA	Q9Y285	Phenylalanine--tRNA ligase alpha subunit OS=Homo sapiens GN=FARSA PE=1 SV=3 - [SYFA_HUMAN]	2.3635e+06	3.55726e+06	1.79021e+06	1.03625e+06
FARSB	Q9NSD9	Phenylalanine--tRNA ligase beta subunit OS=Homo sapiens GN=FARSB PE=1 SV=3 - [SYFB_HUMAN]	3.38794e+06	3.29276e+06	2.38661e+06	2.35202e+06
FASN	P49327	Fatty acid synthase OS=Homo sapiens GN=FASN PE=1 SV=3 - [FAS_HUMAN]	3.53207e+07	4.19766e+07	2.84053e+07	2.9043e+07
FASTKD2	Q9NYY8	FAST kinase domain-containing protein 2 OS=Homo sapiens GN=FASTKD2 PE=1 SV=1 - [FAKD2_HUMAN]	1.18133e+06	2.16791e+06	721864	657095
FBL	P22087	rRNA 2'-O-methyltransferase fibrillarin OS=Homo sapiens GN=FBL PE=1 SV=2 - [FBRL_HUMAN]	9.99603e+06	2.5811e+07	6.07081e+06	1.17113e+07
FBRS	Q9HAH7	Probable fibrosin-1 OS=Homo sapiens GN=FBRS PE=1 SV=3 - [FBRS_HUMAN]	5.72358e+06	4.0332e+06	3.73594e+06	4.06042e+06
FBRSL1	Q9HCM7	Fibrosin-1-like protein OS=Homo sapiens GN=FBRSL1 PE=1 SV=4 - [FBSL_HUMAN]	1	2.62917e+06	1	3.05248e+06
FBXL18	Q96ME1	F-box/LRR-repeat protein 18 OS=Homo sapiens GN=FBXL18 PE=1 SV=2 - [FXL18_HUMAN]	1.86341e+06	3.44947e+06	1.71545e+06	1.5487e+06
FBXO11	Q86XK2	F-box only protein 11 OS=Homo sapiens GN=FBXO11 PE=1 SV=3 - [FBX11_HUMAN]	1.78171e+07	2.21977e+07	9.24835e+06	1.09203e+07
FBXO21	O94952	F-box only protein 21 OS=Homo sapiens GN=FBXO21 PE=2 SV=2 - [FBX21_HUMAN]	1.87273e+06	3.99922e+06	2.16043e+06	2.47291e+06
FBXO38	Q6PIJ6	F-box only protein 38 OS=Homo sapiens GN=FBXO38 PE=1 SV=3 - [FBX38_HUMAN]	683858	780200	549447	648997
FBXO42	Q6P3S6	F-box only protein 42 OS=Homo sapiens GN=FBXO42 PE=1 SV=1 - [FBX42_HUMAN]	1	1	1	508485
FBXW11	Q9UKB1	F-box/WD repeat-containing protein 11 OS=Homo sapiens GN=FBXW11 PE=1 SV=1 - [FBW1B_HUMAN]	1	715053	1	1
FERMT2	Q96AC1	Fermitin family homolog 2 OS=Homo sapiens GN=FERMT2 PE=1 SV=1 - [FERM2_HUMAN]	1	1.17296e+06	1	530868
FIP1L1	Q6UN15	Pre-mRNA 3'-end-processing factor FIP1 OS=Homo sapiens GN=FIP1L1 PE=1 SV=1 - [FIP1_HUMAN]	1.0914e+06	3.03374e+06	1.24983e+06	1.29597e+06
FKBP10	Q96AY3	Peptidyl-prolyl cis-trans isomerase FKBP10 OS=Homo sapiens GN=FKBP10 PE=1 SV=1 - [FKB10_HUMAN]	1	820396	1	1
FKBP8	Q14318	Peptidyl-prolyl cis-trans isomerase FKBP8 OS=Homo sapiens GN=FKBP8 PE=1 SV=2 - [FKBP8_HUMAN]	1.11735e+06	1	1	580767
FLNA	P21333	Filamin-A OS=Homo sapiens GN=FLNA PE=1 SV=4 - [FLNA_HUMAN]	2.59467e+06	2.94175e+06	1.84961e+06	2.00435e+06
FLNB	O75369	Filamin-B OS=Homo sapiens GN=FLNB PE=1 SV=2 - [FLNB_HUMAN]	1.16237e+06	1	1	1
FNDC3B	Q53EP0	Fibronectin type III domain-containing protein 3B OS=Homo sapiens GN=FNDC3B PE=1 SV=2 - [FND3B_HUMAN]	6.72696e+06	8.84314e+06	6.25142e+06	4.60672e+06
FNTB	P49356	Protein farnesyltransferase subunit beta OS=Homo sapiens GN=FNTB PE=1 SV=1 - [FNTB_HUMAN]	2.7596e+06	4.24774e+06	2.21434e+06	2.37195e+06
FOSL2	P15408	Fos-related antigen 2 OS=Homo sapiens GN=FOSL2 PE=1 SV=1 - [FOSL2_HUMAN]	1	3.03309e+06	1	1
FOXJ2	Q9P0K8	Forkhead box protein J2 OS=Homo sapiens GN=FOXJ2 PE=1 SV=1 - [FOXJ2_HUMAN]	7.59747e+06	1.00264e+07	3.9235e+06	1.82835e+06
FOXJ3	Q9UPW0	Forkhead box protein J3 OS=Homo sapiens GN=FOXJ3 PE=1 SV=2 - [FOXJ3_HUMAN]	1.57842e+07	1.95381e+07	1.55822e+07	1.09432e+07
FOXK2	Q01167	Forkhead box protein K2 OS=Homo sapiens GN=FOXK2 PE=1 SV=3 - [FOXK2_HUMAN]	1	1.29167e+06	1	1
FOXP1	Q9H334	Forkhead box protein P1 OS=Homo sapiens GN=FOXP1 PE=1 SV=1 - [FOXP1_HUMAN]	1	673297	1	1
FRA10AC1	Q70Z53	Protein FRA10AC1 OS=Homo sapiens GN=FRA10AC1 PE=1 SV=3 - [F10C1_HUMAN]	2.30332e+06	1	1	1.83018e+06
FTO	Q9C0B1	Alpha-ketoglutarate-dependent dioxygenase FTO OS=Homo sapiens GN=FTO PE=1 SV=3 - [FTO_HUMAN]	2.57236e+06	3.25371e+06	2.10723e+06	1.71842e+06
FTSJ3	Q8IY81	pre-rRNA processing protein FTSJ3 OS=Homo sapiens GN=FTSJ3 PE=1 SV=2 - [SPB1_HUMAN]	1	700792	319240	536675
FUK	Q8N0W3	L-fucose kinase OS=Homo sapiens GN=FUK PE=2 SV=2 - [FUK_HUMAN]	3.48052e+06	3.53201e+06	2.74941e+06	2.20426e+06
G3BP1	Q13283	Ras GTPase-activating protein-binding protein 1 OS=Homo sapiens GN=G3BP1 PE=1 SV=1 - [G3BP1_HUMAN]	2.06432e+06	3.19198e+06	2.27771e+06	1.85531e+06
G3BP2	Q9UN86	Ras GTPase-activating protein-binding protein 2 OS=Homo sapiens GN=G3BP2 PE=1 SV=2 - [G3BP2_HUMAN]	1	2.26555e+06	1	1
G6PD	P11413	Glucose-6-phosphate 1-dehydrogenase OS=Homo sapiens GN=G6PD PE=1 SV=4 - [G6PD_HUMAN]	2.70836e+06	2.96909e+06	2.26284e+06	2.1017e+06
GAA	P10253	Lysosomal alpha-glucosidase OS=Homo sapiens GN=GAA PE=1 SV=4 - [LYAG_HUMAN]	1	2.06638e+06	1	1.84173e+06
GALK1	P51570	Galactokinase OS=Homo sapiens GN=GALK1 PE=1 SV=1 - [GALK1_HUMAN]	1	495639	1	1
GALNS	P34059	N-acetylgalactosamine-6-sulfatase OS=Homo sapiens GN=GALNS PE=1 SV=1 - [GALNS_HUMAN]	1	2.82163e+06	2.37699e+06	2.67358e+06
GAN	Q9H2C0	Gigaxonin OS=Homo sapiens GN=GAN PE=1 SV=1 - [GAN_HUMAN]	1	4.07992e+06	1	1
GANAB	Q14697	Neutral alpha-glucosidase AB OS=Homo sapiens GN=GANAB PE=1 SV=3 - [GANAB_HUMAN]	5.47902e+07	7.00496e+07	4.6405e+07	4.73864e+07
GAPDH	P04406	Glyceraldehyde-3-phosphate dehydrogenase OS=Homo sapiens GN=GAPDH PE=1 SV=3 - [G3P_HUMAN]	9.50891e+07	1.21833e+08	8.6679e+07	7.4001e+07
GAPVD1	Q14C86	GTPase-activating protein and VPS9 domain-containing protein 1 OS=Homo sapiens GN=GAPVD1 PE=1 SV=2 - [GAPD1_HUMAN]	1.05193e+06	1.98859e+06	901769	1
GARS	P41250	Glycine--tRNA ligase OS=Homo sapiens GN=GARS PE=1 SV=3 - [SYG_HUMAN]	2.91628e+06	4.05676e+06	2.26607e+06	2.19837e+06
GART	P22102	Trifunctional purine biosynthetic protein adenosine-3 OS=Homo sapiens GN=GART PE=1 SV=1 - [PUR2_HUMAN]	5.06125e+06	6.20493e+06	3.70625e+06	3.76164e+06
GATA2	P23769	Endothelial transcription factor GATA-2 OS=Homo sapiens GN=GATA2 PE=1 SV=3 - [GATA2_HUMAN]	1	429030	1	1
GATA4	P43694	Transcription factor GATA-4 OS=Homo sapiens GN=GATA4 PE=1 SV=2 - [GATA4_HUMAN]	1	933047	1	1
GATAD2A	Q86YP4	Transcriptional repressor p66-alpha OS=Homo sapiens GN=GATAD2A PE=1 SV=1 - [P66A_HUMAN]	1.22202e+06	1.91477e+06	1.10337e+06	1.33953e+06
GATD3B	A0A0B4J2D5	Glutamine amidotransferase-like class 1 domain-containing protein 3B, mitochondrial OS=Homo sapiens OX=9606 GN=GATD3B PE=1 SV=1 - [GAL3B_HUMAN]	1	3.62382e+06	2.82e+06	1
GBE1	Q04446	1,4-alpha-glucan-branching enzyme OS=Homo sapiens GN=GBE1 PE=1 SV=3 - [GLGB_HUMAN]	7.96685e+07	6.20231e+07	4.46264e+07	4.15263e+07
GC	P02774	Vitamin D-binding protein OS=Homo sapiens OX=9606 GN=GC PE=1 SV=2 - [VTDB_HUMAN]	1.13889e+06	1	1	1
GCLC	P48506	Glutamate--cysteine ligase catalytic subunit OS=Homo sapiens GN=GCLC PE=1 SV=2 - [GSH1_HUMAN]	1	1	1	1.28399e+06
GCN1	Q92616	Translational activator GCN1 OS=Homo sapiens GN=GCN1L1 PE=1 SV=6 - [GCN1L_HUMAN]	405381	480019	413908	1
GDI2	P50395	Rab GDP dissociation inhibitor beta OS=Homo sapiens GN=GDI2 PE=1 SV=2 - [GDIB_HUMAN]	4.61015e+06	3.99001e+06	2.4974e+06	1.79267e+06
GEMIN5	Q8TEQ6	Gem-associated protein 5 OS=Homo sapiens GN=GEMIN5 PE=1 SV=3 - [GEMI5_HUMAN]	6.08012e+07	7.25225e+07	5.23876e+07	4.38233e+07
GEMIN8	Q9NWZ8	Gem-associated protein 8 OS=Homo sapiens GN=GEMIN8 PE=1 SV=1 - [GEMI8_HUMAN]	4.92815e+06	3.09371e+06	1	1
GET4	Q7L5D6	Golgi to ER traffic protein 4 homolog OS=Homo sapiens GN=GET4 PE=1 SV=1 - [GET4_HUMAN]	596800	675920	1	433748
GFPT1	Q06210	Glutamine--fructose-6-phosphate aminotransferase [isomerizing] 1 OS=Homo sapiens GN=GFPT1 PE=1 SV=3 - [GFPT1_HUMAN]	2.21481e+06	2.79491e+06	2.08278e+06	1.63705e+06
GGCT	O75223	Gamma-glutamylcyclotransferase OS=Homo sapiens GN=GGCT PE=1 SV=1 - [GGCT_HUMAN]	329228	1	1	1
GIT1	Q9Y2X7	ARF GTPase-activating protein GIT1 OS=Homo sapiens GN=GIT1 PE=1 SV=2 - [GIT1_HUMAN]	6.74187e+06	7.98628e+06	5.0141e+06	5.43101e+06
GIT2	Q14161	ARF GTPase-activating protein GIT2 OS=Homo sapiens GN=GIT2 PE=1 SV=2 - [GIT2_HUMAN]	1	1	1	3.14846e+06
GLE1	Q53GS7	Nucleoporin GLE1 OS=Homo sapiens GN=GLE1 PE=1 SV=2 - [GLE1_HUMAN]	1.23499e+06	1.93492e+06	777673	861921
GLG1	Q92896	Golgi apparatus protein 1 OS=Homo sapiens GN=GLG1 PE=1 SV=2 - [GSLG1_HUMAN]	2.84148e+06	4.60432e+06	2.44625e+06	2.35825e+06
GLI4	P10075	Zinc finger protein GLI4 OS=Homo sapiens GN=GLI4 PE=1 SV=2 - [GLI4_HUMAN]	2.17052e+06	3.86401e+06	2.08332e+06	1.59797e+06
GLRX3	O76003	Glutaredoxin-3 OS=Homo sapiens GN=GLRX3 PE=1 SV=2 - [GLRX3_HUMAN]	1.49972e+06	1.20979e+06	1	1
GLUD1	P00367	Glutamate dehydrogenase 1, mitochondrial OS=Homo sapiens GN=GLUD1 PE=1 SV=2 - [DHE3_HUMAN]	2.45304e+06	4.03441e+06	1.7632e+06	2.17363e+06
GLYR1	Q49A26	Putative oxidoreductase GLYR1 OS=Homo sapiens OX=9606 GN=GLYR1 PE=1 SV=4 - [GLYR1_HUMAN]	1.44282e+07	1.27927e+07	9.42307e+06	8.78207e+06
GMDS	O60547	GDP-mannose 4,6 dehydratase OS=Homo sapiens GN=GMDS PE=1 SV=1 - [GMDS_HUMAN]	1	1.47468e+06	1	1
GMPR2	Q9P2T1	GMP reductase 2 OS=Homo sapiens GN=GMPR2 PE=1 SV=1 - [GMPR2_HUMAN]	1.25297e+06	2.26198e+06	1	1.01757e+06
GMPS	P49915	GMP synthase [glutamine-hydrolyzing] OS=Homo sapiens GN=GMPS PE=1 SV=1 - [GUAA_HUMAN]	1.67624e+07	1.95383e+07	1.36373e+07	1.2563e+07
GNAI2	P04899	Guanine nucleotide-binding protein G(i) subunit alpha-2 OS=Homo sapiens GN=GNAI2 PE=1 SV=3 - [GNAI2_HUMAN]	1	3.08949e+06	1.97873e+06	1.19831e+06
GNAI3	P08754	Guanine nucleotide-binding protein G(k) subunit alpha OS=Homo sapiens GN=GNAI3 PE=1 SV=3 - [GNAI3_HUMAN]	4.68236e+06	2.37643e+06	5.16778e+06	1
GNAS	P63092	Guanine nucleotide-binding protein G(s) subunit alpha isoforms short OS=Homo sapiens GN=GNAS PE=1 SV=1 - [GNAS2_HUMAN]	1	4.90591e+06	1	3.25442e+06
GNB2	P62879	Guanine nucleotide-binding protein G(I)/G(S)/G(T) subunit beta-2 OS=Homo sapiens GN=GNB2 PE=1 SV=3 - [GBB2_HUMAN]	1	1.4985e+06	1	1
GNE	Q9Y223	Bifunctional UDP-N-acetylglucosamine 2-epimerase/N-acetylmannosamine kinase OS=Homo sapiens GN=GNE PE=1 SV=1 - [GLCNE_HUMAN]	4.41043e+07	4.83332e+07	3.30046e+07	3.12971e+07
GNL1	P36915	Guanine nucleotide-binding protein-like 1 OS=Homo sapiens GN=GNL1 PE=1 SV=2 - [GNL1_HUMAN]	1	1	482487	1
GNL3	Q9BVP2	Guanine nucleotide-binding protein-like 3 OS=Homo sapiens GN=GNL3 PE=1 SV=2 - [GNL3_HUMAN]	1.36558e+06	1	1	930144
GNPDA1	P46926	Glucosamine-6-phosphate isomerase 1 OS=Homo sapiens GN=GNPDA1 PE=1 SV=1 - [GNPI1_HUMAN]	7.10534e+06	1.08954e+07	4.93915e+06	5.51095e+06
GNPDA2	Q8TDQ7	Glucosamine-6-phosphate isomerase 2 OS=Homo sapiens GN=GNPDA2 PE=1 SV=1 - [GNPI2_HUMAN]	3.79595e+06	5.04886e+06	3.55472e+06	3.44931e+06
GOPC	Q9HD26	Golgi-associated PDZ and coiled-coil motif-containing protein OS=Homo sapiens GN=GOPC PE=1 SV=1 - [GOPC_HUMAN]	1.33898e+07	1.3076e+07	5.38605e+06	9.63729e+06
GOT2	P00505	Aspartate aminotransferase, mitochondrial OS=Homo sapiens GN=GOT2 PE=1 SV=3 - [AATM_HUMAN]	1.2454e+07	1.40649e+07	9.56976e+06	8.02693e+06
GPAT3	Q53EU6	Glycerol-3-phosphate acyltransferase 3 OS=Homo sapiens GN=AGPAT9 PE=1 SV=2 - [GPAT3_HUMAN]	1	1.71891e+06	1	1
GPATCH2	Q9NW75	G patch domain-containing protein 2 OS=Homo sapiens GN=GPATCH2 PE=1 SV=1 - [GPTC2_HUMAN]	1	589291	282540	1
GPATCH8	Q9UKJ3	G patch domain-containing protein 8 OS=Homo sapiens GN=GPATCH8 PE=1 SV=2 - [GPTC8_HUMAN]	8.31601e+06	1.14633e+07	7.31756e+06	7.68265e+06
GPBP1L1	Q9HC44	Vasculin-like protein 1 OS=Homo sapiens GN=GPBP1L1 PE=1 SV=1 - [GPBL1_HUMAN]	1	2.39821e+06	1.51213e+06	1.05152e+06
GPHN	Q9NQX3	Gephyrin OS=Homo sapiens GN=GPHN PE=1 SV=1 - [GEPH_HUMAN]	1.30577e+06	1.16238e+06	800853	810792
GPI	P06744	Glucose-6-phosphate isomerase OS=Homo sapiens GN=GPI PE=1 SV=4 - [G6PI_HUMAN]	8.48492e+07	1.18018e+08	6.76232e+07	5.9631e+07
GPRC5A	Q8NFJ5	Retinoic acid-induced protein 3 OS=Homo sapiens GN=GPRC5A PE=1 SV=2 - [RAI3_HUMAN]	1.13102e+07	1.22834e+07	7.56493e+06	1.97202e+06
GPS1	Q13098	COP9 signalosome complex subunit 1 OS=Homo sapiens GN=GPS1 PE=1 SV=4 - [CSN1_HUMAN]	553380	1	1	1
GPSM1	Q86YR5	G-protein-signaling modulator 1 OS=Homo sapiens GN=GPSM1 PE=1 SV=2 - [GPSM1_HUMAN]	1.18196e+06	1	506557	1
GRK2	P25098	Beta-adrenergic receptor kinase 1 OS=Homo sapiens GN=ADRBK1 PE=1 SV=2 - [ARBK1_HUMAN]	4.16401e+06	4.1099e+06	2.94778e+06	2.69857e+06
GRN	P28799	Granulins OS=Homo sapiens GN=GRN PE=1 SV=2 - [GRN_HUMAN]	1	3.6923e+06	2.52349e+06	2.05417e+06
GRSF1	Q12849	G-rich sequence factor 1 OS=Homo sapiens GN=GRSF1 PE=1 SV=3 - [GRSF1_HUMAN]	6.45905e+06	9.88714e+06	4.61819e+06	4.44798e+06
GRWD1	Q9BQ67	Glutamate-rich WD repeat-containing protein 1 OS=Homo sapiens GN=GRWD1 PE=1 SV=1 - [GRWD1_HUMAN]	2.33127e+07	2.23978e+07	1.53252e+07	1.15185e+07
GSPT1	P15170	Eukaryotic peptide chain release factor GTP-binding subunit ERF3A OS=Homo sapiens GN=GSPT1 PE=1 SV=1 - [ERF3A_HUMAN]	1.2004e+06	1.43896e+06	1	1
GSR	P00390	Glutathione reductase, mitochondrial OS=Homo sapiens GN=GSR PE=1 SV=2 - [GSHR_HUMAN]	7.31441e+06	6.28953e+06	3.87611e+06	3.90045e+06
GSTK1	Q9Y2Q3	Glutathione S-transferase kappa 1 OS=Homo sapiens GN=GSTK1 PE=1 SV=3 - [GSTK1_HUMAN]	613078	1.08469e+06	1	1
GSTM3	P21266	Glutathione S-transferase Mu 3 OS=Homo sapiens GN=GSTM3 PE=1 SV=3 - [GSTM3_HUMAN]	891094	1.40783e+06	389410	901981
GSTP1	P09211	Glutathione S-transferase P OS=Homo sapiens GN=GSTP1 PE=1 SV=2 - [GSTP1_HUMAN]	5.19631e+06	7.11669e+06	5.13211e+06	3.66169e+06
GTF2H2	Q13888	General transcription factor IIH subunit 2 OS=Homo sapiens GN=GTF2H2 PE=1 SV=1 - [TF2H2_HUMAN]	1.05537e+07	1.14117e+07	7.38129e+06	5.99113e+06
GTF2I	P78347	General transcription factor II-I OS=Homo sapiens GN=GTF2I PE=1 SV=2 - [GTF2I_HUMAN]	5.0475e+07	7.36016e+07	5.90613e+07	3.67072e+07
GTF2IRD1	Q9UHL9	General transcription factor II-I repeat domain-containing protein 1 OS=Homo sapiens GN=GTF2IRD1 PE=1 SV=1 - [GT2D1_HUMAN]	2.59709e+06	4.34535e+06	3.84861e+06	2.36186e+06
GTF3C2	Q8WUA4	General transcription factor 3C polypeptide 2 OS=Homo sapiens GN=GTF3C2 PE=1 SV=2 - [TF3C2_HUMAN]	1.795e+06	1.12085e+06	883591	295897
GTPBP3	Q969Y2	tRNA modification GTPase GTPBP3, mitochondrial OS=Homo sapiens GN=GTPBP3 PE=1 SV=2 - [GTPB3_HUMAN]	1	862754	1	410107
GTPBP4	Q9BZE4	Nucleolar GTP-binding protein 1 OS=Homo sapiens GN=GTPBP4 PE=1 SV=3 - [NOG1_HUMAN]	1.49202e+07	2.04792e+07	1.26655e+07	1.23836e+07
GUSB	P08236	Beta-glucuronidase OS=Homo sapiens GN=GUSB PE=1 SV=2 - [BGLR_HUMAN]	1	1.98405e+06	1	1.50578e+06
GYS1	P13807	Glycogen [starch] synthase, muscle OS=Homo sapiens GN=GYS1 PE=1 SV=2 - [GYS1_HUMAN]	7.38003e+06	6.95013e+06	5.36308e+06	4.90402e+06
GZF1	Q9H116	GDNF-inducible zinc finger protein 1 OS=Homo sapiens GN=GZF1 PE=1 SV=1 - [GZF1_HUMAN]	1	1	1.28573e+06	1
H2AFY	O75367	Core histone macro-H2A.1 OS=Homo sapiens GN=H2AFY PE=1 SV=4 - [H2AY_HUMAN]	1.74119e+06	2.29605e+06	1.22593e+06	1.07523e+06
H2AFZ	P0C0S5	Histone H2A.Z OS=Homo sapiens GN=H2AFZ PE=1 SV=2 - [H2AZ_HUMAN]	8.99861e+07	1.40674e+08	8.76188e+07	6.58314e+07
H6PD	O95479	GDH/6PGL endoplasmic bifunctional protein OS=Homo sapiens GN=H6PD PE=1 SV=2 - [G6PE_HUMAN]	2.5114e+07	2.67733e+07	2.04712e+07	1.6057e+07
HACD3	Q9P035	Very-long-chain (3R)-3-hydroxyacyl-[acyl-carrier protein] dehydratase 3 OS=Homo sapiens GN=PTPLAD1 PE=1 SV=2 - [HACD3_HUMAN]	1.15169e+07	1.05388e+07	7.13851e+06	6.20441e+06
HAGH	Q16775	Hydroxyacylglutathione hydrolase, mitochondrial OS=Homo sapiens GN=HAGH PE=1 SV=2 - [GLO2_HUMAN]	6.72305e+06	7.42931e+06	5.2596e+06	3.79865e+06
HAT1	O14929	Histone acetyltransferase type B catalytic subunit OS=Homo sapiens GN=HAT1 PE=1 SV=1 - [HAT1_HUMAN]	4.36959e+06	3.90889e+06	3.32407e+06	2.10574e+06
HAUS5	O94927	HAUS augmin-like complex subunit 5 OS=Homo sapiens GN=HAUS5 PE=1 SV=2 - [HAUS5_HUMAN]	1	822910	662237	1
HAUS6	Q7Z4H7	HAUS augmin-like complex subunit 6 OS=Homo sapiens GN=HAUS6 PE=1 SV=2 - [HAUS6_HUMAN]	1	588119	1	1
HBA1	P69905	Hemoglobin subunit alpha OS=Homo sapiens GN=HBA1 PE=1 SV=2 - [HBA_HUMAN]	4.44617e+06	1.12236e+07	7.3015e+06	6.78539e+06
HDAC1	Q13547	Histone deacetylase 1 OS=Homo sapiens GN=HDAC1 PE=1 SV=1 - [HDAC1_HUMAN]	1.87897e+07	2.51495e+07	1.65269e+07	1.49607e+07
HDAC2	Q92769	Histone deacetylase 2 OS=Homo sapiens GN=HDAC2 PE=1 SV=2 - [HDAC2_HUMAN]	1.91747e+07	2.48596e+07	1.53637e+07	1.48652e+07
HDAC3	O15379	Histone deacetylase 3 OS=Homo sapiens GN=HDAC3 PE=1 SV=2 - [HDAC3_HUMAN]	4.53404e+06	5.5655e+06	3.63747e+06	2.7663e+06
HDAC4	P56524	Histone deacetylase 4 OS=Homo sapiens GN=HDAC4 PE=1 SV=3 - [HDAC4_HUMAN]	668029	1.01684e+06	760438	1
HDAC6	Q9UBN7	Histone deacetylase 6 OS=Homo sapiens GN=HDAC6 PE=1 SV=2 - [HDAC6_HUMAN]	8.00591e+06	8.13376e+06	6.2751e+06	3.95122e+06
HDHD5	Q9BXW7	Cat eye syndrome critical region protein 5 OS=Homo sapiens GN=CECR5 PE=1 SV=1 - [CECR5_HUMAN]	1	4.07149e+06	2.28321e+06	2.36314e+06
HDLBP	Q00341	Vigilin OS=Homo sapiens GN=HDLBP PE=1 SV=2 - [VIGLN_HUMAN]	3.02764e+06	3.84651e+06	2.75859e+06	2.77222e+06
HEATR1	Q9H583	HEAT repeat-containing protein 1 OS=Homo sapiens GN=HEATR1 PE=1 SV=3 - [HEAT1_HUMAN]	1.33385e+06	1.90634e+06	1.51519e+06	1.08388e+06
HELZ	P42694	Probable helicase with zinc finger domain OS=Homo sapiens GN=HELZ PE=1 SV=2 - [HELZ_HUMAN]	2.56634e+06	2.39768e+06	2.14918e+06	1.71341e+06
HELZ2	Q9BYK8	Helicase with zinc finger domain 2 OS=Homo sapiens GN=HELZ2 PE=1 SV=6 - [HELZ2_HUMAN]	710584	676990	500795	465750
HEXB	P07686	Beta-hexosaminidase subunit beta OS=Homo sapiens GN=HEXB PE=1 SV=3 - [HEXB_HUMAN]	1	4.84554e+06	1	1
HINFP	Q9BQA5	Histone H4 transcription factor OS=Homo sapiens GN=HINFP PE=1 SV=2 - [HINFP_HUMAN]	1	1	1.0521e+06	1
HINT1	P49773	Histidine triad nucleotide-binding protein 1 OS=Homo sapiens GN=HINT1 PE=1 SV=2 - [HINT1_HUMAN]	2.53764e+07	5.3608e+07	3.1168e+07	2.14234e+07
HINT3	Q9NQE9	Histidine triad nucleotide-binding protein 3 OS=Homo sapiens GN=HINT3 PE=1 SV=1 - [HINT3_HUMAN]	1.72471e+06	2.06856e+06	1	1.37751e+06
HIP1R	O75146	Huntingtin-interacting protein 1-related protein OS=Homo sapiens GN=HIP1R PE=1 SV=2 - [HIP1R_HUMAN]	658453	961221	353883	680926
HIST1H1C	P16403	Histone H1.2 OS=Homo sapiens GN=HIST1H1C PE=1 SV=2 - [H12_HUMAN]	1	1	662344	1
HIST1H2AH	Q96KK5	Histone H2A type 1-H OS=Homo sapiens GN=HIST1H2AH PE=1 SV=3 - [H2A1H_HUMAN]	6.98978e+07	1.26675e+08	5.62385e+07	6.51627e+07
HIST1H2BJ	P06899	Histone H2B type 1-J OS=Homo sapiens GN=HIST1H2BJ PE=1 SV=3 - [H2B1J_HUMAN]	1	4.19564e+07	2.35072e+07	3.13314e+07
HIST1H2BK	O60814	Histone H2B type 1-K OS=Homo sapiens GN=HIST1H2BK PE=1 SV=3 - [H2B1K_HUMAN]	2.60399e+07	4.27217e+07	2.35072e+07	1.64864e+07
HIST1H3A	P68431	Histone H3.1 OS=Homo sapiens GN=HIST1H3A PE=1 SV=2 - [H31_HUMAN]	2.52242e+07	3.71838e+07	1	1
HIST2H3A	Q71DI3	Histone H3.2 OS=Homo sapiens GN=HIST2H3A PE=1 SV=3 - [H32_HUMAN]	1	3.82579e+07	1	1.75755e+07
HIST2H4A	P62805	Histone H4 OS=Homo sapiens GN=HIST1H4A PE=1 SV=2 - [H4_HUMAN]	2.94381e+07	3.0765e+07	8.52619e+06	2.1635e+07
HK1	P19367	Hexokinase-1 OS=Homo sapiens GN=HK1 PE=1 SV=3 - [HXK1_HUMAN]	1	2.60324e+06	800042	684879
HK2	P52789	Hexokinase-2 OS=Homo sapiens GN=HK2 PE=1 SV=2 - [HXK2_HUMAN]	1.24444e+06	1.82657e+06	758479	771855
HMCES	Q96FZ2	Embryonic stem cell-specific 5-hydroxymethylcytosine-binding protein OS=Homo sapiens GN=HMCES PE=1 SV=1 - [HMCES_HUMAN]	903837	1.39273e+06	1.07379e+06	615358
HNRNPA1	P09651	Heterogeneous nuclear ribonucleoprotein A1 OS=Homo sapiens GN=HNRNPA1 PE=1 SV=5 - [ROA1_HUMAN]	1.32566e+07	1.0307e+07	7.80794e+06	7.03394e+06
HNRNPA2B1	P22626	Heterogeneous nuclear ribonucleoproteins A2/B1 OS=Homo sapiens GN=HNRNPA2B1 PE=1 SV=2 - [ROA2_HUMAN]	5.24879e+06	1.04809e+07	5.56721e+06	6.31144e+06
HNRNPA3	P51991	Heterogeneous nuclear ribonucleoprotein A3 OS=Homo sapiens GN=HNRNPA3 PE=1 SV=2 - [ROA3_HUMAN]	2.26524e+06	2.66073e+06	1.58674e+06	1.71272e+06
HNRNPAB	Q99729	Heterogeneous nuclear ribonucleoprotein A/B OS=Homo sapiens GN=HNRNPAB PE=1 SV=2 - [ROAA_HUMAN]	968105	304012	508347	1
HNRNPC	P07910	Heterogeneous nuclear ribonucleoproteins C1/C2 OS=Homo sapiens GN=HNRNPC PE=1 SV=4 - [HNRPC_HUMAN]	5.05593e+07	5.91097e+07	2.88955e+07	4.74365e+07
HNRNPD	Q14103	Heterogeneous nuclear ribonucleoprotein D0 OS=Homo sapiens GN=HNRNPD PE=1 SV=1 - [HNRPD_HUMAN]	1.28765e+06	1	1	1
HNRNPF	P52597	Heterogeneous nuclear ribonucleoprotein F OS=Homo sapiens GN=HNRNPF PE=1 SV=3 - [HNRPF_HUMAN]	6.47371e+06	6.3046e+06	3.94627e+06	3.73467e+06
HNRNPH1	P31943	Heterogeneous nuclear ribonucleoprotein H OS=Homo sapiens GN=HNRNPH1 PE=1 SV=4 - [HNRH1_HUMAN]	1.21213e+07	1.21539e+07	8.29742e+06	7.80245e+06
HNRNPH3	P31942	Heterogeneous nuclear ribonucleoprotein H3 OS=Homo sapiens GN=HNRNPH3 PE=1 SV=2 - [HNRH3_HUMAN]	1.85416e+06	1.32865e+06	1.15635e+06	1.10586e+06
HNRNPK	P61978	Heterogeneous nuclear ribonucleoprotein K OS=Homo sapiens GN=HNRNPK PE=1 SV=1 - [HNRPK_HUMAN]	2.51143e+06	2.10317e+06	1.61531e+06	890767
HNRNPL	P14866	Heterogeneous nuclear ribonucleoprotein L OS=Homo sapiens GN=HNRNPL PE=1 SV=2 - [HNRPL_HUMAN]	2.3155e+08	3.37712e+08	1.9466e+08	1.75139e+08
HNRNPLL	Q8WVV9	Heterogeneous nuclear ribonucleoprotein L-like OS=Homo sapiens GN=HNRNPLL PE=1 SV=1 - [HNRLL_HUMAN]	1	6.10838e+07	1	5.48347e+07
HNRNPM	P52272	Heterogeneous nuclear ribonucleoprotein M OS=Homo sapiens GN=HNRNPM PE=1 SV=3 - [HNRPM_HUMAN]	1	1.72413e+06	1.72516e+06	996529
HNRNPR	O43390	Heterogeneous nuclear ribonucleoprotein R OS=Homo sapiens GN=HNRNPR PE=1 SV=1 - [HNRPR_HUMAN]	1	1	1	865437
HNRNPU	Q00839	Heterogeneous nuclear ribonucleoprotein U OS=Homo sapiens GN=HNRNPU PE=1 SV=6 - [HNRPU_HUMAN]	1.63216e+07	2.06616e+07	1.39463e+07	1.38705e+07
HNRNPUL1	Q9BUJ2	Heterogeneous nuclear ribonucleoprotein U-like protein 1 OS=Homo sapiens GN=HNRNPUL1 PE=1 SV=2 - [HNRL1_HUMAN]	1	1.40732e+06	1.32938e+06	1
HOMEZ	Q8IX15	Homeobox and leucine zipper protein Homez OS=Homo sapiens GN=HOMEZ PE=1 SV=2 - [HOMEZ_HUMAN]	1	1	1.02237e+06	1
HPRT1	P00492	Hypoxanthine-guanine phosphoribosyltransferase OS=Homo sapiens GN=HPRT1 PE=1 SV=2 - [HPRT_HUMAN]	3.46151e+06	7.05268e+06	5.3696e+06	1.78573e+06
HPS3	Q969F9	Hermansky-Pudlak syndrome 3 protein OS=Homo sapiens GN=HPS3 PE=1 SV=1 - [HPS3_HUMAN]	2.16966e+06	2.13182e+06	935275	1.66031e+06
HRNR	Q86YZ3	Hornerin OS=Homo sapiens GN=HRNR PE=1 SV=2 - [HORN_HUMAN]	1	4.96496e+06	1	1
HSD17B11	Q8NBQ5	Estradiol 17-beta-dehydrogenase 11 OS=Homo sapiens GN=HSD17B11 PE=1 SV=3 - [DHB11_HUMAN]	1.90587e+06	2.41222e+06	1	1.31359e+06
HSD17B12	Q53GQ0	Estradiol 17-beta-dehydrogenase 12 OS=Homo sapiens GN=HSD17B12 PE=1 SV=2 - [DHB12_HUMAN]	2.39065e+06	1	1	1
HSF1	Q00613	Heat shock factor protein 1 OS=Homo sapiens GN=HSF1 PE=1 SV=1 - [HSF1_HUMAN]	1	2.46603e+06	1.82417e+06	1
HSP90AA1	P07900	Heat shock protein HSP 90-alpha OS=Homo sapiens GN=HSP90AA1 PE=1 SV=5 - [HS90A_HUMAN]	4.84154e+07	5.97459e+07	4.81645e+07	3.42185e+07
HSP90AB1	P08238	Heat shock protein HSP 90-beta OS=Homo sapiens GN=HSP90AB1 PE=1 SV=4 - [HS90B_HUMAN]	5.14088e+07	6.22689e+07	4.72002e+07	3.57372e+07
HSP90B1	P14625	Endoplasmin OS=Homo sapiens GN=HSP90B1 PE=1 SV=1 - [ENPL_HUMAN]	1	1	1.18207e+07	1
HSPA4	P34932	Heat shock 70 kDa protein 4 OS=Homo sapiens GN=HSPA4 PE=1 SV=4 - [HSP74_HUMAN]	871922	713693	1	1
HSPA5	P11021	78 kDa glucose-regulated protein OS=Homo sapiens GN=HSPA5 PE=1 SV=2 - [GRP78_HUMAN]	4.08923e+06	1.4723e+06	1	1.18486e+06
HSPA8	P11142	Heat shock cognate 71 kDa protein OS=Homo sapiens GN=HSPA8 PE=1 SV=1 - [HSP7C_HUMAN]	8.77073e+06	5.26054e+06	2.53567e+06	3.98031e+06
HSPA9	P38646	Stress-70 protein, mitochondrial OS=Homo sapiens GN=HSPA9 PE=1 SV=2 - [GRP75_HUMAN]	1.80676e+06	991136	870853	745926
HSPB1	P04792	Heat shock protein beta-1 OS=Homo sapiens GN=HSPB1 PE=1 SV=2 - [HSPB1_HUMAN]	4.85635e+06	4.92164e+06	1.87531e+06	3.54091e+06
HSPB11	Q9Y547	Intraflagellar transport protein 25 homolog OS=Homo sapiens GN=HSPB11 PE=1 SV=1 - [IFT25_HUMAN]	3.86129e+06	2.86711e+06	1	1
HSPBP1	Q9NZL4	Hsp70-binding protein 1 OS=Homo sapiens OX=9606 GN=HSPBP1 PE=1 SV=2 - [HPBP1_HUMAN]	433651	1	272835	1
HSPD1	P10809	60 kDa heat shock protein, mitochondrial OS=Homo sapiens GN=HSPD1 PE=1 SV=2 - [CH60_HUMAN]	581729	1	1	1
HSPH1	Q92598	Heat shock protein 105 kDa OS=Homo sapiens GN=HSPH1 PE=1 SV=1 - [HS105_HUMAN]	1	572255	394397	1
HUWE1	Q7Z6Z7	E3 ubiquitin-protein ligase HUWE1 OS=Homo sapiens GN=HUWE1 PE=1 SV=3 - [HUWE1_HUMAN]	532694	794219	425451	365846
IARS	P41252	Isoleucine--tRNA ligase, cytoplasmic OS=Homo sapiens GN=IARS PE=1 SV=2 - [SYIC_HUMAN]	1.53374e+06	1.9375e+06	1.2499e+06	1.04249e+06
IARS2	Q9NSE4	Isoleucine--tRNA ligase, mitochondrial OS=Homo sapiens GN=IARS2 PE=1 SV=2 - [SYIM_HUMAN]	2.87321e+06	4.29924e+06	2.04944e+06	2.50899e+06
IDE	P14735	Insulin-degrading enzyme OS=Homo sapiens GN=IDE PE=1 SV=4 - [IDE_HUMAN]	5.34328e+06	7.16847e+06	4.08455e+06	4.31321e+06
IDH2	P48735	Isocitrate dehydrogenase [NADP], mitochondrial OS=Homo sapiens GN=IDH2 PE=1 SV=2 - [IDHP_HUMAN]	2.20418e+06	3.68894e+06	1.76874e+06	1.80168e+06
IFIT5	Q13325	Interferon-induced protein with tetratricopeptide repeats 5 OS=Homo sapiens GN=IFIT5 PE=1 SV=1 - [IFIT5_HUMAN]	1.02061e+07	1.22058e+07	7.91078e+06	7.49638e+06
IGF2BP2	Q9Y6M1	Insulin-like growth factor 2 mRNA-binding protein 2 OS=Homo sapiens GN=IGF2BP2 PE=1 SV=2 - [IF2B2_HUMAN]	6.63482e+06	9.01564e+06	5.11074e+06	5.03599e+06
IK	Q13123	Protein Red OS=Homo sapiens GN=IK PE=1 SV=3 - [RED_HUMAN]	1	644458	1	1
IKZF2	Q9UKS7	Zinc finger protein Helios OS=Homo sapiens GN=IKZF2 PE=1 SV=2 - [IKZF2_HUMAN]	8.75378e+06	1.18361e+07	7.71012e+06	7.10601e+06
ILF2	Q12905	Interleukin enhancer-binding factor 2 OS=Homo sapiens GN=ILF2 PE=1 SV=2 - [ILF2_HUMAN]	1	1	500652	1
ILF3	Q12906	Interleukin enhancer-binding factor 3 OS=Homo sapiens GN=ILF3 PE=1 SV=3 - [ILF3_HUMAN]	2.59076e+06	4.42652e+06	2.73013e+06	2.74313e+06
ILK	Q13418	Integrin-linked protein kinase OS=Homo sapiens GN=ILK PE=1 SV=2 - [ILK_HUMAN]	1	786158	1	1
IMMP2L	Q96T52	Mitochondrial inner membrane protease subunit 2 OS=Homo sapiens GN=IMMP2L PE=2 SV=1 - [IMP2L_HUMAN]	1	1.87179e+06	1	1
IMMT	Q16891	Mitochondrial inner membrane protein OS=Homo sapiens GN=IMMT PE=1 SV=1 - [IMMT_HUMAN]	1	706189	1	1
IMP4	Q96G21	U3 small nucleolar ribonucleoprotein protein IMP4 OS=Homo sapiens GN=IMP4 PE=1 SV=1 - [IMP4_HUMAN]	1.88039e+06	7.72895e+06	2.98395e+06	4.57528e+06
IMPDH2	P12268	Inosine-5'-monophosphate dehydrogenase 2 OS=Homo sapiens GN=IMPDH2 PE=1 SV=2 - [IMDH2_HUMAN]	1	2.66697e+06	1	1.85664e+06
INF2	Q27J81	Inverted formin-2 OS=Homo sapiens GN=INF2 PE=1 SV=2 - [INF2_HUMAN]	239470	1	202443	1
INO80B	Q9C086	INO80 complex subunit B OS=Homo sapiens GN=INO80B PE=1 SV=2 - [IN80B_HUMAN]	1	797635	1	1
INPP5A	Q14642	Type I inositol 1,4,5-trisphosphate 5-phosphatase OS=Homo sapiens GN=INPP5A PE=1 SV=1 - [I5P1_HUMAN]	1.11967e+06	1.41453e+06	1.45722e+06	711854
INTS11	Q5TA45	Integrator complex subunit 11 OS=Homo sapiens GN=CPSF3L PE=1 SV=2 - [INT11_HUMAN]	9.37877e+06	9.78935e+06	6.86519e+06	6.46843e+06
INTS13	Q9NVM9	Protein asunder homolog OS=Homo sapiens GN=ASUN PE=1 SV=2 - [ASUN_HUMAN]	9.95933e+06	1.33355e+07	8.73838e+06	8.04555e+06
IP6K1	Q92551	Inositol hexakisphosphate kinase 1 OS=Homo sapiens GN=IP6K1 PE=1 SV=3 - [IP6K1_HUMAN]	1.33273e+06	1.94742e+06	1.08236e+06	1
IPO4	Q8TEX9	Importin-4 OS=Homo sapiens GN=IPO4 PE=1 SV=2 - [IPO4_HUMAN]	1.39591e+06	1.62987e+06	1.19834e+06	1.03303e+06
IPO7	O95373	Importin-7 OS=Homo sapiens GN=IPO7 PE=1 SV=1 - [IPO7_HUMAN]	3.22499e+06	2.84452e+06	2.21814e+06	1.70456e+06
IQGAP3	Q86VI3	Ras GTPase-activating-like protein IQGAP3 OS=Homo sapiens GN=IQGAP3 PE=1 SV=2 - [IQGA3_HUMAN]	474513	654630	524914	411775
IRF2BP1	Q8IU81	Interferon regulatory factor 2-binding protein 1 OS=Homo sapiens GN=IRF2BP1 PE=1 SV=1 - [I2BP1_HUMAN]	4.20228e+06	5.26516e+06	3.93363e+06	2.89508e+06
IRF2BP2	Q7Z5L9	Interferon regulatory factor 2-binding protein 2 OS=Homo sapiens GN=IRF2BP2 PE=1 SV=2 - [I2BP2_HUMAN]	8.98408e+06	1.01051e+07	7.8607e+06	5.68693e+06
IRF2BPL	Q9H1B7	Interferon regulatory factor 2-binding protein-like OS=Homo sapiens GN=IRF2BPL PE=1 SV=1 - [I2BPL_HUMAN]	1.66251e+06	3.07079e+06	2.30976e+06	1.84116e+06
IRS1	P35568	Insulin receptor substrate 1 OS=Homo sapiens GN=IRS1 PE=1 SV=1 - [IRS1_HUMAN]	1.2123e+07	1.4564e+07	1.20518e+07	8.6784e+06
ITGB4	P16144	Integrin beta-4 OS=Homo sapiens GN=ITGB4 PE=1 SV=5 - [ITB4_HUMAN]	1.62471e+06	2.68568e+06	1.71555e+06	1.44642e+06
ITPRID2	P28290	Sperm-specific antigen 2 OS=Homo sapiens GN=SSFA2 PE=1 SV=3 - [SSFA2_HUMAN]	768996	1.18607e+06	591239	753829
IVD	P26440	Isovaleryl-CoA dehydrogenase, mitochondrial OS=Homo sapiens OX=9606 GN=IVD PE=1 SV=2 - [IVD_HUMAN]	3.70337e+06	3.68711e+06	2.21015e+06	1.70635e+06
JADE3	Q92613	Protein Jade-3 OS=Homo sapiens GN=JADE3 PE=1 SV=1 - [JADE3_HUMAN]	1.68252e+06	1	197053	1
JAGN1	Q8N5M9	Protein jagunal homolog 1 OS=Homo sapiens GN=JAGN1 PE=1 SV=1 - [JAGN1_HUMAN]	869897	1.05466e+06	990943	1
JMJD1C	Q15652	Probable JmjC domain-containing histone demethylation protein 2C OS=Homo sapiens GN=JMJD1C PE=1 SV=2 - [JHD2C_HUMAN]	595927	727429	601121	371505
JUP	P14923	Junction plakoglobin OS=Homo sapiens GN=JUP PE=1 SV=3 - [PLAK_HUMAN]	1.00577e+06	1	1	1
KANSL1	Q7Z3B3	KAT8 regulatory NSL complex subunit 1 OS=Homo sapiens GN=KANSL1 PE=1 SV=2 - [KANL1_HUMAN]	1.26016e+06	1.27307e+06	942133	653433
KARS	Q15046	Lysine--tRNA ligase OS=Homo sapiens GN=KARS PE=1 SV=3 - [SYK_HUMAN]	7.67898e+06	1.35335e+07	6.68176e+06	8.06538e+06
KCTD1	Q719H9	BTB/POZ domain-containing protein KCTD1 OS=Homo sapiens GN=KCTD1 PE=1 SV=1 - [KCTD1_HUMAN]	4.42817e+06	5.74183e+06	5.01994e+06	3.87271e+06
KCTD15	Q96SI1	BTB/POZ domain-containing protein KCTD15 OS=Homo sapiens GN=KCTD15 PE=1 SV=1 - [KCD15_HUMAN]	2.46275e+06	3.52979e+06	2.5276e+06	2.14181e+06
KDELR1	P24390	ER lumen protein-retaining receptor 1 OS=Homo sapiens GN=KDELR1 PE=1 SV=1 - [ERD21_HUMAN]	1.09569e+07	4.77824e+06	2.95967e+06	2.97364e+06
KDM1A	O60341	Lysine-specific histone demethylase 1A OS=Homo sapiens GN=KDM1A PE=1 SV=2 - [KDM1A_HUMAN]	1	791984	1	1
KDM3B	Q7LBC6	Lysine-specific demethylase 3B OS=Homo sapiens GN=KDM3B PE=1 SV=2 - [KDM3B_HUMAN]	654220	717125	661435	575636
KEAP1	Q14145	Kelch-like ECH-associated protein 1 OS=Homo sapiens GN=KEAP1 PE=1 SV=2 - [KEAP1_HUMAN]	2.33927e+06	2.47364e+06	1.78455e+06	1.44756e+06
KHSRP	Q92945	Far upstream element-binding protein 2 OS=Homo sapiens GN=KHSRP PE=1 SV=4 - [FUBP2_HUMAN]	536144	1	1	330528
KIAA1958	Q8N8K9	Uncharacterized protein KIAA1958 OS=Homo sapiens GN=KIAA1958 PE=1 SV=1 - [K1958_HUMAN]	1	1.07976e+07	1	1
KIF18A	Q8NI77	Kinesin-like protein KIF18A OS=Homo sapiens GN=KIF18A PE=1 SV=2 - [KI18A_HUMAN]	1.03557e+06	1.04579e+06	834661	489287
KIF1BP	Q96EK5	KIF1-binding protein OS=Homo sapiens GN=KIAA1279 PE=1 SV=1 - [KBP_HUMAN]	1.43428e+06	2.62071e+06	1.9258e+06	1.14169e+06
KLF16	Q9BXK1	Krueppel-like factor 16 OS=Homo sapiens GN=KLF16 PE=1 SV=1 - [KLF16_HUMAN]	1.91163e+06	3.18081e+06	1.40719e+06	1.88092e+06
KLHDC2	Q9Y2U9	Kelch domain-containing protein 2 OS=Homo sapiens GN=KLHDC2 PE=1 SV=1 - [KLDC2_HUMAN]	5.39362e+06	4.60141e+06	4.45849e+06	2.96975e+06
KLHDC3	Q9BQ90	Kelch domain-containing protein 3 OS=Homo sapiens GN=KLHDC3 PE=2 SV=1 - [KLDC3_HUMAN]	4.63368e+06	4.82039e+06	3.64968e+06	2.54278e+06
KLHL11	Q9NVR0	Kelch-like protein 11 OS=Homo sapiens GN=KLHL11 PE=1 SV=1 - [KLH11_HUMAN]	3.9042e+06	2.04719e+06	2.09125e+06	1.60659e+06
KLHL18	O94889	Kelch-like protein 18 OS=Homo sapiens GN=KLHL18 PE=2 SV=3 - [KLH18_HUMAN]	2.04193e+06	2.2968e+06	925264	1.3752e+06
KMT2E	Q8IZD2	Histone-lysine N-methyltransferase 2E OS=Homo sapiens GN=KMT2E PE=1 SV=1 - [KMT2E_HUMAN]	328043	474033	400562	214543
KNOP1	Q1ED39	Lysine-rich nucleolar protein 1 OS=Homo sapiens GN=KNOP1 PE=1 SV=1 - [KNOP1_HUMAN]	1	2.13792e+06	1.36622e+06	1.16639e+06
KPNB1	Q14974	Importin subunit beta-1 OS=Homo sapiens GN=KPNB1 PE=1 SV=2 - [IMB1_HUMAN]	1.728e+06	1	1	1
KRT33A	O76009	Keratin, type I cuticular Ha3-I OS=Homo sapiens GN=KRT33A PE=2 SV=2 - [KT33A_HUMAN]	1.08197e+06	1.74759e+07	5.48392e+06	1
KRT6A	P02538	Keratin, type II cytoskeletal 6A OS=Homo sapiens GN=KRT6A PE=1 SV=3 - [K2C6A_HUMAN]	1	1.35927e+08	8.01314e+07	1
KRT6C	P48668	Keratin, type II cytoskeletal 6C OS=Homo sapiens GN=KRT6C PE=1 SV=3 - [K2C6C_HUMAN]	2.08549e+08	1	1	1
KRT77	Q7Z794	Keratin, type II cytoskeletal 1b OS=Homo sapiens GN=KRT77 PE=2 SV=3 - [K2C1B_HUMAN]	2.89618e+07	1	1	1
KRT80	Q6KB66	Keratin, type II cytoskeletal 80 OS=Homo sapiens GN=KRT80 PE=1 SV=2 - [K2C80_HUMAN]	1.36083e+07	1.91557e+06	1	1
KRT81	Q14533	Keratin, type II cuticular Hb1 OS=Homo sapiens GN=KRT81 PE=1 SV=3 - [KRT81_HUMAN]	1.02092e+07	1	1	1
KRT85	P78386	Keratin, type II cuticular Hb5 OS=Homo sapiens GN=KRT85 PE=1 SV=1 - [KRT85_HUMAN]	1.97752e+07	1	1	1
KRT86	O43790	Keratin, type II cuticular Hb6 OS=Homo sapiens GN=KRT86 PE=1 SV=1 - [KRT86_HUMAN]	9.62995e+06	1	1	1
KRT9	P35527	Keratin, type I cytoskeletal 9 OS=Homo sapiens GN=KRT9 PE=1 SV=3 - [K1C9_HUMAN]	1	3.93846e+07	1	1
L3MBTL2	Q969R5	Lethal(3)malignant brain tumor-like protein 2 OS=Homo sapiens GN=L3MBTL2 PE=1 SV=1 - [LMBL2_HUMAN]	2.28929e+06	3.05604e+06	2.14926e+06	2.6059e+06
L3MBTL3	Q96JM7	Lethal(3)malignant brain tumor-like protein 3 OS=Homo sapiens GN=L3MBTL3 PE=1 SV=2 - [LMBL3_HUMAN]	404394	582990	388950	211206
LACTB2	Q53H82	Beta-lactamase-like protein 2 OS=Homo sapiens GN=LACTB2 PE=1 SV=2 - [LACB2_HUMAN]	1.94383e+06	4.13625e+06	1.86918e+06	2.36876e+06
LANCL1	O43813	LanC-like protein 1 OS=Homo sapiens GN=LANCL1 PE=1 SV=1 - [LANC1_HUMAN]	2.54428e+06	2.51856e+06	1	1
LANCL2	Q9NS86	LanC-like protein 2 OS=Homo sapiens GN=LANCL2 PE=1 SV=1 - [LANC2_HUMAN]	1	665807	1	1
LARP1	Q6PKG0	La-related protein 1 OS=Homo sapiens GN=LARP1 PE=1 SV=2 - [LARP1_HUMAN]	646849	1.09324e+06	292494	1
LARS	Q9P2J5	Leucine--tRNA ligase, cytoplasmic OS=Homo sapiens GN=LARS PE=1 SV=2 - [SYLC_HUMAN]	867262	1	1	1
LARS2	Q15031	Probable leucine--tRNA ligase, mitochondrial OS=Homo sapiens GN=LARS2 PE=1 SV=2 - [SYLM_HUMAN]	1.02771e+06	2.33482e+06	3.05422e+06	1
LAS1L	Q9Y4W2	Ribosomal biogenesis protein LAS1L OS=Homo sapiens GN=LAS1L PE=1 SV=2 - [LAS1L_HUMAN]	3.25746e+06	3.26062e+06	2.81899e+06	2.13877e+06
LBR	Q14739	Lamin-B receptor OS=Homo sapiens GN=LBR PE=1 SV=2 - [LBR_HUMAN]	1	1.08843e+06	1	1
LCLAT1	Q6UWP7	Lysocardiolipin acyltransferase 1 OS=Homo sapiens GN=LCLAT1 PE=1 SV=1 - [LCLT1_HUMAN]	4.49401e+06	6.24326e+06	2.63912e+06	3.54207e+06
LDHA	P00338	L-lactate dehydrogenase A chain OS=Homo sapiens GN=LDHA PE=1 SV=2 - [LDHA_HUMAN]	4.05094e+07	4.35045e+07	2.99965e+07	2.49909e+07
LGMN	Q99538	Legumain OS=Homo sapiens GN=LGMN PE=1 SV=1 - [LGMN_HUMAN]	2.81513e+06	4.53982e+06	3.08975e+06	4.50138e+06
LIMD1	Q9UGP4	LIM domain-containing protein 1 OS=Homo sapiens GN=LIMD1 PE=1 SV=1 - [LIMD1_HUMAN]	2.23005e+06	3.49269e+06	1.9221e+06	2.41099e+06
LIMK1	P53667	LIM domain kinase 1 OS=Homo sapiens GN=LIMK1 PE=1 SV=3 - [LIMK1_HUMAN]	1	1.45601e+06	1	1
LMAN1	P49257	Protein ERGIC-53 OS=Homo sapiens GN=LMAN1 PE=1 SV=2 - [LMAN1_HUMAN]	8.82335e+06	1.2319e+07	7.72699e+06	8.80665e+06
LMAN2	Q12907	Vesicular integral-membrane protein VIP36 OS=Homo sapiens GN=LMAN2 PE=1 SV=1 - [LMAN2_HUMAN]	4.88742e+07	5.84527e+07	3.72616e+07	2.96306e+07
LMNA	P02545	Prelamin-A/C OS=Homo sapiens GN=LMNA PE=1 SV=1 - [LMNA_HUMAN]	1.51336e+08	1.94877e+08	1.51829e+08	1.10742e+08
LMNB1	P20700	Lamin-B1 OS=Homo sapiens GN=LMNB1 PE=1 SV=2 - [LMNB1_HUMAN]	3.13235e+07	4.65702e+07	3.20913e+07	2.5645e+07
LMNB2	Q03252	Lamin-B2 OS=Homo sapiens GN=LMNB2 PE=1 SV=4 - [LMNB2_HUMAN]	2.97882e+07	4.53385e+07	3.00545e+07	2.49316e+07
LONP1	P36776	Lon protease homolog, mitochondrial OS=Homo sapiens GN=LONP1 PE=1 SV=2 - [LONM_HUMAN]	1.08847e+06	1.68544e+06	997657	1.06183e+06
LOXL2	Q9Y4K0	Lysyl oxidase homolog 2 OS=Homo sapiens GN=LOXL2 PE=1 SV=1 - [LOXL2_HUMAN]	4.3555e+06	8.13115e+06	4.76956e+06	5.40873e+06
LPCAT3	Q6P1A2	Lysophospholipid acyltransferase 5 OS=Homo sapiens GN=LPCAT3 PE=1 SV=1 - [MBOA5_HUMAN]	1.74462e+06	1	1	1
LPP	Q93052	Lipoma-preferred partner OS=Homo sapiens GN=LPP PE=1 SV=1 - [LPP_HUMAN]	1	1.14793e+06	465812	557366
LPXN	O60711	Leupaxin OS=Homo sapiens GN=LPXN PE=1 SV=1 - [LPXN_HUMAN]	8.79911e+06	1.95487e+07	9.552e+06	1.15273e+07
LRBA	P50851	Lipopolysaccharide-responsive and beige-like anchor protein OS=Homo sapiens GN=LRBA PE=1 SV=4 - [LRBA_HUMAN]	591590	360607	162838	1
LRCH1	Q9Y2L9	Leucine-rich repeat and calponin homology domain-containing protein 1 OS=Homo sapiens GN=LRCH1 PE=1 SV=3 - [LRCH1_HUMAN]	1.12298e+07	1.1445e+07	9.44775e+06	7.3897e+06
LRPPRC	P42704	Leucine-rich PPR motif-containing protein, mitochondrial OS=Homo sapiens GN=LRPPRC PE=1 SV=3 - [LPPRC_HUMAN]	1.12383e+06	1.21269e+06	634852	826043
LSG1	Q9H089	Large subunit GTPase 1 homolog OS=Homo sapiens GN=LSG1 PE=1 SV=2 - [LSG1_HUMAN]	3.13518e+07	2.91835e+07	2.55424e+07	2.30516e+07
LSS	P48449	Lanosterol synthase OS=Homo sapiens GN=LSS PE=1 SV=1 - [ERG7_HUMAN]	6.88231e+06	8.81232e+06	3.81542e+06	5.20328e+06
LTA4H	P09960	Leukotriene A-4 hydrolase OS=Homo sapiens GN=LTA4H PE=1 SV=2 - [LKHA4_HUMAN]	2.54594e+07	3.1312e+07	1.86441e+07	1.77389e+07
LTF	P02788	Lactotransferrin OS=Homo sapiens GN=LTF PE=1 SV=6 - [TRFL_HUMAN]	2.25096e+07	2.19029e+07	1.97229e+07	1.92796e+07
LUC7L2	Q9Y383	Putative RNA-binding protein Luc7-like 2 OS=Homo sapiens GN=LUC7L2 PE=1 SV=2 - [LC7L2_HUMAN]	3.21738e+06	5.52469e+06	3.42544e+06	3.05297e+06
LYZ	P61626	Lysozyme C OS=Homo sapiens GN=LYZ PE=1 SV=1 - [LYSC_HUMAN]	3.40469e+06	1	2.34214e+06	1
MAD2L1	Q13257	Mitotic spindle assembly checkpoint protein MAD2A OS=Homo sapiens GN=MAD2L1 PE=1 SV=1 - [MD2L1_HUMAN]	1	1	2.59654e+06	1.57921e+06
MAGOHB	Q96A72	Protein mago nashi homolog 2 OS=Homo sapiens GN=MAGOHB PE=1 SV=1 - [MGN2_HUMAN]	1	2.68687e+06	1.54876e+06	1
MAGT1	Q9H0U3	Magnesium transporter protein 1 OS=Homo sapiens GN=MAGT1 PE=1 SV=1 - [MAGT1_HUMAN]	1	2.29567e+06	1.51126e+06	1
MALT1	Q9UDY8	Mucosa-associated lymphoid tissue lymphoma translocation protein 1 OS=Homo sapiens GN=MALT1 PE=1 SV=1 - [MALT1_HUMAN]	1.57746e+06	3.69248e+06	1.69538e+06	1.23997e+06
MAP2	P11137	Microtubule-associated protein 2 OS=Homo sapiens GN=MAP2 PE=1 SV=4 - [MTAP2_HUMAN]	1	759143	1	1
MAP3K20	Q9NYL2	Mitogen-activated protein kinase kinase kinase MLT OS=Homo sapiens GN=ZAK PE=1 SV=3 - [MLTK_HUMAN]	1	1.58208e+06	1	490280
MAP4K2	Q12851	Mitogen-activated protein kinase kinase kinase kinase 2 OS=Homo sapiens GN=MAP4K2 PE=1 SV=2 - [M4K2_HUMAN]	1.12918e+06	853272	678455	957444
MAP4K3	Q8IVH8	Mitogen-activated protein kinase kinase kinase kinase 3 OS=Homo sapiens GN=MAP4K3 PE=1 SV=1 - [M4K3_HUMAN]	1	677483	1	252718
MAP4K4	O95819	Mitogen-activated protein kinase kinase kinase kinase 4 OS=Homo sapiens GN=MAP4K4 PE=1 SV=2 - [M4K4_HUMAN]	1.80551e+06	1.83964e+06	1.29751e+06	1.32411e+06
MAP4K5	Q9Y4K4	Mitogen-activated protein kinase kinase kinase kinase 5 OS=Homo sapiens GN=MAP4K5 PE=1 SV=2 - [M4K5_HUMAN]	1	1.78999e+06	1	1
MAPK6	Q16659	Mitogen-activated protein kinase 6 OS=Homo sapiens GN=MAPK6 PE=1 SV=1 - [MK06_HUMAN]	1	1	469324	1
MARF1	Q9Y4F3	Meiosis arrest female protein 1 OS=Homo sapiens GN=KIAA0430 PE=1 SV=6 - [MARF1_HUMAN]	165744	1	1	1
MARS	P56192	Methionine--tRNA ligase, cytoplasmic OS=Homo sapiens GN=MARS PE=1 SV=2 - [SYMC_HUMAN]	1.91802e+06	1.3724e+06	754477	1.14855e+06
MARS2.	Q96GW9	Methionine--tRNA ligase, mitochondrial OS=Homo sapiens GN=MARS2 PE=1 SV=2 - [SYMM_HUMAN]	1.11652e+06	2.11278e+06	1.24786e+06	1.11344e+06
MAT2A	P31153	S-adenosylmethionine synthase isoform type-2 OS=Homo sapiens GN=MAT2A PE=1 SV=1 - [METK2_HUMAN]	2.58866e+06	4.22767e+06	2.43914e+06	3.00518e+06
MAT2B	Q9NZL9	Methionine adenosyltransferase 2 subunit beta OS=Homo sapiens GN=MAT2B PE=1 SV=1 - [MAT2B_HUMAN]	2.02298e+07	2.64025e+07	1.64185e+07	1.32719e+07
MATR3	P43243	Matrin-3 OS=Homo sapiens GN=MATR3 PE=1 SV=2 - [MATR3_HUMAN]	9.04366e+06	9.82638e+06	7.18254e+06	7.39862e+06
MAVS	Q7Z434	Mitochondrial antiviral-signaling protein OS=Homo sapiens GN=MAVS PE=1 SV=2 - [MAVS_HUMAN]	1	968453	716772	1
MBD1	Q9UIS9	Methyl-CpG-binding domain protein 1 OS=Homo sapiens GN=MBD1 PE=1 SV=2 - [MBD1_HUMAN]	2.17691e+07	3.05943e+07	2.52898e+07	1.79412e+07
MBIP	Q9NS73	MAP3K12-binding inhibitory protein 1 OS=Homo sapiens GN=MBIP PE=1 SV=2 - [MBIP1_HUMAN]	1	1.52674e+06	1	1
MBLAC2	Q68D91	Metallo-beta-lactamase domain-containing protein 2 OS=Homo sapiens GN=MBLAC2 PE=1 SV=3 - [MBLC2_HUMAN]	1.92478e+06	1.1836e+08	1.21488e+08	1.36418e+06
MBOAT7	Q96N66	Lysophospholipid acyltransferase 7 OS=Homo sapiens GN=MBOAT7 PE=1 SV=2 - [MBOA7_HUMAN]	1.25003e+06	1.33771e+06	713945	1.58833e+06
MBTD1	Q05BQ5	MBT domain-containing protein 1 OS=Homo sapiens GN=MBTD1 PE=1 SV=2 - [MBTD1_HUMAN]	1.40101e+06	1.36201e+06	1.50742e+06	961366
MCAT	Q8IVS2	Malonyl-CoA-acyl carrier protein transacylase, mitochondrial OS=Homo sapiens GN=MCAT PE=1 SV=2 - [FABD_HUMAN]	2.4132e+07	2.39209e+07	1.83856e+07	1.31985e+07
MCCC1	Q96RQ3	Methylcrotonoyl-CoA carboxylase subunit alpha, mitochondrial OS=Homo sapiens GN=MCCC1 PE=1 SV=3 - [MCCA_HUMAN]	2.64398e+06	4.61257e+06	2.87296e+06	2.86412e+06
MCCC2	Q9HCC0	Methylcrotonoyl-CoA carboxylase beta chain, mitochondrial OS=Homo sapiens GN=MCCC2 PE=1 SV=1 - [MCCB_HUMAN]	1	3.69976e+06	1	156765
MCM2	P49736	DNA replication licensing factor MCM2 OS=Homo sapiens GN=MCM2 PE=1 SV=4 - [MCM2_HUMAN]	1.43135e+08	1.48542e+08	1.2845e+08	9.79689e+07
MCM3	P25205	DNA replication licensing factor MCM3 OS=Homo sapiens GN=MCM3 PE=1 SV=3 - [MCM3_HUMAN]	1.87691e+06	2.21964e+06	1.45108e+06	1.87046e+06
MCM4	P33991	DNA replication licensing factor MCM4 OS=Homo sapiens GN=MCM4 PE=1 SV=5 - [MCM4_HUMAN]	1	1.25609e+06	1	1
MCM6	Q14566	DNA replication licensing factor MCM6 OS=Homo sapiens GN=MCM6 PE=1 SV=1 - [MCM6_HUMAN]	1.30368e+06	1.55924e+06	1.28929e+06	749726
MCM7	P33993	DNA replication licensing factor MCM7 OS=Homo sapiens GN=MCM7 PE=1 SV=4 - [MCM7_HUMAN]	1.82419e+06	2.0516e+06	1.41217e+06	1.30691e+06
MCMBP	Q9BTE3	Mini-chromosome maintenance complex-binding protein OS=Homo sapiens GN=MCMBP PE=1 SV=2 - [MCMBP_HUMAN]	1	386833	1	1
MDH1	P40925	Malate dehydrogenase, cytoplasmic OS=Homo sapiens GN=MDH1 PE=1 SV=4 - [MDHC_HUMAN]	4.24954e+06	6.81154e+06	3.51285e+06	3.22576e+06
MDH2	P40926	Malate dehydrogenase, mitochondrial OS=Homo sapiens GN=MDH2 PE=1 SV=3 - [MDHM_HUMAN]	2.12208e+06	1.35725e+06	1.16821e+06	1.14549e+06
MDN1	Q9NU22	Midasin OS=Homo sapiens GN=MDN1 PE=1 SV=2 - [MDN1_HUMAN]	1.35873e+08	1.40884e+08	1.24751e+08	1.17147e+08
ME1	P48163	NADP-dependent malic enzyme OS=Homo sapiens GN=ME1 PE=1 SV=1 - [MAOX_HUMAN]	1	1	1	1.5157e+06
MECP2	P51608	Methyl-CpG-binding protein 2 OS=Homo sapiens GN=MECP2 PE=1 SV=1 - [MECP2_HUMAN]	5.8202e+06	7.32733e+06	4.95694e+06	4.02832e+06
MED1	Q15648	Mediator of RNA polymerase II transcription subunit 1 OS=Homo sapiens GN=MED1 PE=1 SV=4 - [MED1_HUMAN]	1	1.22048e+06	519928	538761
MED16	Q9Y2X0	Mediator of RNA polymerase II transcription subunit 16 OS=Homo sapiens GN=MED16 PE=1 SV=2 - [MED16_HUMAN]	1	671821	1	1
MED23	Q9ULK4	Mediator of RNA polymerase II transcription subunit 23 OS=Homo sapiens GN=MED23 PE=1 SV=2 - [MED23_HUMAN]	1.56183e+06	2.01854e+06	1.33356e+06	1.04758e+06
MEMO1	Q9Y316	Protein MEMO1 OS=Homo sapiens GN=MEMO1 PE=1 SV=1 - [MEMO1_HUMAN]	2.14029e+07	2.25883e+07	1.40532e+07	1.3434e+07
MEPCE	Q7L2J0	7SK snRNA methylphosphate capping enzyme OS=Homo sapiens GN=MEPCE PE=1 SV=1 - [MEPCE_HUMAN]	2.85873e+07	2.67436e+07	2.33215e+07	1.61227e+07
METAP1	P53582	Methionine aminopeptidase 1 OS=Homo sapiens GN=METAP1 PE=1 SV=2 - [MAP11_HUMAN]	3.87861e+06	4.96036e+06	5.92588e+06	3.187e+06
METAP1D	Q6UB28	Methionine aminopeptidase 1D, mitochondrial OS=Homo sapiens GN=METAP1D PE=1 SV=1 - [MAP12_HUMAN]	3.8622e+06	3.19671e+06	2.44706e+06	2.20611e+06
METTL17	Q9H7H0	Methyltransferase-like protein 17, mitochondrial OS=Homo sapiens GN=METTL17 PE=1 SV=1 - [MET17_HUMAN]	3.30226e+06	1	2.43404e+06	2.92023e+06
MGA	Q8IWI9	MAX gene-associated protein OS=Homo sapiens GN=MGA PE=1 SV=3 - [MGAP_HUMAN]	2.30893e+06	2.5025e+06	1.39785e+06	1.35887e+06
MGST1	P10620	Microsomal glutathione S-transferase 1 OS=Homo sapiens GN=MGST1 PE=1 SV=1 - [MGST1_HUMAN]	9.45244e+06	1.01698e+07	1	4.1053e+06
MGST3	O14880	Microsomal glutathione S-transferase 3 OS=Homo sapiens GN=MGST3 PE=1 SV=1 - [MGST3_HUMAN]	2.58957e+06	1.7654e+06	1.13774e+06	812101
MIB1	Q86YT6	E3 ubiquitin-protein ligase MIB1 OS=Homo sapiens GN=MIB1 PE=1 SV=1 - [MIB1_HUMAN]	845238	1.0813e+06	530978	764308
MIER3	Q7Z3K6	Mesoderm induction early response protein 3 OS=Homo sapiens GN=MIER3 PE=1 SV=2 - [MIER3_HUMAN]	1.05992e+07	1.9715e+07	9.07031e+06	1.22141e+07
MIPEP	Q99797	Mitochondrial intermediate peptidase OS=Homo sapiens GN=MIPEP PE=1 SV=2 - [MIPEP_HUMAN]	1	563402	1	1
MKI67	P46013	Antigen KI-67 OS=Homo sapiens GN=MKI67 PE=1 SV=2 - [KI67_HUMAN]	1.61256e+06	2.29435e+06	1.61578e+06	1.18522e+06
MLEC	Q14165	Malectin OS=Homo sapiens GN=MLEC PE=1 SV=1 - [MLEC_HUMAN]	5.91557e+06	6.68763e+06	4.09451e+06	3.79827e+06
MLLT10	P55197	Protein AF-10 OS=Homo sapiens GN=MLLT10 PE=1 SV=2 - [AF10_HUMAN]	1	379680	276249	1
MLPH	Q9BV36	Melanophilin OS=Homo sapiens GN=MLPH PE=1 SV=1 - [MELPH_HUMAN]	1	1.2076e+06	1	1
MNT	Q99583	Max-binding protein MNT OS=Homo sapiens GN=MNT PE=1 SV=1 - [MNT_HUMAN]	1	2.80962e+06	1	745217
MNX1	P50219	Motor neuron and pancreas homeobox protein 1 OS=Homo sapiens GN=MNX1 PE=1 SV=3 - [MNX1_HUMAN]	1.03002e+06	1.66188e+06	1	661060
MOGS	Q13724	Mannosyl-oligosaccharide glucosidase OS=Homo sapiens GN=MOGS PE=1 SV=5 - [MOGS_HUMAN]	2.29137e+06	3.30943e+06	2.30279e+06	2.12073e+06
MORC3	Q14149	MORC family CW-type zinc finger protein 3 OS=Homo sapiens GN=MORC3 PE=1 SV=3 - [MORC3_HUMAN]	2.14733e+06	2.51862e+06	2.46164e+06	2.00701e+06
MOV10	Q9HCE1	Putative helicase MOV-10 OS=Homo sapiens GN=MOV10 PE=1 SV=2 - [MOV10_HUMAN]	1.06083e+06	1.29077e+06	746511	835588
MPDU1	O75352	Mannose-P-dolichol utilization defect 1 protein OS=Homo sapiens GN=MPDU1 PE=1 SV=2 - [MPU1_HUMAN]	940345	1	969833	1
MPHOSPH10	O00566	U3 small nucleolar ribonucleoprotein protein MPP10 OS=Homo sapiens GN=MPHOSPH10 PE=1 SV=2 - [MPP10_HUMAN]	1	567909	1	477792
MRE11	P49959	Double-strand break repair protein MRE11A OS=Homo sapiens GN=MRE11A PE=1 SV=3 - [MRE11_HUMAN]	835389	4.50343e+06	1.50789e+06	1.0025e+06
MRGBP	Q9NV56	MRG/MORF4L-binding protein OS=Homo sapiens GN=MRGBP PE=1 SV=1 - [MRGBP_HUMAN]	1	743398	1	1
MRPL37	Q9BZE1	39S ribosomal protein L37, mitochondrial OS=Homo sapiens GN=MRPL37 PE=1 SV=2 - [RM37_HUMAN]	1.81824e+07	2.84569e+07	1.57482e+07	1.47114e+07
MRPL4	Q9BYD3	39S ribosomal protein L4, mitochondrial OS=Homo sapiens GN=MRPL4 PE=1 SV=1 - [RM04_HUMAN]	4.25318e+06	4.44333e+06	1	1
MRPS18B	Q9Y676	28S ribosomal protein S18b, mitochondrial OS=Homo sapiens GN=MRPS18B PE=1 SV=1 - [RT18B_HUMAN]	1	514503	647520	1
MRPS2	Q9Y399	28S ribosomal protein S2, mitochondrial OS=Homo sapiens GN=MRPS2 PE=1 SV=1 - [RT02_HUMAN]	4.19398e+06	5.71517e+06	3.51703e+06	3.95649e+06
MRPS5	P82675	28S ribosomal protein S5, mitochondrial OS=Homo sapiens GN=MRPS5 PE=1 SV=2 - [RT05_HUMAN]	2.24725e+06	3.13902e+06	1.6805e+06	2.08956e+06
MSANTD4	Q8NCY6	Myb/SANT-like DNA-binding domain-containing protein 4 OS=Homo sapiens GN=MSANTD4 PE=1 SV=1 - [MSD4_HUMAN]	1	2.13853e+06	1.52766e+06	668904
MSH6	P52701	DNA mismatch repair protein Msh6 OS=Homo sapiens GN=MSH6 PE=1 SV=2 - [MSH6_HUMAN]	1.57774e+06	2.16979e+06	1.905e+06	1.37681e+06
MSMO1	Q15800	Methylsterol monooxygenase 1 OS=Homo sapiens GN=MSMO1 PE=1 SV=1 - [MSMO1_HUMAN]	5.58771e+06	6.6722e+06	4.03221e+06	4.17129e+06
MSN	P26038	Moesin OS=Homo sapiens GN=MSN PE=1 SV=3 - [MOES_HUMAN]	1	1.84614e+06	1	1
MSTO1	Q9BUK6	Protein misato homolog 1 OS=Homo sapiens GN=MSTO1 PE=1 SV=1 - [MSTO1_HUMAN]	3.83129e+06	5.21089e+06	3.13351e+06	3.29853e+06
MTCH2	Q9Y6C9	Mitochondrial carrier homolog 2 OS=Homo sapiens GN=MTCH2 PE=1 SV=1 - [MTCH2_HUMAN]	3.89587e+06	3.74268e+06	2.99646e+06	2.34085e+06
MTCL1	Q9Y4B5	Protein SOGA2 OS=Homo sapiens GN=SOGA2 PE=1 SV=5 - [SOGA2_HUMAN]	607354	292060	574001	1
MTF1	Q14872	Metal regulatory transcription factor 1 OS=Homo sapiens GN=MTF1 PE=1 SV=2 - [MTF1_HUMAN]	1.08931e+06	939443	836633	669432
MTHFD1	P11586	C-1-tetrahydrofolate synthase, cytoplasmic OS=Homo sapiens GN=MTHFD1 PE=1 SV=3 - [C1TC_HUMAN]	1.27533e+06	1.43705e+06	713255	918308
MTMR3	Q13615	Myotubularin-related protein 3 OS=Homo sapiens GN=MTMR3 PE=1 SV=3 - [MTMR3_HUMAN]	1.59848e+06	1.73335e+06	1.41603e+06	1.1851e+06
MTMR6	Q9Y217	Myotubularin-related protein 6 OS=Homo sapiens GN=MTMR6 PE=1 SV=3 - [MTMR6_HUMAN]	5.01429e+06	6.94542e+06	3.88044e+06	4.01308e+06
MVK	Q03426	Mevalonate kinase OS=Homo sapiens GN=MVK PE=1 SV=1 - [KIME_HUMAN]	969875	1	1.2139e+06	498059
MYADM	Q96S97	Myeloid-associated differentiation marker OS=Homo sapiens GN=MYADM PE=1 SV=2 - [MYADM_HUMAN]	4.16754e+06	2.84115e+06	1	2.13084e+06
MYBBP1A	Q9BQG0	Myb-binding protein 1A OS=Homo sapiens GN=MYBBP1A PE=1 SV=2 - [MBB1A_HUMAN]	887203	1.72092e+06	936687	1.26558e+06
MYDGF	Q969H8	UPF0556 protein C19orf10 OS=Homo sapiens GN=C19orf10 PE=1 SV=1 - [CS010_HUMAN]	1	3.53458e+06	1	317154
MYH10	P35580	Myosin-10 OS=Homo sapiens GN=MYH10 PE=1 SV=3 - [MYH10_HUMAN]	1	787024	1	283639
MYH9	P35579	Myosin-9 OS=Homo sapiens GN=MYH9 PE=1 SV=4 - [MYH9_HUMAN]	801655	1.01916e+06	600293	271907
MYO18A	Q92614	Unconventional myosin-XVIIIa OS=Homo sapiens GN=MYO18A PE=1 SV=3 - [MY18A_HUMAN]	2.00127e+06	2.52031e+06	1.16398e+06	1.39661e+06
MYO1C	O00159	Unconventional myosin-Ic OS=Homo sapiens GN=MYO1C PE=1 SV=4 - [MYO1C_HUMAN]	1.10666e+06	2.32012e+06	1.06513e+06	1.2092e+06
MYOF	Q9NZM1	Myoferlin OS=Homo sapiens GN=MYOF PE=1 SV=1 - [MYOF_HUMAN]	840431	868964	1	461235
NAA15	Q9BXJ9	N-alpha-acetyltransferase 15, NatA auxiliary subunit OS=Homo sapiens GN=NAA15 PE=1 SV=1 - [NAA15_HUMAN]	2.0306e+06	3.31967e+06	1.08088e+06	1.76418e+06
NAA25	Q14CX7	N-alpha-acetyltransferase 25, NatB auxiliary subunit OS=Homo sapiens GN=NAA25 PE=1 SV=1 - [NAA25_HUMAN]	1	1.01458e+06	1	1
NAA40	Q86UY6	N-alpha-acetyltransferase 40 OS=Homo sapiens GN=NAA40 PE=2 SV=1 - [NAA40_HUMAN]	1.64427e+06	3.50384e+06	2.23856e+06	838549
NAB1	Q13506	NGFI-A-binding protein 1 OS=Homo sapiens GN=NAB1 PE=1 SV=2 - [NAB1_HUMAN]	1	2.07697e+06	1.50511e+06	1.44231e+06
NACC1	Q96RE7	Nucleus accumbens-associated protein 1 OS=Homo sapiens GN=NACC1 PE=1 SV=1 - [NACC1_HUMAN]	2.40018e+06	2.16828e+06	1.95739e+06	1.33253e+06
NADK2	Q4G0N4	NAD kinase 2, mitochondrial OS=Homo sapiens GN=NADK2 PE=1 SV=2 - [NAKD2_HUMAN]	1.11214e+06	1.37005e+06	835983	1.28102e+06
NAE1	Q13564	NEDD8-activating enzyme E1 regulatory subunit OS=Homo sapiens GN=NAE1 PE=1 SV=1 - [ULA1_HUMAN]	8.03942e+06	4.97844e+06	3.43687e+06	3.53836e+06
NAMPT	P43490	Nicotinamide phosphoribosyltransferase OS=Homo sapiens GN=NAMPT PE=1 SV=1 - [NAMPT_HUMAN]	3.5951e+06	6.1092e+06	4.51365e+06	4.26446e+06
NANS	Q9NR45	Sialic acid synthase OS=Homo sapiens GN=NANS PE=1 SV=2 - [SIAS_HUMAN]	1	3.30635e+06	1	719932
NARS	O43776	Asparagine--tRNA ligase, cytoplasmic OS=Homo sapiens GN=NARS PE=1 SV=1 - [SYNC_HUMAN]	1	1.55565e+06	1.63932e+06	1.30534e+06
NAT10	Q9H0A0	N-acetyltransferase 10 OS=Homo sapiens GN=NAT10 PE=1 SV=2 - [NAT10_HUMAN]	740637	1.77117e+06	999054	930372
NBAS	A2RRP1	Neuroblastoma-amplified sequence OS=Homo sapiens GN=NBAS PE=1 SV=2 - [NBAS_HUMAN]	2.00865e+06	2.78914e+06	1.43292e+06	1.39525e+06
NBR1	Q14596	Next to BRCA1 gene 1 protein OS=Homo sapiens GN=NBR1 PE=1 SV=3 - [NBR1_HUMAN]	1	1.8127e+06	1.47899e+06	1.56469e+06
NCAPG	Q9BPX3	Condensin complex subunit 3 OS=Homo sapiens GN=NCAPG PE=1 SV=1 - [CND3_HUMAN]	246715	1	1	1
NCAPG2	Q86XI2	Condensin-2 complex subunit G2 OS=Homo sapiens GN=NCAPG2 PE=1 SV=1 - [CNDG2_HUMAN]	1	630244	647140	1
NCAPH	Q15003	Condensin complex subunit 2 OS=Homo sapiens GN=NCAPH PE=1 SV=3 - [CND2_HUMAN]	4.15267e+06	3.90468e+06	2.21479e+06	3.72714e+06
NCBP1	Q09161	Nuclear cap-binding protein subunit 1 OS=Homo sapiens GN=NCBP1 PE=1 SV=1 - [NCBP1_HUMAN]	1	1	1	540077
NCEH1	Q6PIU2	Neutral cholesterol ester hydrolase 1 OS=Homo sapiens GN=NCEH1 PE=1 SV=3 - [NCEH1_HUMAN]	4.46494e+06	4.97352e+06	2.9332e+06	2.85557e+06
NCKAP1	Q9Y2A7	Nck-associated protein 1 OS=Homo sapiens GN=NCKAP1 PE=1 SV=1 - [NCKP1_HUMAN]	1.7395e+06	3.54658e+06	1.60934e+06	1.56285e+06
NCL	P19338	Nucleolin OS=Homo sapiens GN=NCL PE=1 SV=3 - [NUCL_HUMAN]	930680	1.46374e+06	1.24608e+06	867426
NCLN	Q969V3	Nicalin OS=Homo sapiens GN=NCLN PE=1 SV=2 - [NCLN_HUMAN]	3.19463e+06	4.23886e+06	2.17525e+06	1.33437e+06
NCOR2	Q9Y618	Nuclear receptor corepressor 2 OS=Homo sapiens OX=9606 GN=NCOR2 PE=1 SV=3 - [NCOR2_HUMAN]	825868	2.13031e+06	1.67003e+06	1.07369e+06
NDC1	Q9BTX1	Nucleoporin NDC1 OS=Homo sapiens GN=NDC1 PE=1 SV=2 - [NDC1_HUMAN]	1	1	1	892583
NDUFB3	O43676	NADH dehydrogenase [ubiquinone] 1 beta subcomplex subunit 3 OS=Homo sapiens GN=NDUFB3 PE=1 SV=3 - [NDUB3_HUMAN]	5.97509e+07	5.19435e+07	4.43388e+07	3.32493e+07
NEDD8	Q15843	NEDD8 OS=Homo sapiens GN=NEDD8 PE=1 SV=1 - [NEDD8_HUMAN]	1.82809e+09	3.07923e+07	3.38791e+07	8.47821e+06
NELFB	Q8WX92	Negative elongation factor B OS=Homo sapiens GN=NELFB PE=1 SV=1 - [NELFB_HUMAN]	1	1.07565e+06	1	1
NEMF	O60524	Nuclear export mediator factor NEMF OS=Homo sapiens GN=NEMF PE=1 SV=4 - [NEMF_HUMAN]	583561	918122	1	1
NFATC1	O95644	Nuclear factor of activated T-cells, cytoplasmic 1 OS=Homo sapiens GN=NFATC1 PE=1 SV=3 - [NFAC1_HUMAN]	1.67228e+06	1.73613e+06	1	1
NFATC3	Q12968	Nuclear factor of activated T-cells, cytoplasmic 3 OS=Homo sapiens GN=NFATC3 PE=1 SV=1 - [NFAC3_HUMAN]	3.34585e+06	2.97679e+06	2.28574e+06	1.70196e+06
NFIC	P08651	Nuclear factor 1 C-type OS=Homo sapiens GN=NFIC PE=1 SV=2 - [NFIC_HUMAN]	1	1.04609e+07	697603	527423
NFIL3	Q16649	Nuclear factor interleukin-3-regulated protein OS=Homo sapiens GN=NFIL3 PE=1 SV=2 - [NFIL3_HUMAN]	879105	1.94812e+06	1.12994e+06	726700
NFIX	Q14938	Nuclear factor 1 X-type OS=Homo sapiens GN=NFIX PE=1 SV=2 - [NFIX_HUMAN]	6.65349e+06	7.05526e+06	3.74049e+06	4.11095e+06
NFKB1	P19838	Nuclear factor NF-kappa-B p105 subunit OS=Homo sapiens GN=NFKB1 PE=1 SV=2 - [NFKB1_HUMAN]	371327	1	456336	1.34311e+06
NFKB2	Q00653	Nuclear factor NF-kappa-B p100 subunit OS=Homo sapiens GN=NFKB2 PE=1 SV=4 - [NFKB2_HUMAN]	8.40298e+06	7.76454e+06	6.44905e+06	4.55151e+06
NFKBIB	Q15653	NF-kappa-B inhibitor beta OS=Homo sapiens GN=NFKBIB PE=1 SV=2 - [IKBB_HUMAN]	1.04567e+06	1.52127e+06	1	1
NFRKB	Q6P4R8	Nuclear factor related to kappa-B-binding protein OS=Homo sapiens GN=NFRKB PE=1 SV=2 - [NFRKB_HUMAN]	865756	1.83998e+06	1.87866e+06	1.00111e+06
NFX1	Q12986	Transcriptional repressor NF-X1 OS=Homo sapiens GN=NFX1 PE=1 SV=2 - [NFX1_HUMAN]	351165	670542	398562	369758
NHP2	Q9NX24	H/ACA ribonucleoprotein complex subunit 2 OS=Homo sapiens GN=NHP2 PE=1 SV=1 - [NHP2_HUMAN]	3.13658e+07	1.02003e+08	3.34516e+07	6.01604e+07
NIF3L1	Q9GZT8	Putative GTP cyclohydrolase 1 type 2 NIF3L1 OS=Homo sapiens GN=NIF3L1 PE=1 SV=2 - [GTPC1_HUMAN]	1	483042	1	1
NIFK	Q9BYG3	MKI67 FHA domain-interacting nucleolar phosphoprotein OS=Homo sapiens GN=NIFK PE=1 SV=1 - [MK67I_HUMAN]	3.90192e+06	6.39844e+06	3.96353e+06	4.8921e+06
NIPSNAP2	O75323	Protein NipSnap homolog 2 OS=Homo sapiens GN=GBAS PE=1 SV=1 - [NIPS2_HUMAN]	1.22435e+07	1.53551e+07	1.04798e+07	7.06233e+06
NIT1	Q86X76	Nitrilase homolog 1 OS=Homo sapiens GN=NIT1 PE=1 SV=2 - [NIT1_HUMAN]	1	1.01361e+06	1	1
NLE1	Q9NVX2	Notchless protein homolog 1 OS=Homo sapiens GN=NLE1 PE=1 SV=4 - [NLE1_HUMAN]	9.96083e+06	1.09255e+07	6.76146e+06	6.92527e+06
NLK	Q9UBE8	Serine/threonine-protein kinase NLK OS=Homo sapiens GN=NLK PE=1 SV=2 - [NLK_HUMAN]	1	2.47782e+06	1.61048e+06	1
NLN	Q9BYT8	Neurolysin, mitochondrial OS=Homo sapiens GN=NLN PE=1 SV=1 - [NEUL_HUMAN]	773625	1.1996e+06	1	1
NME1	P15531	Nucleoside diphosphate kinase A OS=Homo sapiens GN=NME1 PE=1 SV=1 - [NDKA_HUMAN]	2.46896e+06	2.49485e+06	1.92258e+06	1
NMT1	P30419	Glycylpeptide N-tetradecanoyltransferase 1 OS=Homo sapiens GN=NMT1 PE=1 SV=2 - [NMT1_HUMAN]	1.74959e+06	2.67711e+06	1.52944e+06	1.53343e+06
NOB1	Q9ULX3	RNA-binding protein NOB1 OS=Homo sapiens GN=NOB1 PE=1 SV=1 - [NOB1_HUMAN]	6.71887e+06	1.32787e+07	6.42569e+06	6.03371e+06
NOC2L	Q9Y3T9	Nucleolar complex protein 2 homolog OS=Homo sapiens GN=NOC2L PE=1 SV=4 - [NOC2L_HUMAN]	533034	1	1	1
NOC3L	Q8WTT2	Nucleolar complex protein 3 homolog OS=Homo sapiens GN=NOC3L PE=1 SV=1 - [NOC3L_HUMAN]	1	683373	1	1
NOC4L	Q9BVI4	Nucleolar complex protein 4 homolog OS=Homo sapiens GN=NOC4L PE=1 SV=1 - [NOC4L_HUMAN]	1.36729e+06	2.47707e+06	2.34377e+06	1.37618e+06
NOL11	Q9H8H0	Nucleolar protein 11 OS=Homo sapiens GN=NOL11 PE=1 SV=1 - [NOL11_HUMAN]	2.73339e+06	1.84121e+06	1.64389e+06	1.12301e+06
NOL6	Q9H6R4	Nucleolar protein 6 OS=Homo sapiens GN=NOL6 PE=1 SV=2 - [NOL6_HUMAN]	1.96139e+06	2.1742e+06	1.92513e+06	665266
NOL9	Q5SY16	Polynucleotide 5'-hydroxyl-kinase NOL9 OS=Homo sapiens GN=NOL9 PE=1 SV=1 - [NOL9_HUMAN]	1	1	513338	1
NOM1	Q5C9Z4	Nucleolar MIF4G domain-containing protein 1 OS=Homo sapiens GN=NOM1 PE=1 SV=1 - [NOM1_HUMAN]	943507	1.35814e+06	563881	1
None	P05534	HLA class I histocompatibility antigen, A-24 alpha chain OS=Homo sapiens GN=HLA-A PE=1 SV=2 - [1A24_HUMAN]	9.29174e+06	1.15497e+07	6.56333e+06	7.09201e+06
None	Q86UK7	Zinc finger protein 598 OS=Homo sapiens GN=ZNF598 PE=1 SV=1 - [ZN598_HUMAN]	3.22824e+06	3.93596e+06	2.52958e+06	2.26445e+06
None	P00403	Cytochrome c oxidase subunit 2 OS=Homo sapiens GN=MT-CO2 PE=1 SV=1 - [COX2_HUMAN]	2.80778e+06	5.99775e+06	4.01092e+06	3.60429e+06
None	P01834	Immunoglobulin kappa constant OS=Homo sapiens GN=IGKC PE=1 SV=2 - [IGKC_HUMAN]	1	631663	731694	1
NONO	Q15233	Non-POU domain-containing octamer-binding protein OS=Homo sapiens GN=NONO PE=1 SV=4 - [NONO_HUMAN]	1.4946e+08	2.35148e+08	1.43242e+08	1.26486e+08
NOP2	P46087	Putative ribosomal RNA methyltransferase NOP2 OS=Homo sapiens GN=NOP2 PE=1 SV=2 - [NOP2_HUMAN]	1.16207e+06	2.65849e+06	1.03463e+06	1.23013e+06
NOP56	O00567	Nucleolar protein 56 OS=Homo sapiens GN=NOP56 PE=1 SV=4 - [NOP56_HUMAN]	3.4761e+06	4.92045e+06	3.8246e+06	2.76626e+06
NOP58	Q9Y2X3	Nucleolar protein 58 OS=Homo sapiens GN=NOP58 PE=1 SV=1 - [NOP58_HUMAN]	8.20916e+07	1.14815e+08	8.12225e+07	7.92332e+07
NOTCH2	Q04721	Neurogenic locus notch homolog protein 2 OS=Homo sapiens GN=NOTCH2 PE=1 SV=3 - [NOTC2_HUMAN]	1	767180	442545	1
NPEPL1	Q8NDH3	Probable aminopeptidase NPEPL1 OS=Homo sapiens GN=NPEPL1 PE=1 SV=3 - [PEPL1_HUMAN]	2.87873e+06	3.8822e+06	1.89001e+06	1.90641e+06
NPEPPS	P55786	Puromycin-sensitive aminopeptidase OS=Homo sapiens GN=NPEPPS PE=1 SV=2 - [PSA_HUMAN]	2.51598e+06	2.81662e+06	1.87878e+06	1.90925e+06
NPLOC4	Q8TAT6	Nuclear protein localization protein 4 homolog OS=Homo sapiens GN=NPLOC4 PE=1 SV=3 - [NPL4_HUMAN]	1.37025e+06	2.26875e+06	1	1
NPM1	P06748	Nucleophosmin OS=Homo sapiens GN=NPM1 PE=1 SV=2 - [NPM_HUMAN]	1.17049e+07	1.49362e+07	1.10925e+07	8.86622e+06
NQO1	P15559	NAD(P)H dehydrogenase [quinone] 1 OS=Homo sapiens GN=NQO1 PE=1 SV=1 - [NQO1_HUMAN]	1.06935e+07	1.64234e+07	8.12687e+06	1.21224e+07
NQO2	P16083	Ribosyldihydronicotinamide dehydrogenase [quinone] OS=Homo sapiens GN=NQO2 PE=1 SV=5 - [NQO2_HUMAN]	1	2.41476e+06	1	1.31727e+06
NRBP1	Q9UHY1	Nuclear receptor-binding protein OS=Homo sapiens GN=NRBP1 PE=1 SV=1 - [NRBP_HUMAN]	3.31233e+06	4.27576e+06	2.2389e+06	2.74401e+06
NRDC	O43847	Nardilysin OS=Homo sapiens OX=9606 GN=NRDC PE=1 SV=3 - [NRDC_HUMAN]	2.94046e+06	3.60129e+06	2.56206e+06	2.12267e+06
NSD3	Q9BZ95	Histone-lysine N-methyltransferase NSD3 OS=Homo sapiens GN=WHSC1L1 PE=1 SV=1 - [NSD3_HUMAN]	288847	1	1	335863
NSMAF	Q92636	Protein FAN OS=Homo sapiens GN=NSMAF PE=1 SV=2 - [FAN_HUMAN]	3.64934e+06	2.98299e+06	3.21285e+06	2.14526e+06
NSRP1	Q9H0G5	Nuclear speckle splicing regulatory protein 1 OS=Homo sapiens GN=NSRP1 PE=1 SV=1 - [NSRP1_HUMAN]	1.35237e+06	1.41074e+06	1.07417e+06	835627
NSUN2	Q08J23	tRNA (cytosine(34)-C(5))-methyltransferase OS=Homo sapiens GN=NSUN2 PE=1 SV=2 - [NSUN2_HUMAN]	1.28057e+07	1.3618e+07	8.43398e+06	9.78789e+06
NSUN5	Q96P11	Putative methyltransferase NSUN5 OS=Homo sapiens GN=NSUN5 PE=1 SV=2 - [NSUN5_HUMAN]	2.37473e+06	3.16954e+06	1.81613e+06	1.83034e+06
NT5C2	P49902	Cytosolic purine 5'-nucleotidase OS=Homo sapiens GN=NT5C2 PE=1 SV=1 - [5NTC_HUMAN]	1.11553e+07	1.13344e+07	7.79723e+06	6.70921e+06
NUDT19	A8MXV4	Nucleoside diphosphate-linked moiety X motif 19, mitochondrial OS=Homo sapiens GN=NUDT19 PE=1 SV=1 - [NUD19_HUMAN]	2.08473e+07	3.68645e+07	1.92292e+07	1.85711e+07
NUFIP2	Q7Z417	Nuclear fragile X mental retardation-interacting protein 2 OS=Homo sapiens GN=NUFIP2 PE=1 SV=1 - [NUFP2_HUMAN]	7.05615e+07	7.0453e+07	5.63213e+07	4.16249e+07
NUMA1	Q14980	Nuclear mitotic apparatus protein 1 OS=Homo sapiens GN=NUMA1 PE=1 SV=2 - [NUMA1_HUMAN]	1	684041	556305	283151
NUP107	P57740	Nuclear pore complex protein Nup107 OS=Homo sapiens GN=NUP107 PE=1 SV=1 - [NU107_HUMAN]	5.49566e+06	8.94171e+06	4.65473e+06	4.4236e+06
NUP133	Q8WUM0	Nuclear pore complex protein Nup133 OS=Homo sapiens GN=NUP133 PE=1 SV=2 - [NU133_HUMAN]	2.39189e+06	3.83173e+06	2.0294e+06	2.27627e+06
NUP155	O75694	Nuclear pore complex protein Nup155 OS=Homo sapiens GN=NUP155 PE=1 SV=1 - [NU155_HUMAN]	980889	1.15869e+06	587986	754740
NUP160	Q12769	Nuclear pore complex protein Nup160 OS=Homo sapiens GN=NUP160 PE=1 SV=3 - [NU160_HUMAN]	1.0653e+06	1.64587e+06	1.22602e+06	1.16246e+06
NUP188	Q5SRE5	Nucleoporin NUP188 homolog OS=Homo sapiens GN=NUP188 PE=1 SV=1 - [NU188_HUMAN]	968306	1.06204e+06	1	641550
NUP205	Q92621	Nuclear pore complex protein Nup205 OS=Homo sapiens GN=NUP205 PE=1 SV=3 - [NU205_HUMAN]	805504	1.30163e+06	795312	889658
NUP37	Q8NFH4	Nucleoporin Nup37 OS=Homo sapiens GN=NUP37 PE=1 SV=1 - [NUP37_HUMAN]	2.52653e+07	3.35669e+07	1.97523e+07	2.04141e+07
NUP43	Q8NFH3	Nucleoporin Nup43 OS=Homo sapiens GN=NUP43 PE=1 SV=1 - [NUP43_HUMAN]	1.83663e+08	1.37608e+08	1.49854e+08	1.23539e+08
NUP88	Q99567	Nuclear pore complex protein Nup88 OS=Homo sapiens GN=NUP88 PE=1 SV=2 - [NUP88_HUMAN]	1.78451e+06	3.13896e+06	1.56654e+06	1.8264e+06
NUP93	Q8N1F7	Nuclear pore complex protein Nup93 OS=Homo sapiens GN=NUP93 PE=1 SV=2 - [NUP93_HUMAN]	1.68421e+06	1.59116e+06	1.05053e+06	738249
NUP98	P52948	Nuclear pore complex protein Nup98-Nup96 OS=Homo sapiens GN=NUP98 PE=1 SV=4 - [NUP98_HUMAN]	2.08722e+06	3.94121e+06	1.53309e+06	2.48773e+06
OAT	P04181	Ornithine aminotransferase, mitochondrial OS=Homo sapiens GN=OAT PE=1 SV=1 - [OAT_HUMAN]	6.98868e+06	6.98328e+06	4.34189e+06	4.39037e+06
ODR4	Q5SWX8	Protein odr-4 homolog OS=Homo sapiens GN=ODR4 PE=2 SV=1 - [ODR4_HUMAN]	908381	4.88743e+06	2.57675e+06	2.52789e+06
OGDH	Q02218	2-oxoglutarate dehydrogenase, mitochondrial OS=Homo sapiens GN=OGDH PE=1 SV=3 - [ODO1_HUMAN]	5.08184e+07	5.46e+07	4.3825e+07	3.7275e+07
OGFOD1	Q8N543	Prolyl 3-hydroxylase OGFOD1 OS=Homo sapiens GN=OGFOD1 PE=1 SV=1 - [OGFD1_HUMAN]	8.98374e+06	6.47128e+06	4.09708e+06	3.61172e+06
OGT	O15294	UDP-N-acetylglucosamine--peptide N-acetylglucosaminyltransferase 110 kDa subunit OS=Homo sapiens GN=OGT PE=1 SV=3 - [OGT1_HUMAN]	8.72149e+06	9.58451e+06	6.66358e+06	6.03968e+06
OPA1	O60313	Dynamin-like 120 kDa protein, mitochondrial OS=Homo sapiens GN=OPA1 PE=1 SV=3 - [OPA1_HUMAN]	1	535933	1	1
OPLAH	O14841	5-oxoprolinase OS=Homo sapiens GN=OPLAH PE=1 SV=3 - [OPLA_HUMAN]	3.86153e+06	3.46978e+06	2.95207e+06	2.17156e+06
ORC5	O43913	Origin recognition complex subunit 5 OS=Homo sapiens GN=ORC5 PE=1 SV=1 - [ORC5_HUMAN]	6.18114e+06	6.88125e+06	4.4055e+06	3.84601e+06
OSBP	P22059	Oxysterol-binding protein 1 OS=Homo sapiens GN=OSBP PE=1 SV=1 - [OSBP1_HUMAN]	2.80606e+07	3.12478e+07	2.19221e+07	2.0552e+07
OSBPL11	Q9BXB4	Oxysterol-binding protein-related protein 11 OS=Homo sapiens GN=OSBPL11 PE=1 SV=2 - [OSB11_HUMAN]	6.29247e+06	7.18171e+06	4.43039e+06	4.29285e+06
OSBPL2	Q9H1P3	Oxysterol-binding protein-related protein 2 OS=Homo sapiens GN=OSBPL2 PE=1 SV=1 - [OSBL2_HUMAN]	1.1137e+06	2.33486e+06	520796	700682
OSBPL3	Q9H4L5	Oxysterol-binding protein-related protein 3 OS=Homo sapiens GN=OSBPL3 PE=1 SV=1 - [OSBL3_HUMAN]	2.13362e+07	2.20554e+07	1.78569e+07	1.52433e+07
OSBPL9	Q96SU4	Oxysterol-binding protein-related protein 9 OS=Homo sapiens GN=OSBPL9 PE=1 SV=2 - [OSBL9_HUMAN]	5.84103e+06	7.26637e+06	3.25981e+06	4.04716e+06
OTUB1	Q96FW1	Ubiquitin thioesterase OTUB1 OS=Homo sapiens GN=OTUB1 PE=1 SV=2 - [OTUB1_HUMAN]	3.93457e+06	4.69081e+06	3.4138e+06	2.85084e+06
OTUD4	Q01804	OTU domain-containing protein 4 OS=Homo sapiens GN=OTUD4 PE=1 SV=4 - [OTUD4_HUMAN]	797952	594793	213102	305395
OTX1	P32242	Homeobox protein OTX1 OS=Homo sapiens GN=OTX1 PE=1 SV=1 - [OTX1_HUMAN]	1	2.55414e+06	1	1
OXA1L	Q15070	Mitochondrial inner membrane protein OXA1L OS=Homo sapiens GN=OXA1L PE=1 SV=3 - [OXA1L_HUMAN]	1	1.00531e+06	1	1
P4HA1	P13674	Prolyl 4-hydroxylase subunit alpha-1 OS=Homo sapiens GN=P4HA1 PE=1 SV=2 - [P4HA1_HUMAN]	1.71711e+06	1.71779e+06	1.20089e+06	1.01358e+06
P4HB	P07237	Protein disulfide-isomerase OS=Homo sapiens GN=P4HB PE=1 SV=3 - [PDIA1_HUMAN]	1	1.57887e+06	1	803400
PA2G4	Q9UQ80	Proliferation-associated protein 2G4 OS=Homo sapiens GN=PA2G4 PE=1 SV=3 - [PA2G4_HUMAN]	1.62356e+06	2.59805e+06	1.14102e+06	1.2152e+06
PAF1	Q8N7H5	RNA polymerase II-associated factor 1 homolog OS=Homo sapiens GN=PAF1 PE=1 SV=2 - [PAF1_HUMAN]	1	328382	1	1
PAFAH1B1	P43034	Platelet-activating factor acetylhydrolase IB subunit alpha OS=Homo sapiens GN=PAFAH1B1 PE=1 SV=2 - [LIS1_HUMAN]	2.73265e+08	3.30451e+08	2.27251e+08	1.99778e+08
PAFAH1B3	Q15102	Platelet-activating factor acetylhydrolase IB subunit gamma OS=Homo sapiens GN=PAFAH1B3 PE=1 SV=1 - [PA1B3_HUMAN]	2.10265e+07	3.08187e+07	1.7976e+07	1.88277e+07
PAICS	P22234	Multifunctional protein ADE2 OS=Homo sapiens GN=PAICS PE=1 SV=3 - [PUR6_HUMAN]	2.66585e+06	4.63981e+06	3.09588e+06	2.69109e+06
PAK1IP1	Q9NWT1	p21-activated protein kinase-interacting protein 1 OS=Homo sapiens GN=PAK1IP1 PE=1 SV=2 - [PK1IP_HUMAN]	2.9945e+07	3.60195e+07	2.26158e+07	2.18161e+07
PALD1	Q9ULE6	Paladin OS=Homo sapiens GN=PALD1 PE=1 SV=3 - [PALD_HUMAN]	1.82867e+06	1.34253e+06	1.50941e+06	939600
PANK4	Q9NVE7	Pantothenate kinase 4 OS=Homo sapiens GN=PANK4 PE=1 SV=1 - [PANK4_HUMAN]	1.11742e+06	1	1	768061
PARP1	P09874	Poly [ADP-ribose] polymerase 1 OS=Homo sapiens GN=PARP1 PE=1 SV=4 - [PARP1_HUMAN]	1.17454e+06	1.706e+06	1.43352e+06	1.61735e+06
PARP12	Q9H0J9	Poly [ADP-ribose] polymerase 12 OS=Homo sapiens GN=PARP12 PE=1 SV=1 - [PAR12_HUMAN]	1	2.02562e+06	1.03499e+06	1
PBRM1	Q86U86	Protein polybromo-1 OS=Homo sapiens GN=PBRM1 PE=1 SV=1 - [PB1_HUMAN]	1	712482	967887	600262
PBXIP1	Q96AQ6	Pre-B-cell leukemia transcription factor-interacting protein 1 OS=Homo sapiens GN=PBXIP1 PE=1 SV=1 - [PBIP1_HUMAN]	2.26176e+07	2.58455e+07	1.8452e+07	1.51254e+07
PC	P11498	Pyruvate carboxylase, mitochondrial OS=Homo sapiens GN=PC PE=1 SV=2 - [PYC_HUMAN]	1.00065e+07	1.06372e+07	8.59621e+06	6.7909e+06
PCBP1	Q15365	Poly(rC)-binding protein 1 OS=Homo sapiens GN=PCBP1 PE=1 SV=2 - [PCBP1_HUMAN]	4.41317e+06	4.72486e+06	3.48618e+06	2.94945e+06
PCID2	Q5JVF3	PCI domain-containing protein 2 OS=Homo sapiens GN=PCID2 PE=1 SV=2 - [PCID2_HUMAN]	4.81206e+06	5.53711e+06	3.37489e+06	3.03833e+06
PCK2	Q16822	Phosphoenolpyruvate carboxykinase [GTP], mitochondrial OS=Homo sapiens OX=9606 GN=PCK2 PE=1 SV=4 - [PCKGM_HUMAN]	1.09177e+06	1.24914e+06	1.30068e+06	755034
PCMT1	P22061	Protein-L-isoaspartate(D-aspartate) O-methyltransferase OS=Homo sapiens GN=PCMT1 PE=1 SV=4 - [PIMT_HUMAN]	6.55819e+06	1.14305e+07	5.90335e+06	5.295e+06
PCNA	P12004	Proliferating cell nuclear antigen OS=Homo sapiens GN=PCNA PE=1 SV=1 - [PCNA_HUMAN]	3.75213e+06	2.60005e+06	2.69571e+06	1.90565e+06
PCYT2	Q99447	Ethanolamine-phosphate cytidylyltransferase OS=Homo sapiens GN=PCYT2 PE=1 SV=1 - [PCY2_HUMAN]	1.23528e+06	2.47599e+06	1.10007e+06	1.58103e+06
PDCD11	Q14690	Protein RRP5 homolog OS=Homo sapiens GN=PDCD11 PE=1 SV=3 - [RRP5_HUMAN]	797818	1.19876e+06	602238	492885
PDE12	Q6L8Q7	2',5'-phosphodiesterase 12 OS=Homo sapiens GN=PDE12 PE=1 SV=2 - [PDE12_HUMAN]	1.30187e+07	1.43038e+07	8.9677e+06	9.02884e+06
PDIA5	Q14554	Protein disulfide-isomerase A5 OS=Homo sapiens GN=PDIA5 PE=1 SV=1 - [PDIA5_HUMAN]	686974	1.61359e+06	1	1.34177e+06
PDP1	Q9P0J1	[Pyruvate dehydrogenase [acetyl-transferring]]-phosphatase 1, mitochondrial OS=Homo sapiens GN=PDP1 PE=1 SV=3 - [PDP1_HUMAN]	1	1.5188e+06	1	1
PDPR	Q8NCN5	Pyruvate dehydrogenase phosphatase regulatory subunit, mitochondrial OS=Homo sapiens GN=PDPR PE=1 SV=2 - [PDPR_HUMAN]	1	688887	1	331461
PDS5B	Q9NTI5	Sister chromatid cohesion protein PDS5 homolog B OS=Homo sapiens GN=PDS5B PE=1 SV=1 - [PDS5B_HUMAN]	426639	844241	1	1
PDXK	O00764	Pyridoxal kinase OS=Homo sapiens GN=PDXK PE=1 SV=1 - [PDXK_HUMAN]	1	1	764963	1
PEBP1	P30086	Phosphatidylethanolamine-binding protein 1 OS=Homo sapiens GN=PEBP1 PE=1 SV=3 - [PEBP1_HUMAN]	2.19713e+06	4.29263e+06	2.23796e+06	1.43721e+06
PELO	Q9BRX2	Protein pelota homolog OS=Homo sapiens GN=PELO PE=1 SV=2 - [PELO_HUMAN]	659078	1.18775e+06	687116	971014
PEPD	P12955	Xaa-Pro dipeptidase OS=Homo sapiens GN=PEPD PE=1 SV=3 - [PEPD_HUMAN]	1.56094e+07	1.98127e+07	1.30203e+07	1.40188e+07
PES1	O00541	Pescadillo homolog OS=Homo sapiens GN=PES1 PE=1 SV=1 - [PESC_HUMAN]	1.24236e+06	3.08499e+06	1.09271e+06	1.23121e+06
PFAS	O15067	Phosphoribosylformylglycinamidine synthase OS=Homo sapiens GN=PFAS PE=1 SV=4 - [PUR4_HUMAN]	5.62318e+06	4.72161e+06	3.78084e+06	3.06267e+06
PFKFB3	Q16875	6-phosphofructo-2-kinase/fructose-2,6-bisphosphatase 3 OS=Homo sapiens GN=PFKFB3 PE=1 SV=1 - [F263_HUMAN]	1.19472e+06	2.04279e+06	1	1.1805e+06
PFKL	P17858	6-phosphofructokinase, liver type OS=Homo sapiens GN=PFKL PE=1 SV=6 - [K6PL_HUMAN]	1.01129e+07	1.11805e+07	7.59147e+06	6.88549e+06
PFKM	P08237	6-phosphofructokinase, muscle type OS=Homo sapiens GN=PFKM PE=1 SV=2 - [K6PF_HUMAN]	7.37571e+06	9.05109e+06	4.6297e+06	5.23903e+06
PFKP	Q01813	6-phosphofructokinase type C OS=Homo sapiens GN=PFKP PE=1 SV=2 - [K6PP_HUMAN]	8.78548e+06	8.20165e+06	5.89116e+06	4.72503e+06
PFN1	P07737	Profilin-1 OS=Homo sapiens GN=PFN1 PE=1 SV=2 - [PROF1_HUMAN]	1.36407e+07	8.13843e+06	7.61004e+06	4.89462e+06
PGAM1	P18669	Phosphoglycerate mutase 1 OS=Homo sapiens GN=PGAM1 PE=1 SV=2 - [PGAM1_HUMAN]	4.88576e+06	4.26547e+06	3.77095e+06	2.67057e+06
PGAM5	Q96HS1	Serine/threonine-protein phosphatase PGAM5, mitochondrial OS=Homo sapiens GN=PGAM5 PE=1 SV=2 - [PGAM5_HUMAN]	4.01836e+06	6.01285e+06	3.37169e+06	2.01709e+06
PGD	P52209	6-phosphogluconate dehydrogenase, decarboxylating OS=Homo sapiens GN=PGD PE=1 SV=3 - [6PGD_HUMAN]	8.46916e+06	1.00912e+07	6.14569e+06	7.68507e+06
PGK1	P00558	Phosphoglycerate kinase 1 OS=Homo sapiens GN=PGK1 PE=1 SV=3 - [PGK1_HUMAN]	2.0947e+06	2.62666e+06	1.34091e+06	1.50763e+06
PGM3	O95394	Phosphoacetylglucosamine mutase OS=Homo sapiens GN=PGM3 PE=1 SV=1 - [AGM1_HUMAN]	5.5833e+06	4.83142e+06	3.67083e+06	3.70471e+06
PHF10	Q8WUB8	PHD finger protein 10 OS=Homo sapiens GN=PHF10 PE=1 SV=3 - [PHF10_HUMAN]	1	2.23986e+06	1	1
PHF21A	Q96BD5	PHD finger protein 21A OS=Homo sapiens GN=PHF21A PE=1 SV=1 - [PF21A_HUMAN]	1	634801	552172	153808
PHF3	Q92576	PHD finger protein 3 OS=Homo sapiens GN=PHF3 PE=1 SV=3 - [PHF3_HUMAN]	680759	1.01143e+06	484646	493645
PHF6	Q8IWS0	PHD finger protein 6 OS=Homo sapiens GN=PHF6 PE=1 SV=1 - [PHF6_HUMAN]	3.5531e+07	4.16368e+07	2.3647e+07	1.70811e+07
PHIP	Q8WWQ0	PH-interacting protein OS=Homo sapiens GN=PHIP PE=1 SV=2 - [PHIP_HUMAN]	1.46619e+06	1.79556e+06	1.92935e+06	1.54842e+06
PHKA2	P46019	Phosphorylase b kinase regulatory subunit alpha, liver isoform OS=Homo sapiens GN=PHKA2 PE=1 SV=1 - [KPB2_HUMAN]	1	1.63105e+06	1	1
PHLDA1	Q8WV24	Pleckstrin homology-like domain family A member 1 OS=Homo sapiens GN=PHLDA1 PE=1 SV=4 - [PHLA1_HUMAN]	6.75765e+07	8.51497e+07	4.64774e+07	4.0617e+07
PIAS1	O75925	E3 SUMO-protein ligase PIAS1 OS=Homo sapiens GN=PIAS1 PE=1 SV=2 - [PIAS1_HUMAN]	1.13545e+07	1.51181e+07	1.13585e+07	6.16955e+06
PIAS2	O75928	E3 SUMO-protein ligase PIAS2 OS=Homo sapiens GN=PIAS2 PE=1 SV=3 - [PIAS2_HUMAN]	9.88899e+06	1.25289e+07	9.85027e+06	4.45584e+06
PIK3R4	Q99570	Phosphoinositide 3-kinase regulatory subunit 4 OS=Homo sapiens GN=PIK3R4 PE=1 SV=3 - [PI3R4_HUMAN]	5.32975e+06	5.89481e+06	4.2607e+06	3.69548e+06
PIP	P12273	Prolactin-inducible protein OS=Homo sapiens GN=PIP PE=1 SV=1 - [PIP_HUMAN]	1.97707e+06	359884	2.70778e+06	652582
PITHD1	Q9GZP4	PITH domain-containing protein 1 OS=Homo sapiens GN=PITHD1 PE=1 SV=1 - [PITH1_HUMAN]	1.83646e+07	1.6676e+07	1.0555e+07	8.78227e+06
PITPNA	Q00169	Phosphatidylinositol transfer protein alpha isoform OS=Homo sapiens GN=PITPNA PE=1 SV=2 - [PIPNA_HUMAN]	1	1	1159994	1
PITPNB	P48739	Phosphatidylinositol transfer protein beta isoform OS=Homo sapiens GN=PITPNB PE=1 SV=2 - [PIPNB_HUMAN]	2.05666e+06	3.05227e+06	1.60247e+06	1.94178e+06
PITRM1	Q5JRX3	Presequence protease, mitochondrial OS=Homo sapiens GN=PITRM1 PE=1 SV=3 - [PREP_HUMAN]	1.15954e+07	1.36582e+07	9.16732e+06	9.90617e+06
PKM	P14618	Pyruvate kinase PKM OS=Homo sapiens GN=PKM PE=1 SV=4 - [KPYM_HUMAN]	3.04574e+07	3.98874e+07	2.51406e+07	2.73756e+07
PKN1	Q16512	Serine/threonine-protein kinase N1 OS=Homo sapiens GN=PKN1 PE=1 SV=2 - [PKN1_HUMAN]	1	631230	1	1
PLAA	Q9Y263	Phospholipase A-2-activating protein OS=Homo sapiens GN=PLAA PE=1 SV=2 - [PLAP_HUMAN]	343568	587422	385950	390740
PLCG1	P19174	1-phosphatidylinositol 4,5-bisphosphate phosphodiesterase gamma-1 OS=Homo sapiens GN=PLCG1 PE=1 SV=1 - [PLCG1_HUMAN]	780046	914265	642319	664024
PLD3	Q8IV08	Phospholipase D3 OS=Homo sapiens GN=PLD3 PE=1 SV=1 - [PLD3_HUMAN]	3.60479e+06	2.23679e+06	4.55077e+06	1
PLEC	Q15149	Plectin OS=Homo sapiens GN=PLEC PE=1 SV=3 - [PLEC_HUMAN]	1.13507e+06	1.54419e+06	937336	949208
PLG	P00747	Plasminogen OS=Homo sapiens GN=PLG PE=1 SV=2 - [PLMN_HUMAN]	1.2149e+07	1.10305e+07	1.18733e+07	6.33282e+06
PLK1	P53350	Serine/threonine-protein kinase PLK1 OS=Homo sapiens GN=PLK1 PE=1 SV=1 - [PLK1_HUMAN]	398553	1	1	1
PLK2	Q9NYY3	Serine/threonine-protein kinase PLK2 OS=Homo sapiens GN=PLK2 PE=1 SV=3 - [PLK2_HUMAN]	1	971468	1.19407e+06	1
PLOD1	Q02809	Procollagen-lysine,2-oxoglutarate 5-dioxygenase 1 OS=Homo sapiens GN=PLOD1 PE=1 SV=2 - [PLOD1_HUMAN]	1.28199e+08	1.53129e+08	1.053e+08	9.1162e+07
PLOD3	O60568	Procollagen-lysine,2-oxoglutarate 5-dioxygenase 3 OS=Homo sapiens GN=PLOD3 PE=1 SV=1 - [PLOD3_HUMAN]	6.7421e+07	8.13878e+07	5.11171e+07	5.18943e+07
PLPP1	O14494	Lipid phosphate phosphohydrolase 1 OS=Homo sapiens GN=PPAP2A PE=1 SV=1 - [LPP1_HUMAN]	1	3.69958e+06	2.83486e+06	1
PLPP2	O43688	Lipid phosphate phosphohydrolase 2 OS=Homo sapiens GN=PPAP2C PE=1 SV=1 - [LPP2_HUMAN]	2.25801e+06	1	1	1
PLRG1	O43660	Pleiotropic regulator 1 OS=Homo sapiens GN=PLRG1 PE=1 SV=1 - [PLRG1_HUMAN]	1.52502e+07	1.11079e+07	1.09777e+07	8.1768e+06
PM20D2	Q8IYS1	Peptidase M20 domain-containing protein 2 OS=Homo sapiens GN=PM20D2 PE=1 SV=2 - [P20D2_HUMAN]	7.88386e+06	1.24655e+07	6.2763e+06	7.16669e+06
PML	P29590	Protein PML OS=Homo sapiens GN=PML PE=1 SV=3 - [PML_HUMAN]	1.19198e+07	1.81413e+07	1.26728e+07	1.20608e+07
PMPCA	Q10713	Mitochondrial-processing peptidase subunit alpha OS=Homo sapiens GN=PMPCA PE=1 SV=2 - [MPPA_HUMAN]	1.61184e+07	1.89203e+07	1.01093e+07	1.29827e+07
PMPCB	O75439	Mitochondrial-processing peptidase subunit beta OS=Homo sapiens GN=PMPCB PE=1 SV=2 - [MPPB_HUMAN]	2.49616e+06	3.1328e+06	2.07116e+06	2.04041e+06
PNP	P00491	Purine nucleoside phosphorylase OS=Homo sapiens GN=PNP PE=1 SV=2 - [PNPH_HUMAN]	1	1.08815e+06	1	1
POC1A	Q8NBT0	POC1 centriolar protein homolog A OS=Homo sapiens GN=POC1A PE=1 SV=2 - [POC1A_HUMAN]	1.84713e+06	1.70749e+06	1	1
POC5	Q8NA72	Centrosomal protein POC5 OS=Homo sapiens GN=POC5 PE=1 SV=2 - [POC5_HUMAN]	1	1.10628e+06	1	1
POFUT1	Q9H488	GDP-fucose protein O-fucosyltransferase 1 OS=Homo sapiens GN=POFUT1 PE=1 SV=1 - [OFUT1_HUMAN]	2.52362e+06	2.0932e+06	738311	1.56017e+06
POGZ	Q7Z3K3	Pogo transposable element with ZNF domain OS=Homo sapiens GN=POGZ PE=1 SV=2 - [POGZ_HUMAN]	2.01041e+06	3.7003e+06	2.74786e+06	2.02591e+06
POLD1	P28340	DNA polymerase delta catalytic subunit OS=Homo sapiens GN=POLD1 PE=1 SV=2 - [DPOD1_HUMAN]	1	246063	1	1
POLDIP2	Q9Y2S7	Polymerase delta-interacting protein 2 OS=Homo sapiens GN=POLDIP2 PE=1 SV=1 - [PDIP2_HUMAN]	3.75547e+06	6.0093e+06	2.77273e+06	2.23805e+06
POLR1A	O95602	DNA-directed RNA polymerase I subunit RPA1 OS=Homo sapiens GN=POLR1A PE=1 SV=2 - [RPA1_HUMAN]	1.20923e+06	1.67588e+06	1.11466e+06	1.00683e+06
POLR1B	Q9H9Y6	DNA-directed RNA polymerase I subunit RPA2 OS=Homo sapiens GN=POLR1B PE=1 SV=2 - [RPA2_HUMAN]	561923	639864	1	1
POLR3D	P05423	DNA-directed RNA polymerase III subunit RPC4 OS=Homo sapiens GN=POLR3D PE=1 SV=2 - [RPC4_HUMAN]	1	1.81557e+06	1	1
POLR3E	Q9NVU0	DNA-directed RNA polymerase III subunit RPC5 OS=Homo sapiens GN=POLR3E PE=1 SV=1 - [RPC5_HUMAN]	1	264792	1	1
POLRMT	O00411	DNA-directed RNA polymerase, mitochondrial OS=Homo sapiens GN=POLRMT PE=1 SV=2 - [RPOM_HUMAN]	2.41158e+06	2.83619e+06	1.8144e+06	2.29274e+06
PON2	Q15165	Serum paraoxonase/arylesterase 2 OS=Homo sapiens OX=9606 GN=PON2 PE=1 SV=4 - [PON2_HUMAN]	1.36728e+06	2.03721e+06	2.13076e+06	677545
POP1	Q99575	Ribonucleases P/MRP protein subunit POP1 OS=Homo sapiens GN=POP1 PE=1 SV=2 - [POP1_HUMAN]	6.03381e+06	2.35843e+06	1.20499e+06	3.49623e+06
POR	P16435	NADPH--cytochrome P450 reductase OS=Homo sapiens GN=POR PE=1 SV=2 - [NCPR_HUMAN]	1	1.62862e+06	740081	1.0743e+06
PPA1	Q15181	Inorganic pyrophosphatase OS=Homo sapiens GN=PPA1 PE=1 SV=2 - [IPYR_HUMAN]	2.5473e+06	5.2638e+06	2.17073e+06	1.47122e+06
PPA2	Q9H2U2	Inorganic pyrophosphatase 2, mitochondrial OS=Homo sapiens GN=PPA2 PE=1 SV=2 - [IPYR2_HUMAN]	2.21827e+06	2.8514e+06	1.17442e+06	2.20107e+06
PPAN	Q9NQ55	Suppressor of SWI4 1 homolog OS=Homo sapiens GN=PPAN PE=1 SV=1 - [SSF1_HUMAN]	1	1.97577e+06	1	1.23262e+06
PPAT	Q06203	Amidophosphoribosyltransferase OS=Homo sapiens GN=PPAT PE=1 SV=1 - [PUR1_HUMAN]	571024	1.6663e+06	384452	416622
PPIA	P62937	Peptidyl-prolyl cis-trans isomerase A OS=Homo sapiens GN=PPIA PE=1 SV=2 - [PPIA_HUMAN]	1.27911e+07	6.65491e+06	8.88314e+06	1
PPIG	Q13427	Peptidyl-prolyl cis-trans isomerase G OS=Homo sapiens GN=PPIG PE=1 SV=2 - [PPIG_HUMAN]	920710	1.22398e+06	1.06786e+06	870195
PPIL4	Q8WUA2	Peptidyl-prolyl cis-trans isomerase-like 4 OS=Homo sapiens GN=PPIL4 PE=1 SV=1 - [PPIL4_HUMAN]	7.22964e+06	7.62714e+06	4.56424e+06	4.36644e+06
PPIP5K2	O43314	Inositol hexakisphosphate and diphosphoinositol-pentakisphosphate kinase 2 OS=Homo sapiens GN=PPIP5K2 PE=1 SV=3 - [VIP2_HUMAN]	1.25837e+06	1.56731e+06	1.22774e+06	755057
PPM1B	O75688	Protein phosphatase 1B OS=Homo sapiens GN=PPM1B PE=1 SV=1 - [PPM1B_HUMAN]	1.02989e+07	2.62803e+07	1.14446e+07	1.56572e+07
PPM1G	O15355	Protein phosphatase 1G OS=Homo sapiens GN=PPM1G PE=1 SV=1 - [PPM1G_HUMAN]	1.54591e+06	1.30023e+06	1.39632e+06	1.45206e+06
PPP1CA	P62136	Serine/threonine-protein phosphatase PP1-alpha catalytic subunit OS=Homo sapiens GN=PPP1CA PE=1 SV=1 - [PP1A_HUMAN]	2.8938e+06	2.8352e+06	1.98269e+06	1.68002e+06
PPP1CC	P36873	Serine/threonine-protein phosphatase PP1-gamma catalytic subunit OS=Homo sapiens GN=PPP1CC PE=1 SV=1 - [PP1G_HUMAN]	2.65153e+06	2.84005e+06	920606	2.14166e+06
PPP1R10	Q96QC0	Serine/threonine-protein phosphatase 1 regulatory subunit 10 OS=Homo sapiens GN=PPP1R10 PE=1 SV=1 - [PP1RA_HUMAN]	2.53622e+07	3.31828e+07	2.10721e+07	1.91699e+07
PPP1R8	Q12972	Nuclear inhibitor of protein phosphatase 1 OS=Homo sapiens GN=PPP1R8 PE=1 SV=2 - [PP1R8_HUMAN]	1	1	582854	1
PPP2CA	P67775	Serine/threonine-protein phosphatase 2A catalytic subunit alpha isoform OS=Homo sapiens GN=PPP2CA PE=1 SV=1 - [PP2AA_HUMAN]	1.09501e+07	1.57039e+07	1.04017e+07	9.88958e+06
PPP2R1A	P30153	Serine/threonine-protein phosphatase 2A 65 kDa regulatory subunit A alpha isoform OS=Homo sapiens GN=PPP2R1A PE=1 SV=4 - [2AAA_HUMAN]	3.60133e+06	3.58918e+06	2.35873e+06	2.55224e+06
PPP4C	P60510	Serine/threonine-protein phosphatase 4 catalytic subunit OS=Homo sapiens GN=PPP4C PE=1 SV=1 - [PP4C_HUMAN]	4.63132e+06	6.31009e+06	4.64393e+06	3.52494e+06
PPP5C	P53041	Serine/threonine-protein phosphatase 5 OS=Homo sapiens GN=PPP5C PE=1 SV=1 - [PPP5_HUMAN]	2.82641e+06	2.81998e+06	1.84233e+06	1.69354e+06
PPP6R3	Q5H9R7	Serine/threonine-protein phosphatase 6 regulatory subunit 3 OS=Homo sapiens GN=PPP6R3 PE=1 SV=2 - [PP6R3_HUMAN]	1.6662e+06	2.3649e+06	1	1.67053e+06
PRDX1	Q06830	Peroxiredoxin-1 OS=Homo sapiens GN=PRDX1 PE=1 SV=1 - [PRDX1_HUMAN]	2.74842e+07	3.50638e+07	2.25319e+07	1.81053e+07
PRDX3	P30048	Thioredoxin-dependent peroxide reductase, mitochondrial OS=Homo sapiens GN=PRDX3 PE=1 SV=3 - [PRDX3_HUMAN]	1.36063e+07	2.3152e+07	1.0635e+07	1.03491e+07
PRDX4	Q13162	Peroxiredoxin-4 OS=Homo sapiens GN=PRDX4 PE=1 SV=1 - [PRDX4_HUMAN]	2.11518e+07	3.40994e+07	2.16777e+07	1.81355e+07
PRDX6	P30041	Peroxiredoxin-6 OS=Homo sapiens GN=PRDX6 PE=1 SV=3 - [PRDX6_HUMAN]	878304	837949	1	1.15245e+06
PREB	Q9HCU5	Prolactin regulatory element-binding protein OS=Homo sapiens GN=PREB PE=1 SV=2 - [PREB_HUMAN]	2.90231e+06	1.61083e+06	2.78366e+06	2.03773e+06
PREP	P48147	Prolyl endopeptidase OS=Homo sapiens GN=PREP PE=1 SV=2 - [PPCE_HUMAN]	2.28512e+06	3.46781e+06	1.69024e+06	1.73461e+06
PRICKLE3	O43900	Prickle-like protein 3 OS=Homo sapiens GN=PRICKLE3 PE=1 SV=2 - [PRIC3_HUMAN]	1	1	1.69109e+06	1
PRIM2	P49643	DNA primase large subunit OS=Homo sapiens GN=PRIM2 PE=1 SV=2 - [PRI2_HUMAN]	1	1	888947	1
PRKAA1	Q13131	5'-AMP-activated protein kinase catalytic subunit alpha-1 OS=Homo sapiens GN=PRKAA1 PE=1 SV=4 - [AAPK1_HUMAN]	1.33198e+07	1.64458e+07	1.24912e+07	1.05883e+07
PRKCI	P41743	Protein kinase C iota type OS=Homo sapiens GN=PRKCI PE=1 SV=2 - [KPCI_HUMAN]	1.01624e+07	1.30031e+07	9.59923e+06	9.38569e+06
PRKCSH	P14314	Glucosidase 2 subunit beta OS=Homo sapiens GN=PRKCSH PE=1 SV=2 - [GLU2B_HUMAN]	1	3.9224e+06	1	1
PRKDC	P78527	DNA-dependent protein kinase catalytic subunit OS=Homo sapiens GN=PRKDC PE=1 SV=3 - [PRKDC_HUMAN]	2.10858e+06	1.9693e+06	1.40273e+06	1.51422e+06
PRMT1	Q99873	Protein arginine N-methyltransferase 1 OS=Homo sapiens OX=9606 GN=PRMT1 PE=1 SV=3 - [ANM1_HUMAN]	2.50961e+07	2.21528e+07	1.86135e+07	1.47702e+07
PRMT3	O60678	Protein arginine N-methyltransferase 3 OS=Homo sapiens OX=9606 GN=PRMT3 PE=1 SV=4 - [ANM3_HUMAN]	6.07612e+06	4.89233e+06	4.25633e+06	3.18305e+06
PRMT5	O14744	Protein arginine N-methyltransferase 5 OS=Homo sapiens GN=PRMT5 PE=1 SV=4 - [ANM5_HUMAN]	4.43511e+07	4.58294e+07	3.27884e+07	2.73946e+07
PRMT7	Q9NVM4	Protein arginine N-methyltransferase 7 OS=Homo sapiens GN=PRMT7 PE=1 SV=1 - [ANM7_HUMAN]	1.09203e+07	1.37251e+07	9.52537e+06	8.22632e+06
PRPF19	Q9UMS4	Pre-mRNA-processing factor 19 OS=Homo sapiens GN=PRPF19 PE=1 SV=1 - [PRP19_HUMAN]	4.46218e+07	5.91219e+07	2.85465e+07	3.65272e+07
PRPF38A	Q8NAV1	Pre-mRNA-splicing factor 38A OS=Homo sapiens GN=PRPF38A PE=1 SV=1 - [PR38A_HUMAN]	1.75439e+07	3.3426e+07	1.91897e+07	1.95368e+07
PRPF4	O43172	U4/U6 small nuclear ribonucleoprotein Prp4 OS=Homo sapiens GN=PRPF4 PE=1 SV=2 - [PRP4_HUMAN]	7.36067e+06	1.0809e+07	5.92743e+06	6.29253e+06
PRPF40A	O75400	Pre-mRNA-processing factor 40 homolog A OS=Homo sapiens GN=PRPF40A PE=1 SV=2 - [PR40A_HUMAN]	3.57136e+07	5.4351e+07	3.77073e+07	3.1975e+07
PRPF4B	Q13523	Serine/threonine-protein kinase PRP4 homolog OS=Homo sapiens GN=PRPF4B PE=1 SV=3 - [PRP4B_HUMAN]	1.70544e+07	2.68267e+07	1.66293e+07	1.46563e+07
PRPF8	Q6P2Q9	Pre-mRNA-processing-splicing factor 8 OS=Homo sapiens GN=PRPF8 PE=1 SV=2 - [PRP8_HUMAN]	6.56106e+06	7.92715e+06	5.03743e+06	4.76603e+06
PRPS1	P60891	Ribose-phosphate pyrophosphokinase 1 OS=Homo sapiens GN=PRPS1 PE=1 SV=2 - [PRPS1_HUMAN]	3.7125e+06	3.56783e+06	2.35347e+06	241912
PRPS2	P11908	Ribose-phosphate pyrophosphokinase 2 OS=Homo sapiens GN=PRPS2 PE=1 SV=2 - [PRPS2_HUMAN]	6.23519e+06	4.63882e+06	3.82022e+06	2.6448e+06
PRSS1	P07477	Trypsin-1 OS=Homo sapiens GN=PRSS1 PE=1 SV=1 - [TRY1_HUMAN]	1.10743e+07	4.43074e+07	1	1
PSAT1	Q9Y617	Phosphoserine aminotransferase OS=Homo sapiens GN=PSAT1 PE=1 SV=2 - [SERC_HUMAN]	2.77645e+06	2.21182e+06	1.889e+06	1.2788e+06
PSMA1	P25786	Proteasome subunit alpha type-1 OS=Homo sapiens GN=PSMA1 PE=1 SV=1 - [PSA1_HUMAN]	1.97605e+06	2.81532e+06	1.53417e+06	1.08616e+06
PSMA4	P25789	Proteasome subunit alpha type-4 OS=Homo sapiens GN=PSMA4 PE=1 SV=1 - [PSA4_HUMAN]	1.41603e+06	2.87753e+06	1.34451e+06	3.68021e+06
PSMB5	P28074	Proteasome subunit beta type-5 OS=Homo sapiens GN=PSMB5 PE=1 SV=3 - [PSB5_HUMAN]	1.28706e+06	1.3354e+06	1.16261e+06	1
PSMB6	P28072	Proteasome subunit beta type-6 OS=Homo sapiens GN=PSMB6 PE=1 SV=4 - [PSB6_HUMAN]	1.27675e+06	1.25076e+06	968640	723728
PSMD1	Q99460	26S proteasome non-ATPase regulatory subunit 1 OS=Homo sapiens GN=PSMD1 PE=1 SV=2 - [PSMD1_HUMAN]	5.09834e+06	6.02841e+06	4.64884e+06	3.87718e+06
PSMD12	O00232	26S proteasome non-ATPase regulatory subunit 12 OS=Homo sapiens GN=PSMD12 PE=1 SV=3 - [PSD12_HUMAN]	1	2.0058e+06	1.60339e+06	1.59607e+06
PSMD13	Q9UNM6	26S proteasome non-ATPase regulatory subunit 13 OS=Homo sapiens GN=PSMD13 PE=1 SV=2 - [PSD13_HUMAN]	1.1379e+06	1.15265e+06	1	1.5743e+06
PSMD14	O00487	26S proteasome non-ATPase regulatory subunit 14 OS=Homo sapiens GN=PSMD14 PE=1 SV=1 - [PSDE_HUMAN]	3.10306e+07	3.67253e+07	2.26025e+07	1.75743e+07
PSMD2	Q13200	26S proteasome non-ATPase regulatory subunit 2 OS=Homo sapiens GN=PSMD2 PE=1 SV=3 - [PSMD2_HUMAN]	6.7772e+06	8.98135e+06	5.20651e+06	4.6421e+06
PSMD3	O43242	26S proteasome non-ATPase regulatory subunit 3 OS=Homo sapiens GN=PSMD3 PE=1 SV=2 - [PSMD3_HUMAN]	2.58667e+06	3.84885e+06	2.79391e+06	1.96847e+06
PSMD5	Q16401	26S proteasome non-ATPase regulatory subunit 5 OS=Homo sapiens GN=PSMD5 PE=1 SV=3 - [PSMD5_HUMAN]	1	786484	1	1
PSMD6	Q15008	26S proteasome non-ATPase regulatory subunit 6 OS=Homo sapiens GN=PSMD6 PE=1 SV=1 - [PSMD6_HUMAN]	6.36936e+06	5.40225e+06	3.28163e+06	3.7147e+06
PSMF1	Q92530	Proteasome inhibitor PI31 subunit OS=Homo sapiens GN=PSMF1 PE=1 SV=2 - [PSMF1_HUMAN]	1.47688e+07	2.13786e+07	5.74199e+06	8.09423e+06
PTAR1	Q7Z6K3	Protein prenyltransferase alpha subunit repeat-containing protein 1 OS=Homo sapiens GN=PTAR1 PE=1 SV=2 - [PTAR1_HUMAN]	2.5052e+06	3.55386e+06	1.97063e+06	2.06757e+06
PTBP1	P26599	Polypyrimidine tract-binding protein 1 OS=Homo sapiens GN=PTBP1 PE=1 SV=1 - [PTBP1_HUMAN]	2.23978e+07	3.3552e+07	2.18677e+07	1.94792e+07
PTBP3	O95758	Polypyrimidine tract-binding protein 3 OS=Homo sapiens GN=PTBP3 PE=1 SV=2 - [PTBP3_HUMAN]	1	4.14169e+06	1	1
PTDSS1	P48651	Phosphatidylserine synthase 1 OS=Homo sapiens GN=PTDSS1 PE=1 SV=1 - [PTSS1_HUMAN]	1.2742e+06	2.2674e+06	1.36513e+06	1
PTER	Q96BW5	Phosphotriesterase-related protein OS=Homo sapiens GN=PTER PE=1 SV=1 - [PTER_HUMAN]	9.9397e+06	1.06873e+07	6.9552e+06	6.76243e+06
PTGR1	Q14914	Prostaglandin reductase 1 OS=Homo sapiens GN=PTGR1 PE=1 SV=2 - [PTGR1_HUMAN]	1	1.07456e+06	1.46006e+06	1
PTMA	P06454	Prothymosin alpha OS=Homo sapiens GN=PTMA PE=1 SV=2 - [PTMA_HUMAN]	1	846945	622625	1
PTPA	Q15257	Serine/threonine-protein phosphatase 2A activator OS=Homo sapiens GN=PPP2R4 PE=1 SV=3 - [PTPA_HUMAN]	3.27532e+06	3.23978e+06	1.6915e+06	1
PTPN1	P18031	Tyrosine-protein phosphatase non-receptor type 1 OS=Homo sapiens GN=PTPN1 PE=1 SV=1 - [PTN1_HUMAN]	2.95346e+06	2.6332e+06	1.74467e+06	1.86435e+06
PTPN11	Q06124	Tyrosine-protein phosphatase non-receptor type 11 OS=Homo sapiens GN=PTPN11 PE=1 SV=2 - [PTN11_HUMAN]	4.39193e+06	7.3299e+06	4.4657e+06	3.05688e+06
PTPN2	P17706	Tyrosine-protein phosphatase non-receptor type 2 OS=Homo sapiens GN=PTPN2 PE=1 SV=2 - [PTN2_HUMAN]	334743	1.0778e+06	1	1
PTPN23	Q9H3S7	Tyrosine-protein phosphatase non-receptor type 23 OS=Homo sapiens GN=PTPN23 PE=1 SV=1 - [PTN23_HUMAN]	1.57191e+06	2.45902e+06	1.27057e+06	1.40143e+06
PTPN3	P26045	Tyrosine-protein phosphatase non-receptor type 3 OS=Homo sapiens GN=PTPN3 PE=1 SV=2 - [PTN3_HUMAN]	2.21689e+06	2.62244e+06	1.32845e+06	1.67314e+06
PTRHD1	Q6GMV3	Putative peptidyl-tRNA hydrolase PTRHD1 OS=Homo sapiens GN=PTRHD1 PE=1 SV=1 - [PTRD1_HUMAN]	1	1	3392518	2.26347e+06
PUF60	Q9UHX1	Poly(U)-binding-splicing factor PUF60 OS=Homo sapiens GN=PUF60 PE=1 SV=1 - [PUF60_HUMAN]	3.22499e+06	3.68361e+06	2.80018e+06	2.00232e+06
PUM1	Q14671	Pumilio homolog 1 OS=Homo sapiens GN=PUM1 PE=1 SV=3 - [PUM1_HUMAN]	4.1794e+06	8.15647e+06	4.08435e+06	4.73586e+06
PUM3	Q15397	Pumilio domain-containing protein KIAA0020 OS=Homo sapiens GN=KIAA0020 PE=1 SV=3 - [K0020_HUMAN]	1	788343	1	1
PUSL1	Q8N0Z8	tRNA pseudouridine synthase-like 1 OS=Homo sapiens GN=PUSL1 PE=1 SV=1 - [PUSL1_HUMAN]	1	368948	1	1
PWP2	Q15269	Periodic tryptophan protein 2 homolog OS=Homo sapiens GN=PWP2 PE=1 SV=2 - [PWP2_HUMAN]	4.31207e+06	4.49193e+06	3.71397e+06	2.45074e+06
PXN	P49023	Paxillin OS=Homo sapiens GN=PXN PE=1 SV=3 - [PAXI_HUMAN]	1.79854e+06	2.35305e+06	1.3601e+06	831308
PYGB	P11216	Glycogen phosphorylase, brain form OS=Homo sapiens GN=PYGB PE=1 SV=5 - [PYGB_HUMAN]	5.63516e+07	6.79449e+07	4.25495e+07	4.28486e+07
PYGL	P06737	Glycogen phosphorylase, liver form OS=Homo sapiens GN=PYGL PE=1 SV=4 - [PYGL_HUMAN]	4.6298e+07	5.30792e+07	3.40723e+07	3.4324e+07
QARS	P47897	Glutamine--tRNA ligase OS=Homo sapiens GN=QARS PE=1 SV=1 - [SYQ_HUMAN]	770407	2.11418e+06	1	1
QSER1	Q2KHR3	Glutamine and serine-rich protein 1 OS=Homo sapiens GN=QSER1 PE=1 SV=3 - [QSER1_HUMAN]	697262	625398	525296	484481
QTRT1	Q9BXR0	Queuine tRNA-ribosyltransferase OS=Homo sapiens GN=QTRT1 PE=1 SV=3 - [TGT_HUMAN]	4.57481e+06	3.11813e+06	2.94289e+06	2.76857e+06
QTRT2	Q9H974	Queuine tRNA-ribosyltransferase subunit QTRTD1 OS=Homo sapiens GN=QTRTD1 PE=1 SV=1 - [QTRD1_HUMAN]	1.93379e+07	2.08983e+07	1.39366e+07	1.55616e+07
RAB10	P61026	Ras-related protein Rab-10 OS=Homo sapiens GN=RAB10 PE=1 SV=1 - [RAB10_HUMAN]	8.37697e+06	1.11866e+07	7.16038e+06	5.62871e+06
RAB11FIP5	Q9BXF6	Rab11 family-interacting protein 5 OS=Homo sapiens GN=RAB11FIP5 PE=1 SV=1 - [RFIP5_HUMAN]	1.18696e+06	2.23559e+06	1.2593e+06	1.40676e+06
RAB1A	P62820	Ras-related protein Rab-1A OS=Homo sapiens GN=RAB1A PE=1 SV=3 - [RAB1A_HUMAN]	1	1	1	7.42189e+06
RAB1B	Q9H0U4	Ras-related protein Rab-1B OS=Homo sapiens GN=RAB1B PE=1 SV=1 - [RAB1B_HUMAN]	1	1	1	7.42189e+06
RAB2A	P61019	Ras-related protein Rab-2A OS=Homo sapiens GN=RAB2A PE=1 SV=1 - [RAB2A_HUMAN]	4.11694e+06	6.97058e+06	3.17009e+06	3.99031e+06
RAB32	Q13637	Ras-related protein Rab-32 OS=Homo sapiens GN=RAB32 PE=1 SV=3 - [RAB32_HUMAN]	1	364434	275039	1
RAB3GAP1	Q15042	Rab3 GTPase-activating protein catalytic subunit OS=Homo sapiens GN=RAB3GAP1 PE=1 SV=3 - [RB3GP_HUMAN]	580374	1	1	568339
RAB3GAP2	Q9H2M9	Rab3 GTPase-activating protein non-catalytic subunit OS=Homo sapiens GN=RAB3GAP2 PE=1 SV=1 - [RBGPR_HUMAN]	1.02193e+06	1.59245e+06	813138	908646
RAB8A	P61006	Ras-related protein Rab-8A OS=Homo sapiens GN=RAB8A PE=1 SV=1 - [RAB8A_HUMAN]	1	1.04521e+07	1	1
RABEPK	Q7Z6M1	Rab9 effector protein with kelch motifs OS=Homo sapiens GN=RABEPK PE=1 SV=1 - [RABEK_HUMAN]	1.99497e+06	3.49794e+06	2.18227e+06	1.17001e+06
RAC1	P63000	Ras-related C3 botulinum toxin substrate 1 OS=Homo sapiens GN=RAC1 PE=1 SV=1 - [RAC1_HUMAN]	1.10592e+07	1.16028e+07	6.78503e+06	6.82516e+06
RACK1	P63244	Guanine nucleotide-binding protein subunit beta-2-like 1 OS=Homo sapiens GN=GNB2L1 PE=1 SV=3 - [GBLP_HUMAN]	3.71437e+07	4.63608e+07	2.54459e+07	2.79809e+07
RAD21	O60216	Double-strand-break repair protein rad21 homolog OS=Homo sapiens GN=RAD21 PE=1 SV=2 - [RAD21_HUMAN]	1	924992	1	1
RAE1	P78406	mRNA export factor OS=Homo sapiens GN=RAE1 PE=1 SV=1 - [RAE1L_HUMAN]	2.09482e+06	3.08001e+06	1.55962e+06	2.13389e+06
RAF1	P04049	RAF proto-oncogene serine/threonine-protein kinase OS=Homo sapiens GN=RAF1 PE=1 SV=1 - [RAF1_HUMAN]	1	2.73039e+06	1	1.89227e+06
RAI1	Q7Z5J4	Retinoic acid-induced protein 1 OS=Homo sapiens GN=RAI1 PE=1 SV=2 - [RAI1_HUMAN]	1	724301	1	1
RAN	P62826	GTP-binding nuclear protein Ran OS=Homo sapiens GN=RAN PE=1 SV=3 - [RAN_HUMAN]	1.3902e+07	1.46512e+07	1.03943e+07	8.89855e+06
RANBP1	P43487	Ran-specific GTPase-activating protein OS=Homo sapiens GN=RANBP1 PE=1 SV=1 - [RANG_HUMAN]	1.13252e+06	3.29336e+06	1	1.52558e+06
RANBP10	Q6VN20	Ran-binding protein 10 OS=Homo sapiens GN=RANBP10 PE=1 SV=1 - [RBP10_HUMAN]	1.23728e+07	1.42337e+07	9.15187e+06	8.67906e+06
RANBP2	P49792	E3 SUMO-protein ligase RanBP2 OS=Homo sapiens GN=RANBP2 PE=1 SV=2 - [RBP2_HUMAN]	5.55786e+06	5.63187e+06	6.18134e+06	3.69297e+06
RANBP9	Q96S59	Ran-binding protein 9 OS=Homo sapiens GN=RANBP9 PE=1 SV=1 - [RANB9_HUMAN]	4.49722e+06	5.75093e+06	3.20895e+06	3.20056e+06
RANGAP1	P46060	Ran GTPase-activating protein 1 OS=Homo sapiens GN=RANGAP1 PE=1 SV=1 - [RAGP1_HUMAN]	1.42733e+09	2.13458e+09	1.59426e+09	1.30964e+09
RAPGEF6	Q8TEU7	Rap guanine nucleotide exchange factor 6 OS=Homo sapiens GN=RAPGEF6 PE=1 SV=2 - [RPGF6_HUMAN]	1.74886e+06	1.00366e+06	1.3807e+06	831107
RARS	P54136	Arginine--tRNA ligase, cytoplasmic OS=Homo sapiens GN=RARS PE=1 SV=2 - [SYRC_HUMAN]	1.30907e+06	1.6804e+06	1.00689e+06	959437
RAVER1	Q8IY67	Ribonucleoprotein PTB-binding 1 OS=Homo sapiens GN=RAVER1 PE=1 SV=1 - [RAVR1_HUMAN]	1	2.27972e+06	1	1.47865e+06
RAVER2	Q9HCJ3	Ribonucleoprotein PTB-binding 2 OS=Homo sapiens GN=RAVER2 PE=1 SV=2 - [RAVR2_HUMAN]	6.06673e+06	6.26787e+06	3.75535e+06	2.87277e+06
RBBP4	Q09028	Histone-binding protein RBBP4 OS=Homo sapiens GN=RBBP4 PE=1 SV=3 - [RBBP4_HUMAN]	1.51661e+08	3.19625e+08	1.34734e+08	1.27754e+08
RBBP7	Q16576	Histone-binding protein RBBP7 OS=Homo sapiens GN=RBBP7 PE=1 SV=1 - [RBBP7_HUMAN]	1.58312e+08	3.45313e+08	1.58334e+08	1.64011e+08
RBM10	P98175	RNA-binding protein 10 OS=Homo sapiens GN=RBM10 PE=1 SV=3 - [RBM10_HUMAN]	1	806022	334116	264854
RBM12B	Q8IXT5	RNA-binding protein 12B OS=Homo sapiens GN=RBM12B PE=1 SV=2 - [RB12B_HUMAN]	1	1.25333e+06	1	1
RBM14	Q96PK6	RNA-binding protein 14 OS=Homo sapiens GN=RBM14 PE=1 SV=2 - [RBM14_HUMAN]	1	824878	1	339527
RBM15B	Q8NDT2	Putative RNA-binding protein 15B OS=Homo sapiens GN=RBM15B PE=1 SV=3 - [RB15B_HUMAN]	6.72374e+06	8.79053e+06	7.44076e+06	5.27404e+06
RBM19	Q9Y4C8	Probable RNA-binding protein 19 OS=Homo sapiens GN=RBM19 PE=1 SV=3 - [RBM19_HUMAN]	593433	1.02024e+06	453438	670307
RBM25	P49756	RNA-binding protein 25 OS=Homo sapiens GN=RBM25 PE=1 SV=3 - [RBM25_HUMAN]	1.12758e+07	1.79509e+07	1.27652e+07	1.2149e+07
RBM27	Q9P2N5	RNA-binding protein 27 OS=Homo sapiens GN=RBM27 PE=1 SV=2 - [RBM27_HUMAN]	6.0026e+06	8.35038e+06	5.5983e+06	4.33935e+06
RBM33	Q96EV2	RNA-binding protein 33 OS=Homo sapiens GN=RBM33 PE=1 SV=3 - [RBM33_HUMAN]	1.52315e+07	1.89514e+07	1.30913e+07	8.45344e+06
RBM4	Q9BWF3	RNA-binding protein 4 OS=Homo sapiens GN=RBM4 PE=1 SV=1 - [RBM4_HUMAN]	1.5159e+06	1.45802e+06	1	1.19248e+06
RBM7	Q9Y580	RNA-binding protein 7 OS=Homo sapiens GN=RBM7 PE=1 SV=1 - [RBM7_HUMAN]	9.90052e+06	1.10312e+07	6.06816e+06	6.67922e+06
RBM8A	Q9Y5S9	RNA-binding protein 8A OS=Homo sapiens GN=RBM8A PE=1 SV=1 - [RBM8A_HUMAN]	1.82572e+06	1.39309e+06	1.85623e+06	1
RBMX2	Q9Y388	RNA-binding motif protein, X-linked 2 OS=Homo sapiens GN=RBMX2 PE=1 SV=2 - [RBMX2_HUMAN]	1.36117e+06	2.56463e+06	1.69912e+06	1.71854e+06
RCC1	P18754	Regulator of chromosome condensation OS=Homo sapiens GN=RCC1 PE=1 SV=1 - [RCC1_HUMAN]	2.82132e+06	4.87008e+06	2.65896e+06	2.24997e+06
RCC1L	Q96I51	Williams-Beuren syndrome chromosomal region 16 protein OS=Homo sapiens GN=WBSCR16 PE=1 SV=2 - [WBS16_HUMAN]	1	963352	1	572403
RCC2	Q9P258	Protein RCC2 OS=Homo sapiens GN=RCC2 PE=1 SV=2 - [RCC2_HUMAN]	2.30197e+06	3.03023e+06	2.08644e+06	1.65059e+06
RCN1	Q15293	Reticulocalbin-1 OS=Homo sapiens GN=RCN1 PE=1 SV=1 - [RCN1_HUMAN]	1.93483e+06	2.60834e+06	1.59069e+06	1.01814e+06
RCOR1	Q9UKL0	REST corepressor 1 OS=Homo sapiens GN=RCOR1 PE=1 SV=2 - [RCOR1_HUMAN]	1.13904e+06	2.66616e+06	1.05446e+06	1.07205e+06
RDH11	Q8TC12	Retinol dehydrogenase 11 OS=Homo sapiens GN=RDH11 PE=1 SV=2 - [RDH11_HUMAN]	9.26426e+07	1.00472e+08	6.66248e+07	5.70635e+07
RECQL	P46063	ATP-dependent DNA helicase Q1 OS=Homo sapiens GN=RECQL PE=1 SV=3 - [RECQ1_HUMAN]	1.28179e+06	409344	949595	496527
RECQL4	O94761	ATP-dependent DNA helicase Q4 OS=Homo sapiens OX=9606 GN=RECQL4 PE=1 SV=2 - [RECQ4_HUMAN]	150360	1	1	1
REPIN1	Q9BWE0	Replication initiator 1 OS=Homo sapiens GN=REPIN1 PE=1 SV=1 - [REPI1_HUMAN]	5.87213e+06	1.08361e+07	5.89308e+06	6.07081e+06
RER1	O15258	Protein RER1 OS=Homo sapiens GN=RER1 PE=1 SV=1 - [RER1_HUMAN]	2.03938e+06	2.53918e+06	1.69928e+06	2.67217e+06
RERE	Q9P2R6	Arginine-glutamic acid dipeptide repeats protein OS=Homo sapiens GN=RERE PE=1 SV=2 - [RERE_HUMAN]	3.16193e+06	2.2998e+06	1.98947e+06	633067
REST	Q13127	RE1-silencing transcription factor OS=Homo sapiens GN=REST PE=1 SV=3 - [REST_HUMAN]	2.95942e+06	6.35719e+06	2.15556e+06	2.66087e+06
RFC3	P40938	Replication factor C subunit 3 OS=Homo sapiens GN=RFC3 PE=1 SV=2 - [RFC3_HUMAN]	193165	1	1	1
RHBDD2	Q6NTF9	Rhomboid domain-containing protein 2 OS=Homo sapiens GN=RHBDD2 PE=2 SV=2 - [RHBD2_HUMAN]	2.63895e+06	1	1	1
RHEB	Q15382	GTP-binding protein Rheb OS=Homo sapiens GN=RHEB PE=1 SV=1 - [RHEB_HUMAN]	1	1.23665e+06	1	1
RHOG	P84095	Rho-related GTP-binding protein RhoG OS=Homo sapiens GN=RHOG PE=1 SV=1 - [RHOG_HUMAN]	5.50184e+06	5.86799e+06	3.54257e+06	3.3311e+06
RHOT2	Q8IXI1	Mitochondrial Rho GTPase 2 OS=Homo sapiens GN=RHOT2 PE=1 SV=2 - [MIRO2_HUMAN]	1	1.81274e+06	1	1
RICTOR	Q6R327	Rapamycin-insensitive companion of mTOR OS=Homo sapiens GN=RICTOR PE=1 SV=1 - [RICTR_HUMAN]	1.1433e+06	1.17994e+06	1.03441e+06	771257
RIOK2	Q9BVS4	Serine/threonine-protein kinase RIO2 OS=Homo sapiens GN=RIOK2 PE=1 SV=2 - [RIOK2_HUMAN]	1.06222e+07	1.28474e+07	8.63874e+06	8.37698e+06
RIPK2	O43353	Receptor-interacting serine/threonine-protein kinase 2 OS=Homo sapiens GN=RIPK2 PE=1 SV=2 - [RIPK2_HUMAN]	1.63844e+06	2.75735e+06	1.46072e+06	1.51829e+06
RLF	Q13129	Zinc finger protein Rlf OS=Homo sapiens GN=RLF PE=1 SV=2 - [RLF_HUMAN]	1.13452e+06	1.42351e+06	1.08291e+06	886528
RNF111	Q6ZNA4	E3 ubiquitin-protein ligase Arkadia OS=Homo sapiens GN=RNF111 PE=1 SV=3 - [RN111_HUMAN]	990314	982753	1.26267e+06	1.01557e+06
RNF213	Q63HN8	E3 ubiquitin-protein ligase RNF213 OS=Homo sapiens GN=RNF213 PE=1 SV=3 - [RN213_HUMAN]	962087	1.56323e+06	742070	543243
RNF31	Q96EP0	E3 ubiquitin-protein ligase RNF31 OS=Homo sapiens GN=RNF31 PE=1 SV=1 - [RNF31_HUMAN]	1	447880	1	1
RNFT2	Q96EX2	RING finger and transmembrane domain-containing protein 2 OS=Homo sapiens GN=RNFT2 PE=2 SV=2 - [RNFT2_HUMAN]	2.96464e+06	2.59419e+06	1.88071e+06	2.15028e+06
RNH1	P13489	Ribonuclease inhibitor OS=Homo sapiens GN=RNH1 PE=1 SV=2 - [RINI_HUMAN]	369952	902160	506168	1
RNPEP	Q9H4A4	Aminopeptidase B OS=Homo sapiens GN=RNPEP PE=1 SV=2 - [AMPB_HUMAN]	3.68936e+06	4.91358e+06	3.06524e+06	3.02357e+06
RPL10	P27635	60S ribosomal protein L10 OS=Homo sapiens GN=RPL10 PE=1 SV=4 - [RL10_HUMAN]	2.94162e+07	2.43958e+07	2.07401e+07	1.20712e+07
RPL10A	P62906	60S ribosomal protein L10a OS=Homo sapiens GN=RPL10A PE=1 SV=2 - [RL10A_HUMAN]	1.85019e+07	1.71223e+07	1.3583e+07	1.20289e+07
RPL12	P30050	60S ribosomal protein L12 OS=Homo sapiens GN=RPL12 PE=1 SV=1 - [RL12_HUMAN]	6.84202e+06	9.67826e+06	5.66157e+06	4.80334e+06
RPL13	P26373	60S ribosomal protein L13 OS=Homo sapiens GN=RPL13 PE=1 SV=4 - [RL13_HUMAN]	3.54115e+07	6.22126e+07	3.00315e+07	3.31891e+07
RPL13A	P40429	60S ribosomal protein L13a OS=Homo sapiens GN=RPL13A PE=1 SV=2 - [RL13A_HUMAN]	3.70225e+06	1	2.4322e+06	1.8971e+06
RPL15	P61313	60S ribosomal protein L15 OS=Homo sapiens GN=RPL15 PE=1 SV=2 - [RL15_HUMAN]	1.49639e+09	1.54654e+09	1.09697e+09	8.76675e+08
RPL17	P18621	60S ribosomal protein L17 OS=Homo sapiens GN=RPL17 PE=1 SV=3 - [RL17_HUMAN]	6.10389e+06	6.31454e+06	2.81842e+06	1
RPL18	Q07020	60S ribosomal protein L18 OS=Homo sapiens GN=RPL18 PE=1 SV=2 - [RL18_HUMAN]	1.28289e+07	2.60125e+07	1.13745e+07	1.32056e+07
RPL18A	Q02543	60S ribosomal protein L18a OS=Homo sapiens GN=RPL18A PE=1 SV=2 - [RL18A_HUMAN]	8.14811e+07	8.76435e+07	5.19239e+07	5.49671e+07
RPL19	P84098	60S ribosomal protein L19 OS=Homo sapiens GN=RPL19 PE=1 SV=1 - [RL19_HUMAN]	1.50948e+07	2.61031e+07	1	1.2514e+07
RPL21	P46778	60S ribosomal protein L21 OS=Homo sapiens GN=RPL21 PE=1 SV=2 - [RL21_HUMAN]	1.56833e+07	6.69644e+06	6.87502e+06	9.17994e+06
RPL22	P35268	60S ribosomal protein L22 OS=Homo sapiens GN=RPL22 PE=1 SV=2 - [RL22_HUMAN]	2.5016e+06	1.66381e+06	1.05856e+06	1.08549e+06
RPL27A	P46776	60S ribosomal protein L27a OS=Homo sapiens GN=RPL27A PE=1 SV=2 - [RL27A_HUMAN]	1.03921e+09	2.14689e+09	3.36472e+09	2.24383e+09
RPL3	P39023	60S ribosomal protein L3 OS=Homo sapiens GN=RPL3 PE=1 SV=2 - [RL3_HUMAN]	4.63134e+07	6.93488e+07	3.63807e+07	4.38064e+07
RPL30	P62888	60S ribosomal protein L30 OS=Homo sapiens GN=RPL30 PE=1 SV=2 - [RL30_HUMAN]	3.15036e+06	1.75263e+06	1.25479e+06	1.2609e+06
RPL36	Q9Y3U8	60S ribosomal protein L36 OS=Homo sapiens GN=RPL36 PE=1 SV=3 - [RL36_HUMAN]	3.87336e+06	4.76919e+06	1	1
RPL4	P36578	60S ribosomal protein L4 OS=Homo sapiens GN=RPL4 PE=1 SV=5 - [RL4_HUMAN]	2.8146e+06	5.16553e+06	2.65737e+06	3.45422e+06
RPL5	P46777	60S ribosomal protein L5 OS=Homo sapiens GN=RPL5 PE=1 SV=3 - [RL5_HUMAN]	1	1.85501e+06	1	1
RPL7	P18124	60S ribosomal protein L7 OS=Homo sapiens GN=RPL7 PE=1 SV=1 - [RL7_HUMAN]	5.91335e+06	5.37188e+06	4.34953e+06	3.56941e+06
RPL7A	P62424	60S ribosomal protein L7a OS=Homo sapiens GN=RPL7A PE=1 SV=2 - [RL7A_HUMAN]	2.45414e+06	3.28357e+06	1.48253e+06	1.03816e+06
RPL8	P62917	60S ribosomal protein L8 OS=Homo sapiens GN=RPL8 PE=1 SV=2 - [RL8_HUMAN]	1.22941e+08	2.08382e+08	1.10308e+08	1.19773e+08
RPLP0	P05388	60S acidic ribosomal protein P0 OS=Homo sapiens GN=RPLP0 PE=1 SV=1 - [RLA0_HUMAN]	5.77877e+06	5.58619e+06	3.71703e+06	2.83141e+06
RPN1	P04843	Dolichyl-diphosphooligosaccharide--protein glycosyltransferase subunit 1 OS=Homo sapiens GN=RPN1 PE=1 SV=1 - [RPN1_HUMAN]	1.57117e+07	1.3154e+07	1.20717e+07	7.81038e+06
RPN2	P04844	Dolichyl-diphosphooligosaccharide--protein glycosyltransferase subunit 2 OS=Homo sapiens GN=RPN2 PE=1 SV=3 - [RPN2_HUMAN]	9.21364e+06	1.04583e+07	7.81495e+06	6.37606e+06
RPP40	O75818	Ribonuclease P protein subunit p40 OS=Homo sapiens GN=RPP40 PE=1 SV=3 - [RPP40_HUMAN]	1	2.37016e+06	861122	1
RPRD2	Q5VT52	Regulation of nuclear pre-mRNA domain-containing protein 2 OS=Homo sapiens GN=RPRD2 PE=1 SV=1 - [RPRD2_HUMAN]	550148	974513	374333	1
RPS14	P62263	40S ribosomal protein S14 OS=Homo sapiens GN=RPS14 PE=1 SV=3 - [RS14_HUMAN]	4.20798e+06	3.69164e+06	2.37948e+06	2.09545e+06
RPS15A	P62244	40S ribosomal protein S15a OS=Homo sapiens GN=RPS15A PE=1 SV=2 - [RS15A_HUMAN]	3.10789e+06	4.20587e+06	3.08966e+06	1
RPS16	P62249	40S ribosomal protein S16 OS=Homo sapiens GN=RPS16 PE=1 SV=2 - [RS16_HUMAN]	3.39538e+06	3.8979e+06	4.02202e+06	1
RPS23	P62266	40S ribosomal protein S23 OS=Homo sapiens GN=RPS23 PE=1 SV=3 - [RS23_HUMAN]	1.85047e+07	1.75755e+07	1.40336e+07	6.66833e+06
RPS27	P42677	40S ribosomal protein S27 OS=Homo sapiens GN=RPS27 PE=1 SV=3 - [RS27_HUMAN]	4.8195e+07	6.10757e+07	3.50424e+07	3.36446e+07
RPS27A	P62979	Ubiquitin-40S ribosomal protein S27a OS=Homo sapiens GN=RPS27A PE=1 SV=2 - [RS27A_HUMAN]	3.18297e+08	1.6382e+08	1.59934e+08	1.29151e+08
RPS3	P23396	40S ribosomal protein S3 OS=Homo sapiens GN=RPS3 PE=1 SV=2 - [RS3_HUMAN]	1.90663e+06	1.18841e+06	370239	964334
RPS3A	P61247	40S ribosomal protein S3a OS=Homo sapiens GN=RPS3A PE=1 SV=2 - [RS3A_HUMAN]	1.42465e+06	560257	1	1
RPS4X	P62701	40S ribosomal protein S4, X isoform OS=Homo sapiens GN=RPS4X PE=1 SV=2 - [RS4X_HUMAN]	2.96727e+06	4.39656e+06	3.22502e+06	4.92576e+06
RPS6	P62753	40S ribosomal protein S6 OS=Homo sapiens GN=RPS6 PE=1 SV=1 - [RS6_HUMAN]	1	1	1.35551e+06	1
RPS6KA3	P51812	Ribosomal protein S6 kinase alpha-3 OS=Homo sapiens GN=RPS6KA3 PE=1 SV=1 - [KS6A3_HUMAN]	1	334072	1	1
RPS8	P62241	40S ribosomal protein S8 OS=Homo sapiens GN=RPS8 PE=1 SV=2 - [RS8_HUMAN]	1.40909e+07	1.59188e+07	1.17018e+07	1.11442e+07
RPS9	P46781	40S ribosomal protein S9 OS=Homo sapiens GN=RPS9 PE=1 SV=3 - [RS9_HUMAN]	7.65548e+06	1.01235e+07	4.85093e+06	6.81601e+06
RPTOR	Q8N122	Regulatory-associated protein of mTOR OS=Homo sapiens GN=RPTOR PE=1 SV=1 - [RPTOR_HUMAN]	1.20899e+06	937963	460045	617770
RPUSD2	Q8IZ73	RNA pseudouridylate synthase domain-containing protein 2 OS=Homo sapiens GN=RPUSD2 PE=1 SV=2 - [RUSD2_HUMAN]	500257	1.32298e+06	1	827794
RPUSD3	Q6P087	RNA pseudouridylate synthase domain-containing protein 3 OS=Homo sapiens GN=RPUSD3 PE=1 SV=3 - [RUSD3_HUMAN]	1	637650	1	404079
RPUSD4	Q96CM3	RNA pseudouridylate synthase domain-containing protein 4 OS=Homo sapiens GN=RPUSD4 PE=2 SV=1 - [RUSD4_HUMAN]	2.8815e+06	4.04767e+06	2.78222e+06	2.58723e+06
RREB1	Q92766	Ras-responsive element-binding protein 1 OS=Homo sapiens GN=RREB1 PE=1 SV=3 - [RREB1_HUMAN]	1.21163e+06	2.17722e+06	1.26963e+06	1.2634e+06
RRM1	P23921	Ribonucleoside-diphosphate reductase large subunit OS=Homo sapiens GN=RRM1 PE=1 SV=1 - [RIR1_HUMAN]	1.06225e+06	1.63838e+06	609611	1
RRM2	P31350	Ribonucleoside-diphosphate reductase subunit M2 OS=Homo sapiens GN=RRM2 PE=1 SV=1 - [RIR2_HUMAN]	1	1.73593e+06	1	1
RRP12	Q5JTH9	RRP12-like protein OS=Homo sapiens GN=RRP12 PE=1 SV=2 - [RRP12_HUMAN]	1.43229e+06	1.67916e+06	1.128e+06	1.09709e+06
RRP9	O43818	U3 small nucleolar RNA-interacting protein 2 OS=Homo sapiens GN=RRP9 PE=1 SV=1 - [U3IP2_HUMAN]	2.71921e+06	5.06428e+06	1.86712e+06	3.0147e+06
RSBN1	Q5VWQ0	Round spermatid basic protein 1 OS=Homo sapiens GN=RSBN1 PE=1 SV=2 - [RSBN1_HUMAN]	1.22866e+07	1.31817e+07	1.00325e+07	7.32352e+06
RSF1	Q96T23	Remodeling and spacing factor 1 OS=Homo sapiens GN=RSF1 PE=1 SV=2 - [RSF1_HUMAN]	2.541e+06	5.13486e+06	2.03988e+06	4.48289e+06
RSL1D1	O76021	Ribosomal L1 domain-containing protein 1 OS=Homo sapiens GN=RSL1D1 PE=1 SV=3 - [RL1D1_HUMAN]	3.22147e+06	6.34431e+06	4.50534e+06	3.83185e+06
RTCB	Q9Y3I0	tRNA-splicing ligase RtcB homolog OS=Homo sapiens GN=RTCB PE=1 SV=1 - [RTCB_HUMAN]	4.18333e+06	5.43231e+06	2.1361e+06	3.52379e+06
RTN4	Q9NQC3	Reticulon-4 OS=Homo sapiens GN=RTN4 PE=1 SV=2 - [RTN4_HUMAN]	1	802668	1	1
RTTN	Q86VV8	Rotatin OS=Homo sapiens GN=RTTN PE=1 SV=3 - [RTTN_HUMAN]	1	511840	1	1
RUFY1	Q96T51	RUN and FYVE domain-containing protein 1 OS=Homo sapiens GN=RUFY1 PE=1 SV=2 - [RUFY1_HUMAN]	635095	1	1	1
RUVBL1	Q9Y265	RuvB-like 1 OS=Homo sapiens GN=RUVBL1 PE=1 SV=1 - [RUVB1_HUMAN]	5.29646e+06	7.62122e+06	4.33188e+06	4.56917e+06
RUVBL2	Q9Y230	RuvB-like 2 OS=Homo sapiens GN=RUVBL2 PE=1 SV=3 - [RUVB2_HUMAN]	1.31805e+06	1.77725e+06	1.2416e+06	1.02942e+06
S100A4	P26447	Protein S100-A4 OS=Homo sapiens GN=S100A4 PE=1 SV=1 - [S10A4_HUMAN]	6.34003e+06	6.41816e+06	1	1
S100A6	P06703	Protein S100-A6 OS=Homo sapiens GN=S100A6 PE=1 SV=1 - [S10A6_HUMAN]	1	1.65016e+07	1.33264e+07	1
S100A7	P31151	Protein S100-A7 OS=Homo sapiens GN=S100A7 PE=1 SV=4 - [S10A7_HUMAN]	1.44996e+06	2.65672e+06	2.45769e+06	2.33061e+06
S100A8	P05109	Protein S100-A8 OS=Homo sapiens GN=S100A8 PE=1 SV=1 - [S10A8_HUMAN]	3.43166e+06	3.8302e+06	3.66422e+06	1
S100A9	P06702	Protein S100-A9 OS=Homo sapiens GN=S100A9 PE=1 SV=1 - [S10A9_HUMAN]	165879	2.29691e+06	1.88973e+06	688763
SACM1L	Q9NTJ5	Phosphatidylinositide phosphatase SAC1 OS=Homo sapiens GN=SACM1L PE=1 SV=2 - [SAC1_HUMAN]	976808	1	1	590902
SAFB	Q15424	Scaffold attachment factor B1 OS=Homo sapiens GN=SAFB PE=1 SV=4 - [SAFB1_HUMAN]	8.08773e+07	1.40369e+08	8.60114e+07	7.76464e+07
SAFB2	Q14151	Scaffold attachment factor B2 OS=Homo sapiens GN=SAFB2 PE=1 SV=1 - [SAFB2_HUMAN]	8.75318e+07	1.45618e+08	9.27742e+07	8.30341e+07
SAMHD1	Q9Y3Z3	Deoxynucleoside triphosphate triphosphohydrolase SAMHD1 OS=Homo sapiens GN=SAMHD1 PE=1 SV=2 - [SAMH1_HUMAN]	1.35195e+07	1.65346e+07	1.06633e+07	9.4711e+06
SAMM50	Q9Y512	Sorting and assembly machinery component 50 homolog OS=Homo sapiens GN=SAMM50 PE=1 SV=3 - [SAM50_HUMAN]	1	7.27414e+06	3.41992e+06	1
SAP130	Q9H0E3	Histone deacetylase complex subunit SAP130 OS=Homo sapiens GN=SAP130 PE=1 SV=1 - [SP130_HUMAN]	2.63318e+06	5.78453e+06	4.03575e+06	3.22947e+06
SAP18	O00422	Histone deacetylase complex subunit SAP18 OS=Homo sapiens GN=SAP18 PE=1 SV=1 - [SAP18_HUMAN]	1	1.43539e+06	1.35138e+06	1
SARNP	P82979	SAP domain-containing ribonucleoprotein OS=Homo sapiens GN=SARNP PE=1 SV=3 - [SARNP_HUMAN]	5.06877e+06	6.83357e+06	4.66343e+06	3.9196e+06
SARS2	Q9NP81	Serine--tRNA ligase, mitochondrial OS=Homo sapiens GN=SARS2 PE=1 SV=1 - [SYSM_HUMAN]	2.44252e+07	1.61488e+07	248654	1
SART1	O43290	U4/U6.U5 tri-snRNP-associated protein 1 OS=Homo sapiens GN=SART1 PE=1 SV=1 - [SNUT1_HUMAN]	2.15344e+07	3.79738e+07	2.23684e+07	2.27364e+07
SCAMP3	O14828	Secretory carrier-associated membrane protein 3 OS=Homo sapiens GN=SCAMP3 PE=1 SV=3 - [SCAM3_HUMAN]	657612	1.26426e+06	421316	777721
SCCPDH	Q8NBX0	Saccharopine dehydrogenase-like oxidoreductase OS=Homo sapiens GN=SCCPDH PE=1 SV=1 - [SCPDL_HUMAN]	1	1	301731	1
SCD	O00767	Acyl-CoA desaturase OS=Homo sapiens GN=SCD PE=1 SV=2 - [ACOD_HUMAN]	9.98693e+06	1.5413e+07	8.33066e+06	8.7283e+06
SCLY	Q96I15	Selenocysteine lyase OS=Homo sapiens GN=SCLY PE=1 SV=4 - [SCLY_HUMAN]	1.19877e+06	2.53563e+06	673341	1.07536e+06
SCRIB	Q14160	Protein scribble homolog OS=Homo sapiens GN=SCRIB PE=1 SV=4 - [SCRIB_HUMAN]	957213	1	1	1
SDF2	Q99470	Stromal cell-derived factor 2 OS=Homo sapiens GN=SDF2 PE=1 SV=2 - [SDF2_HUMAN]	6.64922e+07	5.83852e+07	3.37013e+07	2.78563e+07
SDF2L1	Q9HCN8	Stromal cell-derived factor 2-like protein 1 OS=Homo sapiens GN=SDF2L1 PE=1 SV=2 - [SDF2L_HUMAN]	4.97424e+07	3.0779e+07	1.85818e+07	1.8562e+07
SDHA	P31040	Succinate dehydrogenase [ubiquinone] flavoprotein subunit, mitochondrial OS=Homo sapiens GN=SDHA PE=1 SV=2 - [SDHA_HUMAN]	4.93736e+07	5.60851e+07	3.39706e+07	3.70148e+07
SEC11A	P67812	Signal peptidase complex catalytic subunit SEC11A OS=Homo sapiens GN=SEC11A PE=1 SV=1 - [SC11A_HUMAN]	2.84592e+06	2.36487e+06	1.96202e+06	1
SEC13	P55735	Protein SEC13 homolog OS=Homo sapiens GN=SEC13 PE=1 SV=3 - [SEC13_HUMAN]	2.54758e+07	2.38395e+07	1.63159e+07	1.11714e+07
SEC14L1	Q92503	SEC14-like protein 1 OS=Homo sapiens GN=SEC14L1 PE=1 SV=2 - [S14L1_HUMAN]	2.0831e+06	2.94267e+06	1.73324e+06	1.69701e+06
SEC16A	O15027	Protein transport protein Sec16A OS=Homo sapiens OX=9606 GN=SEC16A PE=1 SV=4 - [SC16A_HUMAN]	6.0906e+06	8.32267e+06	6.52294e+06	5.30367e+06
SEC22B	O75396	Vesicle-trafficking protein SEC22b OS=Homo sapiens GN=SEC22B PE=1 SV=4 - [SC22B_HUMAN]	903525	1.26531e+06	937141	406129
SEC23A	Q15436	Protein transport protein Sec23A OS=Homo sapiens GN=SEC23A PE=1 SV=2 - [SC23A_HUMAN]	1	903327	1	863817
SEC23IP	Q9Y6Y8	SEC23-interacting protein OS=Homo sapiens GN=SEC23IP PE=1 SV=1 - [S23IP_HUMAN]	1.87027e+06	2.34981e+06	1.39168e+06	1.42636e+06
SEC24B	O95487	Protein transport protein Sec24B OS=Homo sapiens GN=SEC24B PE=1 SV=2 - [SC24B_HUMAN]	1	1.23346e+06	597392	248133
SEC31A	O94979	Protein transport protein Sec31A OS=Homo sapiens GN=SEC31A PE=1 SV=3 - [SC31A_HUMAN]	6.47766e+06	6.85288e+06	3.70914e+06	5.19634e+06
SEC61A1	P61619	Protein transport protein Sec61 subunit alpha isoform 1 OS=Homo sapiens GN=SEC61A1 PE=1 SV=2 - [S61A1_HUMAN]	9.48138e+06	8.26767e+06	5.00079e+06	5.42474e+06
SEC63	Q9UGP8	Translocation protein SEC63 homolog OS=Homo sapiens GN=SEC63 PE=1 SV=2 - [SEC63_HUMAN]	1	796981	1	1
SEH1L	Q96EE3	Nucleoporin SEH1 OS=Homo sapiens GN=SEH1L PE=1 SV=3 - [SEH1_HUMAN]	2.05392e+06	3.18934e+06	947406	464926
SEMA3A	Q14563	Semaphorin-3A OS=Homo sapiens GN=SEMA3A PE=1 SV=1 - [SEM3A_HUMAN]	2.54629e+07	2.57908e+07	2.24068e+07	1.69343e+07
SENP1	Q9P0U3	Sentrin-specific protease 1 OS=Homo sapiens GN=SENP1 PE=1 SV=2 - [SENP1_HUMAN]	6.2307e+06	5.04039e+06	3.33542e+06	2.16147e+06
SENP3	Q9H4L4	Sentrin-specific protease 3 OS=Homo sapiens GN=SENP3 PE=1 SV=2 - [SENP3_HUMAN]	1	1	1	676341
SENP5	Q96HI0	Sentrin-specific protease 5 OS=Homo sapiens GN=SENP5 PE=1 SV=3 - [SENP5_HUMAN]	439916	1	1	1
SEPT10.	Q9P0V9	Septin-10 OS=Homo sapiens GN=SEPT10 PE=1 SV=2 - [SEP10_HUMAN]	2.09317e+06	1.7768e+06	2.29278e+06	1
SEPT2.	Q15019	Septin-2 OS=Homo sapiens GN=SEPT2 PE=1 SV=1 - [SEPT2_HUMAN]	1.59167e+06	2.82061e+06	1.27668e+06	1.1814e+06
SERBP1	Q8NC51	Plasminogen activator inhibitor 1 RNA-binding protein OS=Homo sapiens GN=SERBP1 PE=1 SV=2 - [PAIRB_HUMAN]	2.2144e+06	3.45376e+06	1.83597e+06	1.67766e+06
SERPINA3	P01011	Alpha-1-antichymotrypsin OS=Homo sapiens GN=SERPINA3 PE=1 SV=2 - [AACT_HUMAN]	341250	1	1	1
SERPINB12	Q96P63	Serpin B12 OS=Homo sapiens GN=SERPINB12 PE=1 SV=1 - [SPB12_HUMAN]	277912	1	1.49589e+06	1
SERPINB3	P29508	Serpin B3 OS=Homo sapiens GN=SERPINB3 PE=1 SV=2 - [SPB3_HUMAN]	723670	1.63346e+06	704238	1
SERPINB4	P48594	Serpin B4 OS=Homo sapiens GN=SERPINB4 PE=1 SV=2 - [SPB4_HUMAN]	1	2.78497e+06	2.62638e+06	1
SERPINB9	P50453	Serpin B9 OS=Homo sapiens GN=SERPINB9 PE=1 SV=1 - [SPB9_HUMAN]	785336	1	1	1
SERPINH1	P50454	Serpin H1 OS=Homo sapiens GN=SERPINH1 PE=1 SV=2 - [SERPH_HUMAN]	1.97805e+06	4.59764e+06	2.10534e+06	2.13443e+06
SF1	Q15637	Splicing factor 1 OS=Homo sapiens GN=SF1 PE=1 SV=4 - [SF01_HUMAN]	1.9444e+07	2.92053e+07	2.10396e+07	1.60284e+07
SF3A2	Q15428	Splicing factor 3A subunit 2 OS=Homo sapiens GN=SF3A2 PE=1 SV=2 - [SF3A2_HUMAN]	1.45634e+07	3.49855e+07	1.70893e+07	1.27701e+07
SF3A3	Q12874	Splicing factor 3A subunit 3 OS=Homo sapiens GN=SF3A3 PE=1 SV=1 - [SF3A3_HUMAN]	1.41078e+06	2.4449e+06	2.18853e+06	2.01468e+06
SF3B1	O75533	Splicing factor 3B subunit 1 OS=Homo sapiens GN=SF3B1 PE=1 SV=3 - [SF3B1_HUMAN]	1.93742e+06	2.64579e+06	2.0212e+06	1.46634e+06
SF3B2	Q13435	Splicing factor 3B subunit 2 OS=Homo sapiens GN=SF3B2 PE=1 SV=2 - [SF3B2_HUMAN]	863403	1.12636e+06	980134	918211
SF3B3	Q15393	Splicing factor 3B subunit 3 OS=Homo sapiens GN=SF3B3 PE=1 SV=4 - [SF3B3_HUMAN]	2.54172e+07	3.08785e+07	2.02408e+07	1.81852e+07
SF3B4	Q15427	Splicing factor 3B subunit 4 OS=Homo sapiens GN=SF3B4 PE=1 SV=1 - [SF3B4_HUMAN]	1.24254e+08	1.15852e+08	7.97145e+07	7.35407e+07
SFPQ	P23246	Splicing factor, proline- and glutamine-rich OS=Homo sapiens GN=SFPQ PE=1 SV=2 - [SFPQ_HUMAN]	9.63221e+06	2.10833e+07	8.90442e+06	1.13197e+07
SFXN1	Q9H9B4	Sideroflexin-1 OS=Homo sapiens GN=SFXN1 PE=1 SV=4 - [SFXN1_HUMAN]	4.12615e+06	4.72415e+06	2.89091e+06	2.38675e+06
SGSH	P51688	N-sulphoglucosamine sulphohydrolase OS=Homo sapiens GN=SGSH PE=1 SV=1 - [SPHM_HUMAN]	4.72505e+06	6.80079e+06	4.22552e+06	3.36915e+06
SHC1	P29353	SHC-transforming protein 1 OS=Homo sapiens GN=SHC1 PE=1 SV=4 - [SHC1_HUMAN]	1	1.49481e+06	1	459757
SHMT1	P34896	Serine hydroxymethyltransferase, cytosolic OS=Homo sapiens GN=SHMT1 PE=1 SV=1 - [GLYC_HUMAN]	2.7838e+07	3.49679e+07	2.30548e+07	1.99616e+07
SHMT2	P34897	Serine hydroxymethyltransferase, mitochondrial OS=Homo sapiens GN=SHMT2 PE=1 SV=3 - [GLYM_HUMAN]	1.51904e+07	1.37178e+07	1.12599e+07	8.92292e+06
SHOX2	O60902	Short stature homeobox protein 2 OS=Homo sapiens GN=SHOX2 PE=2 SV=4 - [SHOX2_HUMAN]	1.04909e+06	1.71466e+06	1	1
SHROOM3	Q8TF72	Protein Shroom3 OS=Homo sapiens GN=SHROOM3 PE=1 SV=2 - [SHRM3_HUMAN]	522004	913460	494197	398995
SIK3	Q9Y2K2	Serine/threonine-protein kinase SIK3 OS=Homo sapiens OX=9606 GN=SIK3 PE=1 SV=4 - [SIK3_HUMAN]	4.50266e+06	4.56144e+06	3.87075e+06	2.88507e+06
SIN3A	Q96ST3	Paired amphipathic helix protein Sin3a OS=Homo sapiens GN=SIN3A PE=1 SV=2 - [SIN3A_HUMAN]	9.41233e+06	1.2459e+07	8.92772e+06	7.8185e+06
SIN3B	O75182	Paired amphipathic helix protein Sin3b OS=Homo sapiens GN=SIN3B PE=1 SV=2 - [SIN3B_HUMAN]	1.22167e+06	1.24018e+06	1.17285e+06	790910
SKIL	P12757	Ski-like protein OS=Homo sapiens GN=SKIL PE=1 SV=2 - [SKIL_HUMAN]	1	260827	474422	1
SLC12A2	P55011	Solute carrier family 12 member 2 OS=Homo sapiens GN=SLC12A2 PE=1 SV=1 - [S12A2_HUMAN]	524286	748873	682923	500639
SLC16A1	P53985	Monocarboxylate transporter 1 OS=Homo sapiens GN=SLC16A1 PE=1 SV=3 - [MOT1_HUMAN]	1.14874e+06	1	1	1
SLC16A3	O15427	Monocarboxylate transporter 4 OS=Homo sapiens GN=SLC16A3 PE=1 SV=1 - [MOT4_HUMAN]	2.83208e+06	4.25012e+06	2.07398e+06	2.31753e+06
SLC1A5	Q15758	Neutral amino acid transporter B(0) OS=Homo sapiens GN=SLC1A5 PE=1 SV=2 - [AAAT_HUMAN]	1.88626e+06	1.7759e+06	1.74362e+06	983362
SLC25A1	P53007	Tricarboxylate transport protein, mitochondrial OS=Homo sapiens GN=SLC25A1 PE=1 SV=2 - [TXTP_HUMAN]	2.98953e+06	3.09365e+06	2.87805e+06	1
SLC25A11	Q02978	Mitochondrial 2-oxoglutarate/malate carrier protein OS=Homo sapiens GN=SLC25A11 PE=1 SV=3 - [M2OM_HUMAN]	2.53056e+06	1.79001e+06	931463	496805
SLC25A12	O75746	Calcium-binding mitochondrial carrier protein Aralar1 OS=Homo sapiens GN=SLC25A12 PE=1 SV=2 - [CMC1_HUMAN]	1	974155	431965	626932
SLC25A13	Q9UJS0	Calcium-binding mitochondrial carrier protein Aralar2 OS=Homo sapiens GN=SLC25A13 PE=1 SV=2 - [CMC2_HUMAN]	1	849977	1	839474
SLC25A3	Q00325	Phosphate carrier protein, mitochondrial OS=Homo sapiens GN=SLC25A3 PE=1 SV=2 - [MPCP_HUMAN]	2.63909e+07	2.79874e+07	1.48226e+07	1.54891e+07
SLC25A5	P05141	ADP/ATP translocase 2 OS=Homo sapiens GN=SLC25A5 PE=1 SV=7 - [ADT2_HUMAN]	9.50149e+07	7.85301e+07	5.40543e+07	5.11983e+07
SLC25A6	P12236	ADP/ATP translocase 3 OS=Homo sapiens GN=SLC25A6 PE=1 SV=4 - [ADT3_HUMAN]	9.30237e+07	7.70646e+07	5.49349e+07	5.25484e+07
SLC29A1	Q99808	Equilibrative nucleoside transporter 1 OS=Homo sapiens GN=SLC29A1 PE=1 SV=3 - [S29A1_HUMAN]	995014	1.34322e+06	1	1
SLC2A1	P11166	Solute carrier family 2, facilitated glucose transporter member 1 OS=Homo sapiens GN=SLC2A1 PE=1 SV=2 - [GTR1_HUMAN]	1	737505	1	557667
SLC30A1	Q9Y6M5	Zinc transporter 1 OS=Homo sapiens GN=SLC30A1 PE=1 SV=3 - [ZNT1_HUMAN]	3.654e+06	2.86971e+06	3.23957e+06	1.66835e+06
SLC30A5	Q8TAD4	Zinc transporter 5 OS=Homo sapiens GN=SLC30A5 PE=1 SV=1 - [ZNT5_HUMAN]	2.74308e+06	3.46192e+06	1.50836e+06	2.78604e+06
SLC30A7	Q8NEW0	Zinc transporter 7 OS=Homo sapiens GN=SLC30A7 PE=2 SV=1 - [ZNT7_HUMAN]	1.5151e+07	1.54597e+07	9.57735e+06	8.33143e+06
SLC35B2	Q8TB61	Adenosine 3'-phospho 5'-phosphosulfate transporter 1 OS=Homo sapiens GN=SLC35B2 PE=1 SV=1 - [S35B2_HUMAN]	782414	1	1	1
SLC38A2	Q96QD8	Sodium-coupled neutral amino acid transporter 2 OS=Homo sapiens GN=SLC38A2 PE=1 SV=2 - [S38A2_HUMAN]	3.42421e+06	3.65042e+06	3.09665e+06	2.05651e+06
SLC39A10	Q9ULF5	Zinc transporter ZIP10 OS=Homo sapiens GN=SLC39A10 PE=1 SV=2 - [S39AA_HUMAN]	6.55583e+07	7.85191e+07	5.68417e+07	4.56657e+07
SLC39A14	Q15043	Zinc transporter ZIP14 OS=Homo sapiens GN=SLC39A14 PE=1 SV=3 - [S39AE_HUMAN]	2.12082e+07	2.70221e+07	1.99667e+07	1.94388e+07
SLC39A6	Q13433	Zinc transporter ZIP6 OS=Homo sapiens GN=SLC39A6 PE=1 SV=3 - [S39A6_HUMAN]	1.03964e+07	1.09462e+07	9.9792e+06	8.59645e+06
SLC39A7	Q92504	Zinc transporter SLC39A7 OS=Homo sapiens GN=SLC39A7 PE=1 SV=2 - [S39A7_HUMAN]	1	2.77903e+07	1.35874e+07	1.69747e+07
SLC3A2	P08195	4F2 cell-surface antigen heavy chain OS=Homo sapiens GN=SLC3A2 PE=1 SV=3 - [4F2_HUMAN]	1.32629e+06	1.25168e+06	556751	793381
SLC4A2	P04920	Anion exchange protein 2 OS=Homo sapiens GN=SLC4A2 PE=1 SV=4 - [B3A2_HUMAN]	7.10586e+06	8.01234e+06	5.35725e+06	4.66765e+06
SLC4A7	Q9Y6M7	Sodium bicarbonate cotransporter 3 OS=Homo sapiens GN=SLC4A7 PE=1 SV=2 - [S4A7_HUMAN]	7.80415e+06	1.07935e+07	7.70457e+06	6.10863e+06
SLC5A3	P53794	Sodium/myo-inositol cotransporter OS=Homo sapiens GN=SLC5A3 PE=3 SV=2 - [SC5A3_HUMAN]	752286	861536	438295	1
SLC7A5	Q01650	Large neutral amino acids transporter small subunit 1 OS=Homo sapiens GN=SLC7A5 PE=1 SV=2 - [LAT1_HUMAN]	3.16796e+06	3.78342e+06	2.60374e+06	2.37535e+06
SLC9A3R2	Q15599	Na(+)/H(+) exchange regulatory cofactor NHE-RF2 OS=Homo sapiens GN=SLC9A3R2 PE=1 SV=2 - [NHRF2_HUMAN]	759568	1	1	1
SLK	Q9H2G2	STE20-like serine/threonine-protein kinase OS=Homo sapiens GN=SLK PE=1 SV=1 - [SLK_HUMAN]	711660	933718	435501	282147
SLU7	O95391	Pre-mRNA-splicing factor SLU7 OS=Homo sapiens GN=SLU7 PE=1 SV=2 - [SLU7_HUMAN]	665418	1.68002e+06	830636	958609
SMAD1	Q15797	Mothers against decapentaplegic homolog 1 OS=Homo sapiens GN=SMAD1 PE=1 SV=1 - [SMAD1_HUMAN]	3.96123e+06	5.01547e+06	3.0743e+06	3.31131e+06
SMAD2	Q15796	Mothers against decapentaplegic homolog 2 OS=Homo sapiens GN=SMAD2 PE=1 SV=1 - [SMAD2_HUMAN]	3.52245e+06	4.4793e+06	2437483	3.859e+06
SMAD3	P84022	Mothers against decapentaplegic homolog 3 OS=Homo sapiens GN=SMAD3 PE=1 SV=1 - [SMAD3_HUMAN]	5.1433e+06	1	2437483	1
SMAD4	Q13485	Mothers against decapentaplegic homolog 4 OS=Homo sapiens GN=SMAD4 PE=1 SV=1 - [SMAD4_HUMAN]	4.12847e+07	4.17834e+07	2.59041e+07	1.94278e+07
SMAD5	Q99717	Mothers against decapentaplegic homolog 5 OS=Homo sapiens GN=SMAD5 PE=1 SV=1 - [SMAD5_HUMAN]	4.81264e+06	7.07811e+06	7.94405e+06	4.3483e+06
SMARCA1	P28370	Probable global transcription activator SNF2L1 OS=Homo sapiens GN=SMARCA1 PE=1 SV=2 - [SMCA1_HUMAN]	1.21813e+06	2.13188e+06	1.7218e+06	1.1498e+06
SMARCA5	O60264	SWI/SNF-related matrix-associated actin-dependent regulator of chromatin subfamily A member 5 OS=Homo sapiens GN=SMARCA5 PE=1 SV=1 - [SMCA5_HUMAN]	824714	1.27456e+06	1.2185e+06	466374
SMARCC1	Q92922	SWI/SNF complex subunit SMARCC1 OS=Homo sapiens GN=SMARCC1 PE=1 SV=3 - [SMRC1_HUMAN]	424442	507719	357165	368823
SMARCC2	Q8TAQ2	SWI/SNF complex subunit SMARCC2 OS=Homo sapiens GN=SMARCC2 PE=1 SV=1 - [SMRC2_HUMAN]	1.41477e+06	2.82967e+06	1.33719e+06	1.4402e+06
SMARCE1	Q969G3	SWI/SNF-related matrix-associated actin-dependent regulator of chromatin subfamily E member 1 OS=Homo sapiens GN=SMARCE1 PE=1 SV=2 - [SMCE1_HUMAN]	2.09228e+06	3.39377e+06	2.25049e+06	1.86281e+06
SMC4	Q9NTJ3	Structural maintenance of chromosomes protein 4 OS=Homo sapiens GN=SMC4 PE=1 SV=2 - [SMC4_HUMAN]	1.25537e+06	1.54477e+06	873424	771621
SMCHD1	A6NHR9	Structural maintenance of chromosomes flexible hinge domain-containing protein 1 OS=Homo sapiens GN=SMCHD1 PE=1 SV=2 - [SMHD1_HUMAN]	2.38942e+06	2.62446e+06	3.36304e+06	1.66836e+06
SMG8	Q8ND04	Protein SMG8 OS=Homo sapiens GN=SMG8 PE=1 SV=1 - [SMG8_HUMAN]	893767	1.15148e+06	525432	640882
SMPD4	Q9NXE4	Sphingomyelin phosphodiesterase 4 OS=Homo sapiens OX=9606 GN=SMPD4 PE=1 SV=3 - [NSMA3_HUMAN]	3.736e+06	3.64508e+06	3.23838e+06	2.75616e+06
SMS	P52788	Spermine synthase OS=Homo sapiens GN=SMS PE=1 SV=2 - [SPSY_HUMAN]	1.16012e+07	9.65654e+06	5.89275e+06	4.64785e+06
SMU1	Q2TAY7	WD40 repeat-containing protein SMU1 OS=Homo sapiens GN=SMU1 PE=1 SV=2 - [SMU1_HUMAN]	941795	1.12619e+06	860320	558861
SMURF2	Q9HAU4	E3 ubiquitin-protein ligase SMURF2 OS=Homo sapiens GN=SMURF2 PE=1 SV=1 - [SMUF2_HUMAN]	612733	1.14053e+06	1	688502
SND1	Q7KZF4	Staphylococcal nuclease domain-containing protein 1 OS=Homo sapiens GN=SND1 PE=1 SV=1 - [SND1_HUMAN]	3.7627e+06	4.41309e+06	2.64928e+06	2.66821e+06
SNIP1	Q8TAD8	Smad nuclear-interacting protein 1 OS=Homo sapiens GN=SNIP1 PE=1 SV=1 - [SNIP1_HUMAN]	4.9565e+06	4.69427e+06	2.4111e+06	2.9922e+06
SNRNP200	O75643	U5 small nuclear ribonucleoprotein 200 kDa helicase OS=Homo sapiens GN=SNRNP200 PE=1 SV=2 - [U520_HUMAN]	1.91511e+07	2.30689e+07	1.60767e+07	1.40204e+07
SNUPN	O95149	Snurportin-1 OS=Homo sapiens GN=SNUPN PE=1 SV=1 - [SPN1_HUMAN]	1.6278e+06	3.14087e+06	1	1.45525e+06
SNX8	Q9Y5X2	Sorting nexin-8 OS=Homo sapiens GN=SNX8 PE=1 SV=1 - [SNX8_HUMAN]	980941	955409	988899	359780
SOCS6	O14544	Suppressor of cytokine signaling 6 OS=Homo sapiens GN=SOCS6 PE=1 SV=2 - [SOCS6_HUMAN]	1	1.42096e+06	546025	685216
SOD1	P00441	Superoxide dismutase [Cu-Zn] OS=Homo sapiens GN=SOD1 PE=1 SV=2 - [SODC_HUMAN]	4.73041e+07	6.16862e+07	3.92027e+07	3.70882e+07
SON	P18583	Protein SON OS=Homo sapiens GN=SON PE=1 SV=4 - [SON_HUMAN]	1	1.04279e+06	721582	1
SOWAHC	Q53LP3	Ankyrin repeat domain-containing protein SOWAHC OS=Homo sapiens GN=SOWAHC PE=1 SV=1 - [SWAHC_HUMAN]	9.1761e+06	1.29796e+07	8.90795e+06	6.60398e+06
SP100	P23497	Nuclear autoantigen Sp-100 OS=Homo sapiens GN=SP100 PE=1 SV=3 - [SP100_HUMAN]	3.87302e+07	5.7268e+07	4.02816e+07	4.1848e+07
SP3	Q02447	Transcription factor Sp3 OS=Homo sapiens GN=SP3 PE=1 SV=3 - [SP3_HUMAN]	1.48191e+06	5.40454e+06	3.4768e+06	1.58929e+06
SPAG5	Q96R06	Sperm-associated antigen 5 OS=Homo sapiens GN=SPAG5 PE=1 SV=2 - [SPAG5_HUMAN]	50648.7	1	1	1
SPAG9	O60271	C-Jun-amino-terminal kinase-interacting protein 4 OS=Homo sapiens GN=SPAG9 PE=1 SV=4 - [JIP4_HUMAN]	1.82913e+06	3.55408e+06	2.41453e+06	1.84587e+06
SPATS2L	Q9NUQ6	SPATS2-like protein OS=Homo sapiens GN=SPATS2L PE=1 SV=2 - [SPS2L_HUMAN]	674935	1.19178e+06	1	1
SPIN1	Q9Y657	Spindlin-1 OS=Homo sapiens GN=SPIN1 PE=1 SV=3 - [SPIN1_HUMAN]	2.68297e+06	6.21967e+06	4.17656e+06	4.36055e+06
SPIN3	Q5JUX0	Spindlin-3 OS=Homo sapiens GN=SPIN3 PE=1 SV=1 - [SPIN3_HUMAN]	1	1	1	3.36904e+06
SPIN4	Q56A73	Spindlin-4 OS=Homo sapiens GN=SPIN4 PE=2 SV=1 - [SPIN4_HUMAN]	1	1.24277e+07	1	1
SPINDOC	Q9BUA3	Uncharacterized protein C11orf84 OS=Homo sapiens GN=C11orf84 PE=1 SV=3 - [CK084_HUMAN]	5.6635e+06	9.08765e+06	5.3412e+06	2.77596e+06
SPTAN1	Q13813	Spectrin alpha chain, non-erythrocytic 1 OS=Homo sapiens GN=SPTAN1 PE=1 SV=3 - [SPTN1_HUMAN]	529752	562163	1	1
SPTBN1	Q01082	Spectrin beta chain, non-erythrocytic 1 OS=Homo sapiens GN=SPTBN1 PE=1 SV=2 - [SPTB2_HUMAN]	586382	1.08134e+06	617096	471334
SQSTM1	Q13501	Sequestosome-1 OS=Homo sapiens GN=SQSTM1 PE=1 SV=1 - [SQSTM_HUMAN]	1	1.63507e+06	1	1
SRBD1	Q8N5C6	S1 RNA-binding domain-containing protein 1 OS=Homo sapiens GN=SRBD1 PE=1 SV=2 - [SRBD1_HUMAN]	1.37095e+06	1.12892e+06	1.11183e+06	958805
SRM	P19623	Spermidine synthase OS=Homo sapiens GN=SRM PE=1 SV=1 - [SPEE_HUMAN]	1.01135e+06	1	1	1
SRPK1	Q96SB4	SRSF protein kinase 1 OS=Homo sapiens GN=SRPK1 PE=1 SV=2 - [SRPK1_HUMAN]	2.35233e+06	2.20361e+06	1	1
SRPK2	P78362	SRSF protein kinase 2 OS=Homo sapiens GN=SRPK2 PE=1 SV=3 - [SRPK2_HUMAN]	2.04289e+06	2.20879e+06	1.25163e+06	1.17831e+06
SRPRB	Q9Y5M8	Signal recognition particle receptor subunit beta OS=Homo sapiens GN=SRPRB PE=1 SV=3 - [SRPRB_HUMAN]	1.38149e+06	2.13693e+06	990139	887426
SSR4	P51571	Translocon-associated protein subunit delta OS=Homo sapiens GN=SSR4 PE=1 SV=1 - [SSRD_HUMAN]	5.94232e+06	7.64085e+06	4.03848e+06	1
SSRP1	Q08945	FACT complex subunit SSRP1 OS=Homo sapiens GN=SSRP1 PE=1 SV=1 - [SSRP1_HUMAN]	1.16598e+06	1.78173e+06	1.63969e+06	965340
STAMBP	O95630	STAM-binding protein OS=Homo sapiens GN=STAMBP PE=1 SV=1 - [STABP_HUMAN]	7.64761e+06	1.31258e+07	7.68974e+06	6.19647e+06
STIM1	Q13586	Stromal interaction molecule 1 OS=Homo sapiens GN=STIM1 PE=1 SV=3 - [STIM1_HUMAN]	1.46861e+06	4.3542e+06	1.75566e+06	1.94483e+06
STIM2	Q9P246	Stromal interaction molecule 2 OS=Homo sapiens GN=STIM2 PE=1 SV=2 - [STIM2_HUMAN]	1	1	1	507549
STIP1	P31948	Stress-induced-phosphoprotein 1 OS=Homo sapiens GN=STIP1 PE=1 SV=1 - [STIP1_HUMAN]	1.09996e+06	1.69415e+06	1	1
STK38L	Q9Y2H1	Serine/threonine-protein kinase 38-like OS=Homo sapiens GN=STK38L PE=1 SV=3 - [ST38L_HUMAN]	1	1.99383e+06	1	1
STRADA	Q7RTN6	STE20-related kinase adapter protein alpha OS=Homo sapiens GN=STRADA PE=1 SV=1 - [STRAA_HUMAN]	1	1	1	397691
STRAP	Q9Y3F4	Serine-threonine kinase receptor-associated protein OS=Homo sapiens GN=STRAP PE=1 SV=1 - [STRAP_HUMAN]	6.54101e+06	7.4425e+06	4.48836e+06	4.16437e+06
STRN	O43815	Striatin OS=Homo sapiens GN=STRN PE=1 SV=4 - [STRN_HUMAN]	1.77961e+06	3.00561e+06	1.56863e+06	1.66107e+06
STRN3	Q13033	Striatin-3 OS=Homo sapiens GN=STRN3 PE=1 SV=3 - [STRN3_HUMAN]	1.06809e+06	2.53536e+06	1.73737e+06	2.5833e+06
STRN4	Q9NRL3	Striatin-4 OS=Homo sapiens GN=STRN4 PE=1 SV=2 - [STRN4_HUMAN]	1.0918e+07	1.00976e+07	8.88495e+06	8.57957e+06
STT3A	P46977	Dolichyl-diphosphooligosaccharide--protein glycosyltransferase subunit STT3A OS=Homo sapiens GN=STT3A PE=1 SV=2 - [STT3A_HUMAN]	3.80875e+06	3.47321e+06	3.58089e+06	2.59792e+06
STT3B	Q8TCJ2	Dolichyl-diphosphooligosaccharide--protein glycosyltransferase subunit STT3B OS=Homo sapiens GN=STT3B PE=1 SV=1 - [STT3B_HUMAN]	6.72402e+06	1.29165e+07	7.36009e+06	7.63977e+06
STXBP1	P61764	Syntaxin-binding protein 1 OS=Homo sapiens GN=STXBP1 PE=1 SV=1 - [STXB1_HUMAN]	1.4857e+06	2.17251e+06	1.18111e+06	1.06538e+06
SUCLG1	P53597	Succinyl-CoA ligase [ADP/GDP-forming] subunit alpha, mitochondrial OS=Homo sapiens GN=SUCLG1 PE=1 SV=4 - [SUCA_HUMAN]	1.94049e+06	2.72896e+06	1	1
SUMO1	P63165	Small ubiquitin-related modifier 1 OS=Homo sapiens GN=SUMO1 PE=1 SV=1 - [SUMO1_HUMAN]	5.09216e+09	7.60955e+09	5.83178e+09	3.90117e+09
SUMO2	P61956	Small ubiquitin-related modifier 2 OS=Homo sapiens GN=SUMO2 PE=1 SV=3 - [SUMO2_HUMAN]	4.97264e+08	7.60299e+08	5.2505e+08	4.74303e+08
SUMO3	P55854	Small ubiquitin-related modifier 3 OS=Homo sapiens GN=SUMO3 PE=1 SV=2 - [SUMO3_HUMAN]	4.95999e+08	1	1	3.89826e+08
SUN1	O94901	SUN domain-containing protein 1 OS=Homo sapiens GN=SUN1 PE=1 SV=3 - [SUN1_HUMAN]	3.80294e+06	4.45267e+06	2.40766e+06	2.52612e+06
SUPT16H	Q9Y5B9	FACT complex subunit SPT16 OS=Homo sapiens GN=SUPT16H PE=1 SV=1 - [SP16H_HUMAN]	2.71574e+07	3.07647e+07	2.18164e+07	2.21595e+07
SUPT3H	O75486	Transcription initiation protein SPT3 homolog OS=Homo sapiens OX=9606 GN=SUPT3H PE=1 SV=3 - [SUPT3_HUMAN]	1	307599	1	240544
SUPT7L	O94864	STAGA complex 65 subunit gamma OS=Homo sapiens GN=SUPT7L PE=1 SV=1 - [ST65G_HUMAN]	6.5808e+06	1.28582e+07	6.45642e+06	7.74502e+06
SURF4	O15260	Surfeit locus protein 4 OS=Homo sapiens GN=SURF4 PE=1 SV=3 - [SURF4_HUMAN]	1.07442e+06	1.89924e+06	1.29336e+06	1
SUZ12	Q15022	Polycomb protein SUZ12 OS=Homo sapiens GN=SUZ12 PE=1 SV=3 - [SUZ12_HUMAN]	1	702411	846201	1.05402e+06
SVIL	O95425	Supervillin OS=Homo sapiens GN=SVIL PE=1 SV=2 - [SVIL_HUMAN]	1	179804	1	1
SYMPK	Q92797	Symplekin OS=Homo sapiens GN=SYMPK PE=1 SV=2 - [SYMPK_HUMAN]	1.28191e+06	2.02394e+06	1.06515e+06	1.50256e+06
SYNGR2	O43760	Synaptogyrin-2 OS=Homo sapiens GN=SYNGR2 PE=1 SV=1 - [SNG2_HUMAN]	2.05242e+06	2.14707e+06	1.7273e+06	1.23962e+06
TAB2	Q9NYJ8	TGF-beta-activated kinase 1 and MAP3K7-binding protein 2 OS=Homo sapiens GN=TAB2 PE=1 SV=1 - [TAB2_HUMAN]	841667	2.00623e+06	1.1164e+06	442294
TACO1	Q9BSH4	Translational activator of cytochrome c oxidase 1 OS=Homo sapiens GN=TACO1 PE=1 SV=1 - [TACO1_HUMAN]	1	204190	1	1
TADA1	Q96BN2	Transcriptional adapter 1 OS=Homo sapiens GN=TADA1 PE=1 SV=1 - [TADA1_HUMAN]	1	575425	1	1
TAF2	Q6P1X5	Transcription initiation factor TFIID subunit 2 OS=Homo sapiens GN=TAF2 PE=1 SV=3 - [TAF2_HUMAN]	1.93808e+07	1.66286e+07	1.35359e+07	1.12986e+07
TAF4	O00268	Transcription initiation factor TFIID subunit 4 OS=Homo sapiens GN=TAF4 PE=1 SV=2 - [TAF4_HUMAN]	4.8758e+06	8.16561e+06	4.79291e+06	4.05483e+06
TAF5	Q15542	Transcription initiation factor TFIID subunit 5 OS=Homo sapiens GN=TAF5 PE=1 SV=3 - [TAF5_HUMAN]	783278	1.39323e+06	662420	893557
TALDO1	P37837	Transaldolase OS=Homo sapiens GN=TALDO1 PE=1 SV=2 - [TALDO_HUMAN]	1.04446e+06	1.60533e+06	811049	1
TAOK1	Q7L7X3	Serine/threonine-protein kinase TAO1 OS=Homo sapiens GN=TAOK1 PE=1 SV=1 - [TAOK1_HUMAN]	2.15656e+06	3.02353e+06	2.60669e+06	1.75568e+06
TAOK3	Q9H2K8	Serine/threonine-protein kinase TAO3 OS=Homo sapiens GN=TAOK3 PE=1 SV=2 - [TAOK3_HUMAN]	2.29872e+06	2.78033e+06	2.06166e+06	1.76495e+06
TARS	P26639	Threonine--tRNA ligase, cytoplasmic OS=Homo sapiens GN=TARS PE=1 SV=3 - [SYTC_HUMAN]	1.94782e+06	3.65184e+06	1.3776e+06	2.17111e+06
TARS2	Q9BW92	Threonine--tRNA ligase, mitochondrial OS=Homo sapiens GN=TARS2 PE=1 SV=1 - [SYTM_HUMAN]	473169	859224	368169	606138
TATDN2	Q93075	Putative deoxyribonuclease TATDN2 OS=Homo sapiens GN=TATDN2 PE=2 SV=2 - [TATD2_HUMAN]	1	385958	1	1
TBC1D15	Q8TC07	TBC1 domain family member 15 OS=Homo sapiens GN=TBC1D15 PE=1 SV=2 - [TBC15_HUMAN]	282105	1	1	1
TBCD	Q9BTW9	Tubulin-specific chaperone D OS=Homo sapiens GN=TBCD PE=1 SV=2 - [TBCD_HUMAN]	873814	1	1	1
TBL1XR1	Q9BZK7	F-box-like/WD repeat-containing protein TBL1XR1 OS=Homo sapiens GN=TBL1XR1 PE=1 SV=1 - [TBL1R_HUMAN]	1	1.98305e+06	1	1.69467e+06
TBL2	Q9Y4P3	Transducin beta-like protein 2 OS=Homo sapiens GN=TBL2 PE=1 SV=1 - [TBL2_HUMAN]	1.52359e+06	2.00948e+06	1.06274e+06	1.15247e+06
TBL3	Q12788	Transducin beta-like protein 3 OS=Homo sapiens GN=TBL3 PE=1 SV=2 - [TBL3_HUMAN]	3.06221e+07	2.42905e+07	1.93927e+07	1.61105e+07
TBPL1	P62380	TATA box-binding protein-like protein 1 OS=Homo sapiens GN=TBPL1 PE=1 SV=1 - [TBPL1_HUMAN]	1	1	1	705939
TBRG4	Q969Z0	Protein TBRG4 OS=Homo sapiens GN=TBRG4 PE=1 SV=1 - [TBRG4_HUMAN]	1.1666e+06	1.47373e+06	1.80855e+06	1.22002e+06
TCF12	Q99081	Transcription factor 12 OS=Homo sapiens GN=TCF12 PE=1 SV=1 - [HTF4_HUMAN]	591775	1.62238e+06	1	1
TCF25	Q9BQ70	Transcription factor 25 OS=Homo sapiens GN=TCF25 PE=1 SV=1 - [TCF25_HUMAN]	1	859669	1	1
TCF3	P15923	Transcription factor E2-alpha OS=Homo sapiens GN=TCF3 PE=1 SV=1 - [TFE2_HUMAN]	1	1.42886e+06	1	740860
TCF7L2	Q9NQB0	Transcription factor 7-like 2 OS=Homo sapiens GN=TCF7L2 PE=1 SV=2 - [TF7L2_HUMAN]	1.99466e+06	2.63574e+06	1.54826e+06	1.84e+06
TCOF1	Q13428	Treacle protein OS=Homo sapiens GN=TCOF1 PE=1 SV=3 - [TCOF_HUMAN]	1	1.23907e+06	1.1072e+06	979253
TCP1	P17987	T-complex protein 1 subunit alpha OS=Homo sapiens GN=TCP1 PE=1 SV=1 - [TCPA_HUMAN]	1	1.10586e+06	1	1
TDG	Q13569	G/T mismatch-specific thymine DNA glycosylase OS=Homo sapiens GN=TDG PE=1 SV=2 - [TDG_HUMAN]	721667	1	701178	1
TDP1	Q9NUW8	Tyrosyl-DNA phosphodiesterase 1 OS=Homo sapiens GN=TDP1 PE=1 SV=2 - [TYDP1_HUMAN]	5.70445e+06	4.05584e+06	4.0992e+06	3.10027e+06
TECR	Q9NZ01	Very-long-chain enoyl-CoA reductase OS=Homo sapiens GN=TECR PE=1 SV=1 - [TECR_HUMAN]	3.74785e+06	6.18667e+06	6.70826e+06	3.44717e+06
TENT2	Q6PIY7	Poly(A) RNA polymerase GLD2 OS=Homo sapiens GN=PAPD4 PE=1 SV=1 - [GLD2_HUMAN]	1	1.35139e+06	825943	805381
TENT4B	Q8NDF8	Non-canonical poly(A) RNA polymerase PAPD5 OS=Homo sapiens GN=PAPD5 PE=1 SV=2 - [PAPD5_HUMAN]	531976	913537	1	1
TEP1	Q99973	Telomerase protein component 1 OS=Homo sapiens GN=TEP1 PE=1 SV=2 - [TEP1_HUMAN]	183660	1	1	1
TFAP2A	P05549	Transcription factor AP-2-alpha OS=Homo sapiens GN=TFAP2A PE=1 SV=1 - [AP2A_HUMAN]	1.02633e+07	1.29165e+07	9.17643e+06	7.39752e+06
TFPT	P0C1Z6	TCF3 fusion partner OS=Homo sapiens GN=TFPT PE=1 SV=1 - [TFPT_HUMAN]	1	3.11644e+06	2.99409e+06	1.61495e+06
TFRC	P02786	Transferrin receptor protein 1 OS=Homo sapiens GN=TFRC PE=1 SV=2 - [TFR1_HUMAN]	815618	1.43898e+06	1.07536e+06	1.0244e+06
TGFB1I1	O43294	Transforming growth factor beta-1-induced transcript 1 protein OS=Homo sapiens GN=TGFB1I1 PE=1 SV=2 - [TGFI1_HUMAN]	1.66224e+06	2.60419e+06	1.095e+06	966229
TGM2	P21980	Protein-glutamine gamma-glutamyltransferase 2 OS=Homo sapiens GN=TGM2 PE=1 SV=2 - [TGM2_HUMAN]	1.48133e+07	1.32139e+07	8.2896e+06	8.04384e+06
TGM3	Q08188	Protein-glutamine gamma-glutamyltransferase E OS=Homo sapiens GN=TGM3 PE=1 SV=4 - [TGM3_HUMAN]	117900	1	1	1
THNSL1	Q8IYQ7	Threonine synthase-like 1 OS=Homo sapiens GN=THNSL1 PE=1 SV=2 - [THNS1_HUMAN]	1.03595e+06	1.5135e+06	1	1.26825e+06
THOC1	Q96FV9	THO complex subunit 1 OS=Homo sapiens GN=THOC1 PE=1 SV=1 - [THOC1_HUMAN]	3.03553e+06	5.74331e+06	2.86344e+06	3.1916e+06
THOC2	Q8NI27	THO complex subunit 2 OS=Homo sapiens GN=THOC2 PE=1 SV=2 - [THOC2_HUMAN]	3.3452e+06	3.69712e+06	2.88266e+06	3.0343e+06
THOC5	Q13769	THO complex subunit 5 homolog OS=Homo sapiens GN=THOC5 PE=1 SV=2 - [THOC5_HUMAN]	1	1.87181e+06	1	1
THOP1	P52888	Thimet oligopeptidase OS=Homo sapiens GN=THOP1 PE=1 SV=2 - [THOP1_HUMAN]	2.6756e+07	2.70196e+07	1.96234e+07	1.59186e+07
THRAP3	Q9Y2W1	Thyroid hormone receptor-associated protein 3 OS=Homo sapiens GN=THRAP3 PE=1 SV=2 - [TR150_HUMAN]	9.30315e+06	1.78947e+07	9.23153e+06	1.23987e+07
TIA1	P31483	Nucleolysin TIA-1 isoform p40 OS=Homo sapiens GN=TIA1 PE=1 SV=3 - [TIA1_HUMAN]	1.01111e+07	1.06543e+07	5.90658e+06	7.28465e+06
TIMM44	O43615	Mitochondrial import inner membrane translocase subunit TIM44 OS=Homo sapiens GN=TIMM44 PE=1 SV=2 - [TIM44_HUMAN]	1	1.24106e+06	1	998407
TIMM50	Q3ZCQ8	Mitochondrial import inner membrane translocase subunit TIM50 OS=Homo sapiens GN=TIMM50 PE=1 SV=2 - [TIM50_HUMAN]	2.82842e+06	2.85096e+06	2.09879e+06	1.50279e+06
TIPRL	O75663	TIP41-like protein OS=Homo sapiens GN=TIPRL PE=1 SV=2 - [TIPRL_HUMAN]	4.19112e+06	4.25886e+06	3.51367e+06	2.21595e+06
TJAP1	Q5JTD0	Tight junction-associated protein 1 OS=Homo sapiens GN=TJAP1 PE=1 SV=1 - [TJAP1_HUMAN]	1	690890	1	1
TJP1	Q07157	Tight junction protein ZO-1 OS=Homo sapiens GN=TJP1 PE=1 SV=3 - [ZO1_HUMAN]	1	557287	1	1
TK2	O00142	Thymidine kinase 2, mitochondrial OS=Homo sapiens GN=TK2 PE=1 SV=4 - [KITM_HUMAN]	1	2.38184e+06	1	1
TKT	P29401	Transketolase OS=Homo sapiens GN=TKT PE=1 SV=3 - [TKT_HUMAN]	1.85179e+07	2.65835e+07	1.43021e+07	1.47326e+07
TLDC1	Q6P9B6	TLD domain-containing protein 1 OS=Homo sapiens GN=TLDC1 PE=1 SV=2 - [TLDC1_HUMAN]	1.45104e+06	2.44274e+06	2.05274e+06	1.256e+06
TLE1	Q04724	Transducin-like enhancer protein 1 OS=Homo sapiens GN=TLE1 PE=1 SV=2 - [TLE1_HUMAN]	1.40024e+07	1.47665e+07	7.74204e+06	9.24869e+06
TLE3	Q04726	Transducin-like enhancer protein 3 OS=Homo sapiens GN=TLE3 PE=1 SV=2 - [TLE3_HUMAN]	1.51578e+07	1.57269e+07	9.24785e+06	9.991e+06
TLK1	Q9UKI8	Serine/threonine-protein kinase tousled-like 1 OS=Homo sapiens GN=TLK1 PE=1 SV=2 - [TLK1_HUMAN]	1	1	1	438723
TM9SF1	O15321	Transmembrane 9 superfamily member 1 OS=Homo sapiens GN=TM9SF1 PE=2 SV=2 - [TM9S1_HUMAN]	1	1.07121e+06	1	1
TM9SF2	Q99805	Transmembrane 9 superfamily member 2 OS=Homo sapiens GN=TM9SF2 PE=1 SV=1 - [TM9S2_HUMAN]	1.86699e+06	2.95951e+06	1.82394e+06	1.5551e+06
TM9SF3	Q9HD45	Transmembrane 9 superfamily member 3 OS=Homo sapiens GN=TM9SF3 PE=1 SV=2 - [TM9S3_HUMAN]	7.38236e+06	9.43737e+06	4.83174e+06	5.84475e+06
TM9SF4	Q92544	Transmembrane 9 superfamily member 4 OS=Homo sapiens GN=TM9SF4 PE=1 SV=2 - [TM9S4_HUMAN]	1	2.44797e+06	1	2.1552e+06
TMED10	P49755	Transmembrane emp24 domain-containing protein 10 OS=Homo sapiens GN=TMED10 PE=1 SV=2 - [TMEDA_HUMAN]	1.05343e+07	7.87474e+06	6.60815e+06	2.62745e+06
TMEM165	Q9HC07	Transmembrane protein 165 OS=Homo sapiens GN=TMEM165 PE=1 SV=1 - [TM165_HUMAN]	1.68634e+06	1.41895e+06	862138	1
TMEM201	Q5SNT2	Transmembrane protein 201 OS=Homo sapiens GN=TMEM201 PE=1 SV=1 - [TM201_HUMAN]	1.44096e+06	1.63079e+06	1	1.48609e+06
TMEM205	Q6UW68	Transmembrane protein 205 OS=Homo sapiens GN=TMEM205 PE=1 SV=1 - [TM205_HUMAN]	774748	1.30323e+06	1.14609e+06	1
TMEM33	P57088	Transmembrane protein 33 OS=Homo sapiens GN=TMEM33 PE=1 SV=2 - [TMM33_HUMAN]	3.03687e+06	1	1.84204e+06	1
TMLHE	Q9NVH6	Trimethyllysine dioxygenase, mitochondrial OS=Homo sapiens GN=TMLHE PE=1 SV=1 - [TMLH_HUMAN]	3.9133e+06	3.91805e+06	2.54067e+06	2.49138e+06
TMPO	P42167	Lamina-associated polypeptide 2, isoforms beta/gamma OS=Homo sapiens GN=TMPO PE=1 SV=2 - [LAP2B_HUMAN]	2.20549e+06	3.68103e+06	2.22559e+06	2.14885e+06
TMPO	P42166	Lamina-associated polypeptide 2, isoform alpha OS=Homo sapiens GN=TMPO PE=1 SV=2 - [LAP2A_HUMAN]	1.76987e+06	1	2.41873e+06	1.76812e+06
TNKS	O95271	Tankyrase-1 OS=Homo sapiens GN=TNKS PE=1 SV=2 - [TNKS1_HUMAN]	1	1	1.49733e+06	1
TNPO1	Q92973	Transportin-1 OS=Homo sapiens GN=TNPO1 PE=1 SV=2 - [TNPO1_HUMAN]	1.99191e+06	2.90892e+06	1.93219e+06	1.6145e+06
TNPO3	Q9Y5L0	Transportin-3 OS=Homo sapiens GN=TNPO3 PE=1 SV=3 - [TNPO3_HUMAN]	1	1	1	1.1839e+06
TNS3	Q68CZ2	Tensin-3 OS=Homo sapiens GN=TNS3 PE=1 SV=2 - [TENS3_HUMAN]	7.15053e+06	7.32558e+06	5.35296e+06	4.72602e+06
TOMM22	Q9NS69	Mitochondrial import receptor subunit TOM22 homolog OS=Homo sapiens GN=TOMM22 PE=1 SV=3 - [TOM22_HUMAN]	1.5905e+06	1.19575e+06	1.77132e+06	1
TONSL	Q96HA7	Tonsoku-like protein OS=Homo sapiens GN=TONSL PE=1 SV=2 - [TONSL_HUMAN]	2.7532e+06	2.58105e+06	1.82104e+06	1.08271e+06
TOP1	P11387	DNA topoisomerase 1 OS=Homo sapiens GN=TOP1 PE=1 SV=2 - [TOP1_HUMAN]	3.72172e+08	5.19529e+08	3.51769e+08	2.99927e+08
TOP2A	P11388	DNA topoisomerase 2-alpha OS=Homo sapiens GN=TOP2A PE=1 SV=3 - [TOP2A_HUMAN]	2.89619e+06	3.35511e+06	2.9235e+06	1.79666e+06
TOP2B	Q02880	DNA topoisomerase 2-beta OS=Homo sapiens GN=TOP2B PE=1 SV=3 - [TOP2B_HUMAN]	1.41365e+06	1.92374e+06	2.21612e+06	1.19053e+06
TOPORS	Q9NS56	E3 ubiquitin-protein ligase Topors OS=Homo sapiens GN=TOPORS PE=1 SV=1 - [TOPRS_HUMAN]	1.43982e+06	2.39994e+06	2.57866e+06	1.86449e+06
TOR1AIP2	Q8NFQ8	Torsin-1A-interacting protein 2 OS=Homo sapiens GN=TOR1AIP2 PE=1 SV=1 - [TOIP2_HUMAN]	2.48245e+06	2.47884e+06	1.40893e+06	1.44534e+06
TOR2A	Q5JU69	Torsin-2A OS=Homo sapiens GN=TOR2A PE=2 SV=1 - [TOR2A_HUMAN]	3.61763e+06	2.74482e+06	2.11835e+06	1.84141e+06
TOR4A	Q9NXH8	Torsin-4A OS=Homo sapiens GN=TOR4A PE=1 SV=2 - [TOR4A_HUMAN]	4.53603e+06	6.76591e+06	4.106e+06	4.09568e+06
TP53	P04637	Cellular tumor antigen p53 OS=Homo sapiens GN=TP53 PE=1 SV=4 - [P53_HUMAN]	1	5.28267e+06	2.28381e+06	2.62243e+06
TP53BP1	Q12888	Tumor suppressor p53-binding protein 1 OS=Homo sapiens GN=TP53BP1 PE=1 SV=2 - [TP53B_HUMAN]	3.10189e+06	3.75022e+06	2.44879e+06	2.48303e+06
TPI1	P60174	Triosephosphate isomerase OS=Homo sapiens GN=TPI1 PE=1 SV=3 - [TPIS_HUMAN]	8.55238e+06	7.0684e+06	4.84155e+06	3.45701e+06
TPP1	O14773	Tripeptidyl-peptidase 1 OS=Homo sapiens GN=TPP1 PE=1 SV=2 - [TPP1_HUMAN]	1	1.14148e+06	935241	2.32735e+06
TPP2	P29144	Tripeptidyl-peptidase 2 OS=Homo sapiens GN=TPP2 PE=1 SV=4 - [TPP2_HUMAN]	454138	1.04638e+06	769320	627626
TPT1	P13693	Translationally-controlled tumor protein OS=Homo sapiens GN=TPT1 PE=1 SV=1 - [TCTP_HUMAN]	1.50277e+06	1	1	1
TRA2A	Q13595	Transformer-2 protein homolog alpha OS=Homo sapiens GN=TRA2A PE=1 SV=1 - [TRA2A_HUMAN]	2.64441e+07	3.53042e+07	1.63967e+07	1.76572e+07
TRAF6	Q9Y4K3	TNF receptor-associated factor 6 OS=Homo sapiens GN=TRAF6 PE=1 SV=1 - [TRAF6_HUMAN]	1	2.08874e+06	1	1.18623e+06
TRAP1	Q12931	Heat shock protein 75 kDa, mitochondrial OS=Homo sapiens GN=TRAP1 PE=1 SV=3 - [TRAP1_HUMAN]	1.97086e+07	1.92378e+07	3.16282e+07	8.49119e+06
TRAPPC10	P48553	Trafficking protein particle complex subunit 10 OS=Homo sapiens GN=TRAPPC10 PE=1 SV=2 - [TPC10_HUMAN]	605055	928702	1	1
TRAPPC8	Q9Y2L5	Trafficking protein particle complex subunit 8 OS=Homo sapiens GN=TRAPPC8 PE=1 SV=2 - [TPPC8_HUMAN]	400197	1	1	1
TRIM24	O15164	Transcription intermediary factor 1-alpha OS=Homo sapiens GN=TRIM24 PE=1 SV=3 - [TIF1A_HUMAN]	7.94114e+06	1.0484e+07	1.10698e+07	6.27444e+06
TRIM25	Q14258	E3 ubiquitin/ISG15 ligase TRIM25 OS=Homo sapiens GN=TRIM25 PE=1 SV=2 - [TRI25_HUMAN]	3.65175e+06	3.36858e+06	2.28086e+06	2.57696e+06
TRIM27	P14373	Zinc finger protein RFP OS=Homo sapiens GN=TRIM27 PE=1 SV=1 - [TRI27_HUMAN]	1	2.24169e+06	1	1
TRIM28	Q13263	Transcription intermediary factor 1-beta OS=Homo sapiens GN=TRIM28 PE=1 SV=5 - [TIF1B_HUMAN]	8.59558e+07	1.16839e+08	8.46649e+07	7.18799e+07
TRIM33	Q9UPN9	E3 ubiquitin-protein ligase TRIM33 OS=Homo sapiens GN=TRIM33 PE=1 SV=3 - [TRI33_HUMAN]	1.46821e+07	1.66635e+07	1.74375e+07	1.09011e+07
TRIM38	O00635	Tripartite motif-containing protein 38 OS=Homo sapiens GN=TRIM38 PE=1 SV=1 - [TRI38_HUMAN]	679217	1	1	353812
TRIM41	Q8WV44	E3 ubiquitin-protein ligase TRIM41 OS=Homo sapiens GN=TRIM41 PE=1 SV=3 - [TRI41_HUMAN]	4.65061e+06	4.13758e+06	4.0629e+06	2.85111e+06
TRIO	O75962	Triple functional domain protein OS=Homo sapiens GN=TRIO PE=1 SV=2 - [TRIO_HUMAN]	1.21662e+06	763618	1.32231e+06	576062
TRIP12	Q14669	E3 ubiquitin-protein ligase TRIP12 OS=Homo sapiens GN=TRIP12 PE=1 SV=1 - [TRIPC_HUMAN]	269702	1	202200	1
TRIP13	Q15645	Pachytene checkpoint protein 2 homolog OS=Homo sapiens GN=TRIP13 PE=1 SV=2 - [PCH2_HUMAN]	570982	690763	425937	1
TRIP6	Q15654	Thyroid receptor-interacting protein 6 OS=Homo sapiens GN=TRIP6 PE=1 SV=3 - [TRIP6_HUMAN]	1.34058e+06	1.9364e+06	1	711367
TRMT1L	Q7Z2T5	TRMT1-like protein OS=Homo sapiens GN=TRMT1L PE=1 SV=2 - [TRM1L_HUMAN]	5.68468e+06	6.30772e+06	4.64868e+06	3.17526e+06
TRMT61A	Q96FX7	tRNA (adenine(58)-N(1))-methyltransferase catalytic subunit TRMT61A OS=Homo sapiens GN=TRMT61A PE=1 SV=1 - [TRM61_HUMAN]	4.86427e+06	8.26185e+06	4.2785e+06	3.54878e+06
TRRAP	Q9Y4A5	Transformation/transcription domain-associated protein OS=Homo sapiens GN=TRRAP PE=1 SV=3 - [TRRAP_HUMAN]	1.52435e+06	2.00194e+06	1.41876e+06	1.3434e+06
TSC1	Q92574	Hamartin OS=Homo sapiens GN=TSC1 PE=1 SV=2 - [TSC1_HUMAN]	1	452992	1	1
TSC22D1	Q15714	TSC22 domain family protein 1 OS=Homo sapiens GN=TSC22D1 PE=1 SV=3 - [T22D1_HUMAN]	1.05534e+07	1.53457e+07	1.11928e+07	8.62525e+06
TSN	Q15631	Translin OS=Homo sapiens GN=TSN PE=1 SV=1 - [TSN_HUMAN]	1	2.76776e+06	2.94087e+06	1
TSR1	Q2NL82	Pre-rRNA-processing protein TSR1 homolog OS=Homo sapiens GN=TSR1 PE=1 SV=1 - [TSR1_HUMAN]	1.72473e+06	4.23892e+06	2.27758e+06	2.20866e+06
TST	Q16762	Thiosulfate sulfurtransferase OS=Homo sapiens GN=TST PE=1 SV=4 - [THTR_HUMAN]	1.73064e+06	1	1	1
TSTA3	Q13630	GDP-L-fucose synthase OS=Homo sapiens GN=TSTA3 PE=1 SV=1 - [FCL_HUMAN]	1	1.38803e+06	1	1
TTC17	Q96AE7	Tetratricopeptide repeat protein 17 OS=Homo sapiens GN=TTC17 PE=2 SV=1 - [TTC17_HUMAN]	1	1.33008e+06	278969	1
TTC38	Q5R3I4	Tetratricopeptide repeat protein 38 OS=Homo sapiens GN=TTC38 PE=1 SV=1 - [TTC38_HUMAN]	7.6955e+06	8.87402e+06	5.90011e+06	5.11847e+06
TTLL12	Q14166	Tubulin--tyrosine ligase-like protein 12 OS=Homo sapiens GN=TTLL12 PE=1 SV=2 - [TTL12_HUMAN]	3.3383e+07	4.1975e+07	2.89817e+07	2.63615e+07
TUBA1B	P68363	Tubulin alpha-1B chain OS=Homo sapiens GN=TUBA1B PE=1 SV=1 - [TBA1B_HUMAN]	1.6534e+08	1.53396e+08	1.12813e+08	9.68515e+07
TUBA1C	Q9BQE3	Tubulin alpha-1C chain OS=Homo sapiens GN=TUBA1C PE=1 SV=1 - [TBA1C_HUMAN]	1.75314e+08	1.6092e+08	1.20823e+08	1.01788e+08
TUBB	P07437	Tubulin beta chain OS=Homo sapiens GN=TUBB PE=1 SV=2 - [TBB5_HUMAN]	6.7302e+07	4.82776e+07	3.77102e+07	3.32242e+07
TUBB2A	Q13885	Tubulin beta-2A chain OS=Homo sapiens GN=TUBB2A PE=1 SV=1 - [TBB2A_HUMAN]	4.27671e+07	4.85963e+07	3.36103e+07	3.37619e+07
TUBB2B	Q9BVA1	Tubulin beta-2B chain OS=Homo sapiens GN=TUBB2B PE=1 SV=1 - [TBB2B_HUMAN]	6.51781e+07	4.73588e+07	4.05536e+07	1
TUBB4A	P04350	Tubulin beta-4A chain OS=Homo sapiens GN=TUBB4A PE=1 SV=2 - [TBB4A_HUMAN]	6.47697e+07	1	1	1
TUBB4B	P68371	Tubulin beta-4B chain OS=Homo sapiens GN=TUBB4B PE=1 SV=1 - [TBB4B_HUMAN]	6.23796e+07	4.56907e+07	3.86386e+07	3.2121e+07
TUBB6	Q9BUF5	Tubulin beta-6 chain OS=Homo sapiens GN=TUBB6 PE=1 SV=1 - [TBB6_HUMAN]	1	3.66799e+07	3.33978e+07	2.43982e+07
TUBGCP5	Q96RT8	Gamma-tubulin complex component 5 OS=Homo sapiens GN=TUBGCP5 PE=1 SV=1 - [GCP5_HUMAN]	1.23751e+06	1.25304e+06	633694	1
TUBGCP6	Q96RT7	Gamma-tubulin complex component 6 OS=Homo sapiens GN=TUBGCP6 PE=1 SV=3 - [GCP6_HUMAN]	1.12586e+06	1	777395	552267
TUFM	P49411	Elongation factor Tu, mitochondrial OS=Homo sapiens GN=TUFM PE=1 SV=2 - [EFTU_HUMAN]	4.37667e+07	6.17588e+07	3.63709e+07	4.15551e+07
TWF1	Q12792	Twinfilin-1 OS=Homo sapiens GN=TWF1 PE=1 SV=3 - [TWF1_HUMAN]	2.18208e+07	2.8517e+07	1.80115e+07	1.55413e+07
TWF2	Q6IBS0	Twinfilin-2 OS=Homo sapiens GN=TWF2 PE=1 SV=2 - [TWF2_HUMAN]	4.73963e+06	5.19767e+06	3.28087e+06	4.50549e+06
TWISTNB	Q3B726	DNA-directed RNA polymerase I subunit RPA43 OS=Homo sapiens GN=TWISTNB PE=1 SV=1 - [RPA43_HUMAN]	1	1.41476e+06	1	1
TXNRD2	Q9NNW7	Thioredoxin reductase 2, mitochondrial OS=Homo sapiens GN=TXNRD2 PE=1 SV=3 - [TRXR2_HUMAN]	3.57805e+06	2.8861e+06	1.86429e+06	1.53262e+06
TYK2	P29597	Non-receptor tyrosine-protein kinase TYK2 OS=Homo sapiens GN=TYK2 PE=1 SV=3 - [TYK2_HUMAN]	1.49228e+06	2.12154e+06	1.47184e+06	980379
TYMS	P04818	Thymidylate synthase OS=Homo sapiens GN=TYMS PE=1 SV=3 - [TYSY_HUMAN]	1.10771e+06	2.04044e+06	1.48744e+06	1.06121e+06
TYW1	Q9NV66	S-adenosyl-L-methionine-dependent tRNA 4-demethylwyosine synthase OS=Homo sapiens GN=TYW1 PE=2 SV=2 - [TYW1_HUMAN]	3.29789e+06	3.39806e+06	2.87415e+06	2.26483e+06
U2SURP	O15042	U2 snRNP-associated SURP motif-containing protein OS=Homo sapiens GN=U2SURP PE=1 SV=2 - [SR140_HUMAN]	1	746886	1	1
UAP1	Q16222	UDP-N-acetylhexosamine pyrophosphorylase OS=Homo sapiens GN=UAP1 PE=1 SV=3 - [UAP1_HUMAN]	7.22844e+06	8.50905e+06	3.9436e+06	5.1581e+06
UBA1	P22314	Ubiquitin-like modifier-activating enzyme 1 OS=Homo sapiens GN=UBA1 PE=1 SV=3 - [UBA1_HUMAN]	2.13152e+07	2.07416e+07	1.39386e+07	1.4014e+07
UBA2	Q9UBT2	SUMO-activating enzyme subunit 2 OS=Homo sapiens GN=UBA2 PE=1 SV=2 - [SAE2_HUMAN]	2.71935e+06	3.9598e+06	3.95851e+06	1.8878e+06
UBA3	Q8TBC4	NEDD8-activating enzyme E1 catalytic subunit OS=Homo sapiens GN=UBA3 PE=1 SV=2 - [UBA3_HUMAN]	1.73462e+07	1	1	1
UBA6	A0AVT1	Ubiquitin-like modifier-activating enzyme 6 OS=Homo sapiens GN=UBA6 PE=1 SV=1 - [UBA6_HUMAN]	1.3018e+06	1.40851e+06	905617	958234
UBAP2	Q5T6F2	Ubiquitin-associated protein 2 OS=Homo sapiens GN=UBAP2 PE=1 SV=1 - [UBAP2_HUMAN]	3.36214e+06	5.49392e+06	3.58557e+06	2.71648e+06
UBAP2L	Q14157	Ubiquitin-associated protein 2-like OS=Homo sapiens GN=UBAP2L PE=1 SV=2 - [UBP2L_HUMAN]	549896	692275	1	1
UBC	P0CG48	Polyubiquitin-C OS=Homo sapiens GN=UBC PE=1 SV=3 - [UBC_HUMAN]	3.18297e+08	1.6382e+08	1.59934e+08	1.29151e+08
UBE2E3	Q969T4	Ubiquitin-conjugating enzyme E2 E3 OS=Homo sapiens GN=UBE2E3 PE=1 SV=1 - [UB2E3_HUMAN]	1.90033e+06	146110	1.37177e+06	1
UBE2I	P63279	SUMO-conjugating enzyme UBC9 OS=Homo sapiens GN=UBE2I PE=1 SV=1 - [UBC9_HUMAN]	1	3.29889e+06	2.75588e+06	2.05816e+06
UBE2M	P61081	NEDD8-conjugating enzyme Ubc12 OS=Homo sapiens GN=UBE2M PE=1 SV=1 - [UBC12_HUMAN]	2.6377e+07	1	1	1
UBR2	Q8IWV8	E3 ubiquitin-protein ligase UBR2 OS=Homo sapiens GN=UBR2 PE=1 SV=1 - [UBR2_HUMAN]	511224	6.14661e+06	679258	1
UBR4	Q5T4S7	E3 ubiquitin-protein ligase UBR4 OS=Homo sapiens GN=UBR4 PE=1 SV=1 - [UBR4_HUMAN]	307864	486334	1	1
UNG	P13051	Uracil-DNA glycosylase OS=Homo sapiens GN=UNG PE=1 SV=2 - [UNG_HUMAN]	1	2.46056e+06	1	1
UNK	Q9C0B0	RING finger protein unkempt homolog OS=Homo sapiens GN=UNK PE=1 SV=2 - [UNK_HUMAN]	698227	1.31541e+06	605071	530649
UQCR10	Q9UDW1	Cytochrome b-c1 complex subunit 9 OS=Homo sapiens GN=UQCR10 PE=1 SV=3 - [QCR9_HUMAN]	8.16372e+06	7.93421e+06	6.23708e+06	4.54417e+06
UQCRC1	P31930	Cytochrome b-c1 complex subunit 1, mitochondrial OS=Homo sapiens GN=UQCRC1 PE=1 SV=3 - [QCR1_HUMAN]	2.88603e+06	3.45037e+06	1.58533e+06	1.53043e+06
UQCRC2	P22695	Cytochrome b-c1 complex subunit 2, mitochondrial OS=Homo sapiens GN=UQCRC2 PE=1 SV=3 - [QCR2_HUMAN]	1.67116e+06	1.60117e+06	533583	971091
USP11	P51784	Ubiquitin carboxyl-terminal hydrolase 11 OS=Homo sapiens GN=USP11 PE=1 SV=3 - [UBP11_HUMAN]	2.22482e+06	2.71387e+06	1.64242e+06	1.43866e+06
USP13	Q92995	Ubiquitin carboxyl-terminal hydrolase 13 OS=Homo sapiens GN=USP13 PE=1 SV=2 - [UBP13_HUMAN]	8.26534e+06	8.87936e+06	5.94944e+06	5.75565e+06
USP22	Q9UPT9	Ubiquitin carboxyl-terminal hydrolase 22 OS=Homo sapiens GN=USP22 PE=1 SV=2 - [UBP22_HUMAN]	7.96903e+06	8.2018e+06	5.06849e+06	4.29644e+06
USP30	Q70CQ3	Ubiquitin carboxyl-terminal hydrolase 30 OS=Homo sapiens GN=USP30 PE=1 SV=1 - [UBP30_HUMAN]	3.49359e+06	3.63881e+06	2.94523e+06	2.80202e+06
USP34	Q70CQ2	Ubiquitin carboxyl-terminal hydrolase 34 OS=Homo sapiens GN=USP34 PE=1 SV=2 - [UBP34_HUMAN]	2.67208e+06	3.12973e+06	2.19528e+06	1.71431e+06
USP39	Q53GS9	U4/U6.U5 tri-snRNP-associated protein 2 OS=Homo sapiens GN=USP39 PE=1 SV=2 - [SNUT2_HUMAN]	1.36447e+07	1.9003e+07	1.21471e+07	1.25857e+07
USP42	Q9H9J4	Ubiquitin carboxyl-terminal hydrolase 42 OS=Homo sapiens GN=USP42 PE=1 SV=3 - [UBP42_HUMAN]	1.99563e+06	2.26323e+06	1.43094e+06	1.0856e+06
USP5	P45974	Ubiquitin carboxyl-terminal hydrolase 5 OS=Homo sapiens GN=USP5 PE=1 SV=2 - [UBP5_HUMAN]	677860	1	1	1
USP54	Q70EL1	Inactive ubiquitin carboxyl-terminal hydrolase 54 OS=Homo sapiens GN=USP54 PE=1 SV=4 - [UBP54_HUMAN]	1.45214e+06	1.03696e+06	1.392e+06	1.05525e+06
USP7	Q93009	Ubiquitin carboxyl-terminal hydrolase 7 OS=Homo sapiens GN=USP7 PE=1 SV=2 - [UBP7_HUMAN]	1.21818e+07	1.31489e+07	9.29708e+06	7.249e+06
USP9X	Q93008	Probable ubiquitin carboxyl-terminal hydrolase FAF-X OS=Homo sapiens GN=USP9X PE=1 SV=3 - [USP9X_HUMAN]	5.35182e+06	5.99719e+06	3.14365e+06	3.20829e+06
UTP14A	Q9BVJ6	U3 small nucleolar RNA-associated protein 14 homolog A OS=Homo sapiens GN=UTP14A PE=1 SV=1 - [UT14A_HUMAN]	1.96946e+06	3.00122e+06	2.08641e+06	1.75191e+06
UTP15	Q8TED0	U3 small nucleolar RNA-associated protein 15 homolog OS=Homo sapiens GN=UTP15 PE=1 SV=3 - [UTP15_HUMAN]	860677	1.62103e+06	862607	825994
UTP18	Q9Y5J1	U3 small nucleolar RNA-associated protein 18 homolog OS=Homo sapiens GN=UTP18 PE=1 SV=3 - [UTP18_HUMAN]	8.5655e+06	1.01848e+07	6.81431e+06	7.16049e+06
UTP20	O75691	Small subunit processome component 20 homolog OS=Homo sapiens GN=UTP20 PE=1 SV=3 - [UTP20_HUMAN]	786833	1.09292e+06	724295	296449
UTP25	Q68CQ4	Digestive organ expansion factor homolog OS=Homo sapiens GN=DIEXF PE=1 SV=2 - [DIEXF_HUMAN]	1.16022e+06	1.1868e+06	1.24332e+06	1.09778e+06
UTP3	Q9NQZ2	Something about silencing protein 10 OS=Homo sapiens GN=UTP3 PE=1 SV=1 - [SAS10_HUMAN]	1.07138e+06	2.31649e+06	1.13558e+06	1.03597e+06
UTP4	Q969X6	Cirhin OS=Homo sapiens GN=CIRH1A PE=1 SV=1 - [CIR1A_HUMAN]	8.65376e+07	7.68433e+07	6.27843e+07	4.96247e+07
UTP6	Q9NYH9	U3 small nucleolar RNA-associated protein 6 homolog OS=Homo sapiens GN=UTP6 PE=1 SV=2 - [UTP6_HUMAN]	1	1.31977e+06	703972	931554
UXT	Q9UBK9	Protein UXT OS=Homo sapiens GN=UXT PE=1 SV=1 - [UXT_HUMAN]	1	1.64233e+06	1	1
VARS2	Q5ST30	Valine--tRNA ligase, mitochondrial OS=Homo sapiens GN=VARS2 PE=1 SV=2 - [SYVM_HUMAN]	3.63715e+06	4.51004e+06	3.14346e+06	2.33456e+06
VCL	P18206	Vinculin OS=Homo sapiens GN=VCL PE=1 SV=4 - [VINC_HUMAN]	723090	746584	439572	488718
VCP	P55072	Transitional endoplasmic reticulum ATPase OS=Homo sapiens GN=VCP PE=1 SV=4 - [TERA_HUMAN]	597485	1	1	1
VCPIP1	Q96JH7	Deubiquitinating protein VCIP135 OS=Homo sapiens GN=VCPIP1 PE=1 SV=2 - [VCIP1_HUMAN]	594206	587416	264778	387684
VDAC1	P21796	Voltage-dependent anion-selective channel protein 1 OS=Homo sapiens GN=VDAC1 PE=1 SV=2 - [VDAC1_HUMAN]	1.17496e+06	2.34456e+06	1.69611e+06	1
VDAC2	P45880	Voltage-dependent anion-selective channel protein 2 OS=Homo sapiens GN=VDAC2 PE=1 SV=2 - [VDAC2_HUMAN]	955464	773353	346103	615390
VDAC3	Q9Y277	Voltage-dependent anion-selective channel protein 3 OS=Homo sapiens GN=VDAC3 PE=1 SV=1 - [VDAC3_HUMAN]	7.39812e+06	7.65427e+06	5.47642e+06	5.61545e+06
VIM	P08670	Vimentin OS=Homo sapiens GN=VIM PE=1 SV=4 - [VIME_HUMAN]	4.1161e+06	1	1	869227
VPS11	Q9H270	Vacuolar protein sorting-associated protein 11 homolog OS=Homo sapiens GN=VPS11 PE=1 SV=1 - [VPS11_HUMAN]	2.9445e+06	2.40472e+06	1.77487e+06	1.31467e+06
VPS26A	O75436	Vacuolar protein sorting-associated protein 26A OS=Homo sapiens GN=VPS26A PE=1 SV=2 - [VP26A_HUMAN]	4.89222e+06	4.24564e+06	3.98857e+06	3.22459e+06
VPS29	Q9UBQ0	Vacuolar protein sorting-associated protein 29 OS=Homo sapiens GN=VPS29 PE=1 SV=1 - [VPS29_HUMAN]	5.43212e+07	8.42574e+07	3.84893e+07	2.80782e+07
VPS35	Q96QK1	Vacuolar protein sorting-associated protein 35 OS=Homo sapiens GN=VPS35 PE=1 SV=2 - [VPS35_HUMAN]	1.99947e+07	2.32486e+07	1.48248e+07	1.47296e+07
VPS39	Q96JC1	Vam6/Vps39-like protein OS=Homo sapiens GN=VPS39 PE=1 SV=2 - [VPS39_HUMAN]	724990	941942	1	1
WAC	Q9BTA9	WW domain-containing adapter protein with coiled-coil OS=Homo sapiens GN=WAC PE=1 SV=3 - [WAC_HUMAN]	2.06796e+07	1.99792e+07	1.56164e+07	1.26829e+07
WAPL	Q7Z5K2	Wings apart-like protein homolog OS=Homo sapiens GN=WAPAL PE=1 SV=1 - [WAPL_HUMAN]	1.9521e+06	2.46238e+06	1.70776e+06	1.15813e+06
WARS	P23381	Tryptophan--tRNA ligase, cytoplasmic OS=Homo sapiens GN=WARS PE=1 SV=2 - [SYWC_HUMAN]	1.17761e+07	1.03983e+07	7.27346e+06	7.9313e+06
WASF1	Q92558	Wiskott-Aldrich syndrome protein family member 1 OS=Homo sapiens GN=WASF1 PE=1 SV=1 - [WASF1_HUMAN]	1	1.7125e+06	1	994573
WASHC4	Q2M389	WASH complex subunit 7 OS=Homo sapiens GN=KIAA1033 PE=1 SV=2 - [WASH7_HUMAN]	1.01287e+06	1.44369e+06	1	864443
WDFY1	Q8IWB7	WD repeat and FYVE domain-containing protein 1 OS=Homo sapiens GN=WDFY1 PE=1 SV=1 - [WDFY1_HUMAN]	4.24087e+06	6.05726e+06	2.48065e+06	3.14774e+06
WDHD1	O75717	WD repeat and HMG-box DNA-binding protein 1 OS=Homo sapiens GN=WDHD1 PE=1 SV=1 - [WDHD1_HUMAN]	5.13972e+06	5.89576e+06	3.79049e+06	3.77742e+06
WDR1	O75083	WD repeat-containing protein 1 OS=Homo sapiens GN=WDR1 PE=1 SV=4 - [WDR1_HUMAN]	1.36396e+08	1.24221e+08	1.13696e+08	9.06215e+07
WDR12	Q9GZL7	Ribosome biogenesis protein WDR12 OS=Homo sapiens GN=WDR12 PE=1 SV=2 - [WDR12_HUMAN]	7.78192e+06	9.37245e+06	4.92676e+06	5.96546e+06
WDR18	Q9BV38	WD repeat-containing protein 18 OS=Homo sapiens GN=WDR18 PE=1 SV=2 - [WDR18_HUMAN]	1.54052e+07	2.20776e+07	1.33639e+07	1.12706e+07
WDR20	Q8TBZ3	WD repeat-containing protein 20 OS=Homo sapiens GN=WDR20 PE=1 SV=2 - [WDR20_HUMAN]	227880	414517	164731	271307
WDR24	Q96S15	WD repeat-containing protein 24 OS=Homo sapiens GN=WDR24 PE=1 SV=1 - [WDR24_HUMAN]	898218	1	1	1.13842e+06
WDR26	Q9H7D7	WD repeat-containing protein 26 OS=Homo sapiens GN=WDR26 PE=1 SV=3 - [WDR26_HUMAN]	3.04904e+06	4.46266e+06	2.07268e+06	2.90695e+06
WDR3	Q9UNX4	WD repeat-containing protein 3 OS=Homo sapiens GN=WDR3 PE=1 SV=1 - [WDR3_HUMAN]	2.29068e+06	2.77537e+06	2.10563e+06	1.68368e+06
WDR33	Q9C0J8	pre-mRNA 3' end processing protein WDR33 OS=Homo sapiens GN=WDR33 PE=1 SV=2 - [WDR33_HUMAN]	1.06362e+07	1.64119e+07	1.08949e+07	8.53386e+06
WDR36	Q8NI36	WD repeat-containing protein 36 OS=Homo sapiens GN=WDR36 PE=1 SV=1 - [WDR36_HUMAN]	1.71135e+06	1.99195e+06	1.30973e+06	1.46357e+06
WDR43	Q15061	WD repeat-containing protein 43 OS=Homo sapiens GN=WDR43 PE=1 SV=3 - [WDR43_HUMAN]	6.51426e+06	1.17442e+07	7.56512e+06	6.17067e+06
WDR46	O15213	WD repeat-containing protein 46 OS=Homo sapiens GN=WDR46 PE=1 SV=3 - [WDR46_HUMAN]	1.01436e+06	2.73969e+06	1.04803e+06	192550
WDR47	O94967	WD repeat-containing protein 47 OS=Homo sapiens GN=WDR47 PE=1 SV=1 - [WDR47_HUMAN]	695810	1	1	1
WDR48	Q8TAF3	WD repeat-containing protein 48 OS=Homo sapiens GN=WDR48 PE=1 SV=1 - [WDR48_HUMAN]	1	1	1	266550
WDR59	Q6PJI9	WD repeat-containing protein 59 OS=Homo sapiens GN=WDR59 PE=1 SV=2 - [WDR59_HUMAN]	1.40997e+06	823378	2.1575e+06	819121
WDR6	Q9NNW5	WD repeat-containing protein 6 OS=Homo sapiens GN=WDR6 PE=1 SV=1 - [WDR6_HUMAN]	8.43112e+06	7.90302e+06	5.88996e+06	5.28079e+06
WDR62	O43379	WD repeat-containing protein 62 OS=Homo sapiens GN=WDR62 PE=1 SV=4 - [WDR62_HUMAN]	1.41853e+06	1.6434e+06	1.02547e+06	1
WDR7	Q9Y4E6	WD repeat-containing protein 7 OS=Homo sapiens GN=WDR7 PE=1 SV=2 - [WDR7_HUMAN]	534842	1.20863e+06	488285	1
WDR75	Q8IWA0	WD repeat-containing protein 75 OS=Homo sapiens GN=WDR75 PE=1 SV=1 - [WDR75_HUMAN]	3.3784e+06	3.27419e+06	2.24076e+06	2.33917e+06
WDR76	Q9H967	WD repeat-containing protein 76 OS=Homo sapiens GN=WDR76 PE=1 SV=2 - [WDR76_HUMAN]	1	1.40009e+06	1	1
WDR77	Q9BQA1	Methylosome protein 50 OS=Homo sapiens GN=WDR77 PE=1 SV=1 - [MEP50_HUMAN]	7.67596e+06	1.12956e+07	6.26712e+06	6.54148e+06
WDR81	Q562E7	WD repeat-containing protein 81 OS=Homo sapiens GN=WDR81 PE=1 SV=2 - [WDR81_HUMAN]	2.70043e+06	3.50115e+06	2.59066e+06	2.14652e+06
WDTC1	Q8N5D0	WD and tetratricopeptide repeats protein 1 OS=Homo sapiens GN=WDTC1 PE=1 SV=2 - [WDTC1_HUMAN]	5.38799e+06	4.74981e+06	3.92248e+06	2.81594e+06
WIZ	O95785	Protein Wiz OS=Homo sapiens GN=WIZ PE=1 SV=2 - [WIZ_HUMAN]	7.99733e+06	1.2506e+07	1.05621e+07	7.34391e+06
WRNIP1	Q96S55	ATPase WRNIP1 OS=Homo sapiens GN=WRNIP1 PE=1 SV=2 - [WRIP1_HUMAN]	1.27367e+06	1	1	729827
XAB2	Q9HCS7	Pre-mRNA-splicing factor SYF1 OS=Homo sapiens GN=XAB2 PE=1 SV=2 - [SYF1_HUMAN]	833589	1.24712e+06	1	446021
XPNPEP1	Q9NQW7	Xaa-Pro aminopeptidase 1 OS=Homo sapiens GN=XPNPEP1 PE=1 SV=3 - [XPP1_HUMAN]	1.52392e+06	2.02608e+06	1.26342e+06	1.27127e+06
XPNPEP3	Q9NQH7	Probable Xaa-Pro aminopeptidase 3 OS=Homo sapiens GN=XPNPEP3 PE=1 SV=1 - [XPP3_HUMAN]	3.44176e+06	6.48763e+06	4.52399e+06	4.18221e+06
XPO1	O14980	Exportin-1 OS=Homo sapiens GN=XPO1 PE=1 SV=1 - [XPO1_HUMAN]	1.03677e+06	1.55856e+06	1	920663
XPO7	Q9UIA9	Exportin-7 OS=Homo sapiens GN=XPO7 PE=1 SV=3 - [XPO7_HUMAN]	1.18444e+06	1.69596e+06	895223	861657
XPOT	O43592	Exportin-T OS=Homo sapiens GN=XPOT PE=1 SV=2 - [XPOT_HUMAN]	1.37831e+06	1.88212e+06	1.25595e+06	1.16423e+06
XRCC5	P13010	X-ray repair cross-complementing protein 5 OS=Homo sapiens GN=XRCC5 PE=1 SV=3 - [XRCC5_HUMAN]	1.3873e+07	1.57231e+07	1.08147e+07	1.2445e+07
XRCC6	P12956	X-ray repair cross-complementing protein 6 OS=Homo sapiens GN=XRCC6 PE=1 SV=2 - [XRCC6_HUMAN]	1.30919e+06	704556	909405	6.76201e+06
XRN1	Q8IZH2	5'-3' exoribonuclease 1 OS=Homo sapiens GN=XRN1 PE=1 SV=1 - [XRN1_HUMAN]	3.30871e+06	2.43965e+06	2.33015e+06	1.55156e+06
XRN2	Q9H0D6	5'-3' exoribonuclease 2 OS=Homo sapiens GN=XRN2 PE=1 SV=1 - [XRN2_HUMAN]	1	1.28808e+06	1	1
YDJC	A8MPS7	UPF0249 protein ydjC homolog OS=Homo sapiens GN=YDJC PE=1 SV=1 - [YDJC_HUMAN]	1	1.35572e+06	1	640760
YEATS2	Q9ULM3	YEATS domain-containing protein 2 OS=Homo sapiens GN=YEATS2 PE=1 SV=2 - [YETS2_HUMAN]	1.87101e+06	2.22998e+06	1.92186e+06	1.49348e+06
YIF1A	O95070	Protein YIF1A OS=Homo sapiens GN=YIF1A PE=1 SV=2 - [YIF1A_HUMAN]	1	1.81587e+06	1	1
YKT6	O15498	Synaptobrevin homolog YKT6 OS=Homo sapiens GN=YKT6 PE=1 SV=1 - [YKT6_HUMAN]	170428	1.55261e+06	1.33392e+06	1
YLPM1	P49750	YLP motif-containing protein 1 OS=Homo sapiens OX=9606 GN=YLPM1 PE=1 SV=4 - [YLPM1_HUMAN]	562942	822762	514599	600858
YTHDC1	Q96MU7	YTH domain-containing protein 1 OS=Homo sapiens GN=YTHDC1 PE=1 SV=3 - [YTDC1_HUMAN]	8.85379e+06	1.13265e+07	1.02307e+07	8.82111e+06
YWHAB	P31946	14-3-3 protein beta/alpha OS=Homo sapiens GN=YWHAB PE=1 SV=3 - [1433B_HUMAN]	2.25236e+07	1.19094e+07	1	1.00041e+07
YWHAE	P62258	14-3-3 protein epsilon OS=Homo sapiens GN=YWHAE PE=1 SV=1 - [1433E_HUMAN]	1.91276e+07	1.34404e+07	1.28079e+07	9.25183e+06
YWHAG	P61981	14-3-3 protein gamma OS=Homo sapiens GN=YWHAG PE=1 SV=2 - [1433G_HUMAN]	2.14477e+07	9.66256e+06	3.18402e+07	2.12201e+07
YWHAH	Q04917	14-3-3 protein eta OS=Homo sapiens GN=YWHAH PE=1 SV=4 - [1433F_HUMAN]	1.9263e+07	1.3671e+07	1.58105e+07	9.4573e+06
YWHAQ	P27348	14-3-3 protein theta OS=Homo sapiens GN=YWHAQ PE=1 SV=1 - [1433T_HUMAN]	2.26291e+07	1.57022e+07	1.30205e+07	1.16659e+07
YWHAZ	P63104	14-3-3 protein zeta/delta OS=Homo sapiens GN=YWHAZ PE=1 SV=1 - [1433Z_HUMAN]	2.04927e+07	1.32948e+07	1.31955e+07	9.61595e+06
YY1	P25490	Transcriptional repressor protein YY1 OS=Homo sapiens GN=YY1 PE=1 SV=2 - [TYY1_HUMAN]	1.05997e+08	8.66931e+07	8.38874e+07	6.05428e+07
ZBTB1	Q9Y2K1	Zinc finger and BTB domain-containing protein 1 OS=Homo sapiens GN=ZBTB1 PE=1 SV=3 - [ZBTB1_HUMAN]	1	528618	1	1
ZBTB2	Q8N680	Zinc finger and BTB domain-containing protein 2 OS=Homo sapiens GN=ZBTB2 PE=1 SV=1 - [ZBTB2_HUMAN]	9.16921e+06	1.28739e+07	9.96619e+06	8.77712e+06
ZBTB20	Q9HC78	Zinc finger and BTB domain-containing protein 20 OS=Homo sapiens GN=ZBTB20 PE=1 SV=3 - [ZBT20_HUMAN]	1.28912e+06	1.12004e+06	1.56816e+06	584418
ZBTB21	Q9ULJ3	Zinc finger and BTB domain-containing protein 21 OS=Homo sapiens GN=ZBTB21 PE=1 SV=2 - [ZBT21_HUMAN]	1.13095e+06	1.58985e+06	1.17609e+06	857984
ZBTB25	P24278	Zinc finger and BTB domain-containing protein 25 OS=Homo sapiens GN=ZBTB25 PE=1 SV=2 - [ZBT25_HUMAN]	1	1.61178e+06	1	1.05517e+06
ZBTB33	Q86T24	Transcriptional regulator Kaiso OS=Homo sapiens GN=ZBTB33 PE=1 SV=2 - [KAISO_HUMAN]	1.51127e+06	2.05526e+06	2.40383e+06	1.65814e+06
ZBTB38	Q8NAP3	Zinc finger and BTB domain-containing protein 38 OS=Homo sapiens GN=ZBTB38 PE=1 SV=2 - [ZBT38_HUMAN]	5.40922e+06	6.45636e+06	5.89494e+06	4.31507e+06
ZBTB4	Q9P1Z0	Zinc finger and BTB domain-containing protein 4 OS=Homo sapiens GN=ZBTB4 PE=1 SV=3 - [ZBTB4_HUMAN]	2.03099e+06	3.66725e+06	2.34221e+06	1.9318e+06
ZBTB43	O43298	Zinc finger and BTB domain-containing protein 43 OS=Homo sapiens GN=ZBTB43 PE=1 SV=1 - [ZBT43_HUMAN]	3.0806e+06	2.70496e+06	2.17604e+06	2.19103e+06
ZBTB44	Q8NCP5	Zinc finger and BTB domain-containing protein 44 OS=Homo sapiens GN=ZBTB44 PE=1 SV=1 - [ZBT44_HUMAN]	1	1	111625	1
ZBTB9	Q96C00	Zinc finger and BTB domain-containing protein 9 OS=Homo sapiens GN=ZBTB9 PE=1 SV=1 - [ZBTB9_HUMAN]	7.41033e+06	9.68278e+06	6.61848e+06	6.18208e+06
ZC3H14	Q6PJT7	Zinc finger CCCH domain-containing protein 14 OS=Homo sapiens GN=ZC3H14 PE=1 SV=1 - [ZC3HE_HUMAN]	1	303871	674418	1
ZC3HAV1	Q7Z2W4	Zinc finger CCCH-type antiviral protein 1 OS=Homo sapiens GN=ZC3HAV1 PE=1 SV=3 - [ZCCHV_HUMAN]	5.68748e+06	5.85592e+06	4.39048e+06	3.85912e+06
ZC3HAV1L	Q96H79	Zinc finger CCCH-type antiviral protein 1-like OS=Homo sapiens GN=ZC3HAV1L PE=1 SV=2 - [ZCCHL_HUMAN]	2.2808e+06	3.64229e+06	2.11865e+06	1.8977e+06
ZC3HC1	Q86WB0	Nuclear-interacting partner of ALK OS=Homo sapiens GN=ZC3HC1 PE=1 SV=1 - [NIPA_HUMAN]	566002	903515	583109	337826
ZEB1	P37275	Zinc finger E-box-binding homeobox 1 OS=Homo sapiens GN=ZEB1 PE=1 SV=2 - [ZEB1_HUMAN]	3.53616e+06	6.30735e+06	4.16086e+06	3.15678e+06
ZFP3	Q96NJ6	Zinc finger protein 3 homolog OS=Homo sapiens GN=ZFP3 PE=2 SV=1 - [ZFP3_HUMAN]	1.84368e+06	3.11608e+06	1.72934e+06	1.3901e+06
ZFP90	Q8TF47	Zinc finger protein 90 homolog OS=Homo sapiens GN=ZFP90 PE=2 SV=2 - [ZFP90_HUMAN]	1	3.77549e+06	1.57435e+06	641407
ZFP91	Q96JP5	E3 ubiquitin-protein ligase ZFP91 OS=Homo sapiens GN=ZFP91 PE=1 SV=1 - [ZFP91_HUMAN]	1.85849e+06	2.39692e+06	1	380447
ZFR	Q96KR1	Zinc finger RNA-binding protein OS=Homo sapiens GN=ZFR PE=1 SV=2 - [ZFR_HUMAN]	171727	251973	66339.2	1
ZFX	P17010	Zinc finger X-chromosomal protein OS=Homo sapiens GN=ZFX PE=2 SV=2 - [ZFX_HUMAN]	2.11745e+06	4.49851e+06	4.99351e+06	4.22778e+06
ZFYVE1	Q9HBF4	Zinc finger FYVE domain-containing protein 1 OS=Homo sapiens GN=ZFYVE1 PE=1 SV=1 - [ZFYV1_HUMAN]	1.2456e+06	792053	531010	1.14441e+06
ZKSCAN1	P17029	Zinc finger protein with KRAB and SCAN domains 1 OS=Homo sapiens GN=ZKSCAN1 PE=1 SV=3 - [ZKSC1_HUMAN]	869580	2.23866e+06	1.27809e+06	1.18915e+06
ZMPSTE24	O75844	CAAX prenyl protease 1 homolog OS=Homo sapiens GN=ZMPSTE24 PE=1 SV=2 - [FACE1_HUMAN]	2.89869e+06	3.18325e+06	1.95771e+06	1.75688e+06
ZMYM1	Q5SVZ6	Zinc finger MYM-type protein 1 OS=Homo sapiens GN=ZMYM1 PE=2 SV=1 - [ZMYM1_HUMAN]	2.41419e+06	3.58723e+06	1.81739e+06	2.18919e+06
ZMYM2	Q9UBW7	Zinc finger MYM-type protein 2 OS=Homo sapiens GN=ZMYM2 PE=1 SV=1 - [ZMYM2_HUMAN]	1	1.37855e+06	1.09847e+06	838409
ZMYM4	Q5VZL5	Zinc finger MYM-type protein 4 OS=Homo sapiens GN=ZMYM4 PE=1 SV=1 - [ZMYM4_HUMAN]	1.82902e+07	2.49059e+07	2.06087e+07	1.51448e+07
ZMYND11	Q15326	Zinc finger MYND domain-containing protein 11 OS=Homo sapiens GN=ZMYND11 PE=1 SV=2 - [ZMY11_HUMAN]	2.79227e+06	3.8294e+06	2.45743e+06	2.40935e+06
ZMYND8	Q9ULU4	Protein kinase C-binding protein 1 OS=Homo sapiens GN=ZMYND8 PE=1 SV=2 - [PKCB1_HUMAN]	5.54283e+06	8.51181e+06	4.57757e+06	5.55387e+06
ZNF106	Q9H2Y7	Zinc finger protein 106 OS=Homo sapiens GN=ZNF106 PE=1 SV=1 - [ZN106_HUMAN]	5.68654e+06	5.74911e+06	5.63886e+06	4.24232e+06
ZNF121	P58317	Zinc finger protein 121 OS=Homo sapiens GN=ZNF121 PE=2 SV=2 - [ZN121_HUMAN]	1.76739e+06	2.97776e+06	1.35915e+06	1.10951e+06
ZNF131	P52739	Zinc finger protein 131 OS=Homo sapiens GN=ZNF131 PE=1 SV=2 - [ZN131_HUMAN]	1	1	1	194239
ZNF136	P52737	Zinc finger protein 136 OS=Homo sapiens GN=ZNF136 PE=1 SV=1 - [ZN136_HUMAN]	1.75333e+06	1	1	1
ZNF143	P52747	Zinc finger protein 143 OS=Homo sapiens GN=ZNF143 PE=1 SV=2 - [ZN143_HUMAN]	1.88269e+07	2.17553e+07	2.08999e+07	1.4074e+07
ZNF146	Q15072	Zinc finger protein OZF OS=Homo sapiens GN=ZNF146 PE=1 SV=2 - [OZF_HUMAN]	1	2.02589e+06	872098	1.33394e+06
ZNF148	Q9UQR1	Zinc finger protein 148 OS=Homo sapiens GN=ZNF148 PE=1 SV=2 - [ZN148_HUMAN]	1.69661e+06	2.87623e+06	1.97235e+06	1.51364e+06
ZNF16	P17020	Zinc finger protein 16 OS=Homo sapiens GN=ZNF16 PE=1 SV=3 - [ZNF16_HUMAN]	1	1.42184e+06	1	1.67542e+06
ZNF189	O75820	Zinc finger protein 189 OS=Homo sapiens GN=ZNF189 PE=2 SV=2 - [ZN189_HUMAN]	1	630173	1	1
ZNF20	P17024	Zinc finger protein 20 OS=Homo sapiens GN=ZNF20 PE=2 SV=2 - [ZNF20_HUMAN]	1.85135e+06	1.97724e+06	1	2.14372e+06
ZNF202	O95125	Zinc finger protein 202 OS=Homo sapiens GN=ZNF202 PE=1 SV=4 - [ZN202_HUMAN]	1	5.09194e+06	1	1
ZNF205	O95201	Zinc finger protein 205 OS=Homo sapiens GN=ZNF205 PE=1 SV=2 - [ZN205_HUMAN]	1	477688	1	1
ZNF207	O43670	BUB3-interacting and GLEBS motif-containing protein ZNF207 OS=Homo sapiens GN=ZNF207 PE=1 SV=1 - [ZN207_HUMAN]	1	4.22055e+06	1	1
ZNF235	Q14590	Zinc finger protein 235 OS=Homo sapiens GN=ZNF235 PE=2 SV=3 - [ZN235_HUMAN]	1	352364	1	1
ZNF239	Q16600	Zinc finger protein 239 OS=Homo sapiens GN=ZNF239 PE=2 SV=3 - [ZN239_HUMAN]	1.01653e+06	804264	727975	538617
ZNF280C	Q8ND82	Zinc finger protein 280C OS=Homo sapiens GN=ZNF280C PE=1 SV=1 - [Z280C_HUMAN]	2.05343e+07	2.42222e+07	1.82539e+07	1.50811e+07
ZNF281	Q9Y2X9	Zinc finger protein 281 OS=Homo sapiens GN=ZNF281 PE=1 SV=1 - [ZN281_HUMAN]	1.3584e+07	1.0808e+07	1.02564e+07	7.25722e+06
ZNF316	A6NFI3	Zinc finger protein 316 OS=Homo sapiens GN=ZNF316 PE=1 SV=1 - [ZN316_HUMAN]	2.88271e+06	5.65165e+06	3.61442e+06	3.34021e+06
ZNF318	Q5VUA4	Zinc finger protein 318 OS=Homo sapiens GN=ZNF318 PE=1 SV=2 - [ZN318_HUMAN]	1.00878e+06	883879	563264	476850
ZNF324	O75467	Zinc finger protein 324A OS=Homo sapiens GN=ZNF324 PE=2 SV=1 - [Z324A_HUMAN]	1	723810	1	1
ZNF326	Q5BKZ1	DBIRD complex subunit ZNF326 OS=Homo sapiens GN=ZNF326 PE=1 SV=2 - [ZN326_HUMAN]	704974	1.43927e+06	1.54814e+06	569505
ZNF331	Q9NQX6	Zinc finger protein 331 OS=Homo sapiens GN=ZNF331 PE=2 SV=1 - [ZN331_HUMAN]	1.45897e+06	1	1	1
ZNF362	Q5T0B9	Zinc finger protein 362 OS=Homo sapiens GN=ZNF362 PE=1 SV=1 - [ZN362_HUMAN]	1	2.26944e+06	1	1
ZNF384	Q8TF68	Zinc finger protein 384 OS=Homo sapiens GN=ZNF384 PE=1 SV=2 - [ZN384_HUMAN]	1	521839	1	1
ZNF391	Q9UJN7	Zinc finger protein 391 OS=Homo sapiens GN=ZNF391 PE=2 SV=2 - [ZN391_HUMAN]	1	640789	1	1
ZNF397	Q8NF99	Zinc finger protein 397 OS=Homo sapiens GN=ZNF397 PE=1 SV=2 - [ZN397_HUMAN]	1	2.20827e+06	1	1.06852e+06
ZNF398	Q8TD17	Zinc finger protein 398 OS=Homo sapiens GN=ZNF398 PE=2 SV=1 - [ZN398_HUMAN]	1	2.18594e+06	1	1
ZNF420	Q8TAQ5	Zinc finger protein 420 OS=Homo sapiens GN=ZNF420 PE=1 SV=1 - [ZN420_HUMAN]	4.89592e+06	1.5111e+06	1.64971e+06	3.80509e+06
ZNF446	Q9NWS9	Zinc finger protein 446 OS=Homo sapiens GN=ZNF446 PE=1 SV=1 - [ZN446_HUMAN]	3.50873e+06	4.92457e+06	1.97097e+06	3.48975e+06
ZNF451	Q9Y4E5	Zinc finger protein 451 OS=Homo sapiens GN=ZNF451 PE=1 SV=2 - [ZN451_HUMAN]	1.07627e+07	1.18694e+07	1.02681e+07	8.06639e+06
ZNF460	Q14592	Zinc finger protein 460 OS=Homo sapiens GN=ZNF460 PE=1 SV=2 - [ZN460_HUMAN]	1	3.6956e+06	1	1
ZNF468	Q5VIY5	Zinc finger protein 468 OS=Homo sapiens GN=ZNF468 PE=2 SV=1 - [ZN468_HUMAN]	1.70384e+06	2.00721e+06	2.06688e+06	1
ZNF496	Q96IT1	Zinc finger protein 496 OS=Homo sapiens GN=ZNF496 PE=1 SV=1 - [ZN496_HUMAN]	1	372156	1	1
ZNF552	Q9H707	Zinc finger protein 552 OS=Homo sapiens GN=ZNF552 PE=2 SV=2 - [ZN552_HUMAN]	1077891	1.67569e+06	1.48437e+06	587660
ZNF57	Q68EA5	Zinc finger protein 57 OS=Homo sapiens GN=ZNF57 PE=2 SV=3 - [ZNF57_HUMAN]	1.90414e+06	1	1.44156e+06	1
ZNF579	Q8NAF0	Zinc finger protein 579 OS=Homo sapiens GN=ZNF579 PE=1 SV=2 - [ZN579_HUMAN]	1	2.07003e+06	1	412296
ZNF592	Q92610	Zinc finger protein 592 OS=Homo sapiens GN=ZNF592 PE=1 SV=2 - [ZN592_HUMAN]	1.14921e+06	1	1	1.42249e+06
ZNF597	Q96LX8	Zinc finger protein 597 OS=Homo sapiens GN=ZNF597 PE=2 SV=1 - [ZN597_HUMAN]	4.0515e+06	1.5888e+06	1	1.38926e+06
ZNF609	O15014	Zinc finger protein 609 OS=Homo sapiens GN=ZNF609 PE=1 SV=2 - [ZN609_HUMAN]	3.04828e+06	3.59769e+06	3.56716e+06	1.98539e+06
ZNF644	Q9H582	Zinc finger protein 644 OS=Homo sapiens GN=ZNF644 PE=1 SV=2 - [ZN644_HUMAN]	3.61949e+06	5.32782e+06	4.17376e+06	2.81001e+06
ZNF652	Q9Y2D9	Zinc finger protein 652 OS=Homo sapiens GN=ZNF652 PE=1 SV=3 - [ZN652_HUMAN]	3.79243e+06	4.67378e+06	2.30937e+06	2.1669e+06
ZNF655	Q8N720	Zinc finger protein 655 OS=Homo sapiens GN=ZNF655 PE=1 SV=3 - [ZN655_HUMAN]	7.11406e+06	6.80842e+06	4.52792e+06	3.34634e+06
ZNF668	Q96K58	Zinc finger protein 668 OS=Homo sapiens GN=ZNF668 PE=1 SV=3 - [ZN668_HUMAN]	1	842767	1	1
ZNF672	Q499Z4	Zinc finger protein 672 OS=Homo sapiens GN=ZNF672 PE=2 SV=2 - [ZN672_HUMAN]	1	1.93807e+06	1.76196e+06	1
ZNF687	Q8N1G0	Zinc finger protein 687 OS=Homo sapiens GN=ZNF687 PE=1 SV=1 - [ZN687_HUMAN]	2.32797e+07	3.26004e+07	2.44088e+07	2.13852e+07
ZNF696	Q9H7X3	Zinc finger protein 696 OS=Homo sapiens GN=ZNF696 PE=2 SV=2 - [ZN696_HUMAN]	3.25681e+06	4.09412e+06	3.06407e+06	1
ZNF724	A8MTY0	Putative zinc finger protein 724 OS=Homo sapiens GN=ZNF724P PE=5 SV=3 - [ZN724_HUMAN]	2.7407e+06	2.73043e+06	1	1.52773e+06
ZNF768	Q9H5H4	Zinc finger protein 768 OS=Homo sapiens GN=ZNF768 PE=1 SV=2 - [ZN768_HUMAN]	1	4.21941e+06	2.28411e+06	2.0273e+06
ZNF771	Q7L3S4	Zinc finger protein 771 OS=Homo sapiens GN=ZNF771 PE=1 SV=1 - [ZN771_HUMAN]	1	657280	1	1
ZNF777	Q9ULD5	Zinc finger protein 777 OS=Homo sapiens GN=ZNF777 PE=1 SV=2 - [ZN777_HUMAN]	4.44449e+06	4.89666e+06	5.25382e+06	3.29905e+06
ZNF8	P17098	Zinc finger protein 8 OS=Homo sapiens GN=ZNF8 PE=1 SV=2 - [ZNF8_HUMAN]	1.72236e+06	2.35991e+06	1.95643e+06	1.39212e+06
ZNF800	Q2TB10	Zinc finger protein 800 OS=Homo sapiens GN=ZNF800 PE=1 SV=1 - [ZN800_HUMAN]	7.08068e+06	1.17455e+07	6.10448e+06	6.20801e+06
ZNF845	Q96IR2	Zinc finger protein 845 OS=Homo sapiens GN=ZNF845 PE=2 SV=3 - [ZN845_HUMAN]	1.80715e+06	1.56274e+06	2.09204e+06	1.1391e+06
ZNHIT6	Q9NWK9	Box C/D snoRNA protein 1 OS=Homo sapiens GN=ZNHIT6 PE=1 SV=1 - [BCD1_HUMAN]	1	1	930062	1
ZSCAN26	Q16670	Zinc finger and SCAN domain-containing protein 26 OS=Homo sapiens GN=ZSCAN26 PE=2 SV=2 - [ZSC26_HUMAN]	1	1.73539e+06	1	1
ZYG11B	Q9C0D3	Protein zyg-11 homolog B OS=Homo sapiens GN=ZYG11B PE=1 SV=2 - [ZY11B_HUMAN]	1746292	1.92749e+06	974599	1.25518e+06
