# Supplementary material for: ZZW-115–dependent inhibition of NUPR1 nuclear translocation sensitizes cancer cells to genotoxic agents
Source: JCI Insight. 2020 Sep 17;5(18):e138117. doi: 10.1172/jci.insight.138117 (PMC7526551; doi:10.1172/jci.insight.138117)
Supplement: Supplemental Table 4 [file jciinsight-5-138117-s195.xlsx]

## Sheet: Total Ubiquitinylations
			Average of PIC AREAS of (Ubiq - avGFP)
name	Accession	Description	Ctrl	5-FU	ZZW-115	5-FU+ZZW-115
A2M	P01023	Alpha-2-macroglobulin OS=Homo sapiens GN=A2M PE=1 SV=3 - [A2MG_HUMAN]	2.28107e+06	6.11447e+06	1.91738e+06	4.09788e+06
A2ML1	A8K2U0	Alpha-2-macroglobulin-like protein 1 OS=Homo sapiens GN=A2ML1 PE=1 SV=3 - [A2ML1_HUMAN]	352206	479284
AAAS	Q9NRG9	Aladin OS=Homo sapiens GN=AAAS PE=1 SV=1 - [AAAS_HUMAN]	6.45365e+06	4.65461e+06	1.65022e+06	1.31276e+07
AARS	P49588	Alanine--tRNA ligase, cytoplasmic OS=Homo sapiens GN=AARS PE=1 SV=2 - [SYAC_HUMAN]	2.82782e+06	1.67176e+06	807459	4.08083e+06
AASDHPPT	Q9NRN7	L-aminoadipate-semialdehyde dehydrogenase-phosphopantetheinyl transferase OS=Homo sapiens GN=AASDHPPT PE=1 SV=2 - [ADPPT_HUMAN]		942771		2.08365e+06
ABCA3	Q99758	ATP-binding cassette sub-family A member 3 OS=Homo sapiens GN=ABCA3 PE=1 SV=2 - [ABCA3_HUMAN]		429005
ABCD3	P28288	ATP-binding cassette sub-family D member 3 OS=Homo sapiens GN=ABCD3 PE=1 SV=1 - [ABCD3_HUMAN]		1.24277e+06		2.08704e+06
ABCE1	P61221	ATP-binding cassette sub-family E member 1 OS=Homo sapiens GN=ABCE1 PE=1 SV=1 - [ABCE1_HUMAN]	1.94843e+06	1.81114e+06	1.06406e+06	4.26915e+06
ABCF1	Q8NE71	ATP-binding cassette sub-family F member 1 OS=Homo sapiens GN=ABCF1 PE=1 SV=2 - [ABCF1_HUMAN]	815961	561607	440937	1.46739e+06
ABCF2	Q9UG63	ATP-binding cassette sub-family F member 2 OS=Homo sapiens GN=ABCF2 PE=1 SV=2 - [ABCF2_HUMAN]	1.02419e+07	9.72349e+06	4.58942e+06	1.95867e+07
ABCF3	Q9NUQ8	ATP-binding cassette sub-family F member 3 OS=Homo sapiens GN=ABCF3 PE=1 SV=2 - [ABCF3_HUMAN]				796905
ABHD10	Q9NUJ1	Mycophenolic acid acyl-glucuronide esterase, mitochondrial OS=Homo sapiens GN=ABHD10 PE=1 SV=1 - [ABHDA_HUMAN]				1.43066e+06
ABHD17B	Q5VST6	Alpha/beta hydrolase domain-containing protein 17B OS=Homo sapiens GN=ABHD17B PE=2 SV=1 - [AB17B_HUMAN]				1.28224e+06
ABRAXAS1	Q6UWZ7	BRCA1-A complex subunit Abraxas OS=Homo sapiens GN=FAM175A PE=1 SV=2 - [F175A_HUMAN]	1.23618e+06	1.04751e+06		999824
ACAT1	P24752	Acetyl-CoA acetyltransferase, mitochondrial OS=Homo sapiens GN=ACAT1 PE=1 SV=1 - [THIL_HUMAN]	1.05215e+06	1.64059e+06	913906	4.54483e+06
ACAT2	Q9BWD1	Acetyl-CoA acetyltransferase, cytosolic OS=Homo sapiens GN=ACAT2 PE=1 SV=2 - [THIC_HUMAN]	737869			900115
ACLY	P53396	ATP-citrate synthase OS=Homo sapiens GN=ACLY PE=1 SV=3 - [ACLY_HUMAN]	1.62433e+07	3.66501e+06	2.19454e+06	7.74543e+07
ACO2	Q99798	Aconitate hydratase, mitochondrial OS=Homo sapiens GN=ACO2 PE=1 SV=2 - [ACON_HUMAN]	1.74306e+06	1.45593e+06	878616	2.97319e+06
ACOT1	Q86TX2	Acyl-coenzyme A thioesterase 1 OS=Homo sapiens GN=ACOT1 PE=1 SV=1 - [ACOT1_HUMAN]				1.10481e+06
ACOT7	O00154	Cytosolic acyl coenzyme A thioester hydrolase OS=Homo sapiens GN=ACOT7 PE=1 SV=3 - [BACH_HUMAN]	1.96047e+06	1.76745e+06	900256	4.25089e+06
ACOT9	Q9Y305	Acyl-coenzyme A thioesterase 9, mitochondrial OS=Homo sapiens GN=ACOT9 PE=1 SV=2 - [ACOT9_HUMAN]	4.93798e+06	3.86602e+06	2.0961e+06	1.27464e+07
ACP1	P24666	Low molecular weight phosphotyrosine protein phosphatase OS=Homo sapiens GN=ACP1 PE=1 SV=3 - [PPAC_HUMAN]	1.13074e+06	841328	553380
ACSF3	Q4G176	Acyl-CoA synthetase family member 3, mitochondrial OS=Homo sapiens GN=ACSF3 PE=1 SV=3 - [ACSF3_HUMAN]	2.89706e+06	1.01983e+06		4.63614e+06
ACSL1	P33121	Long-chain-fatty-acid--CoA ligase 1 OS=Homo sapiens GN=ACSL1 PE=1 SV=1 - [ACSL1_HUMAN]				1.48291e+06
ACSL3	O95573	Long-chain-fatty-acid--CoA ligase 3 OS=Homo sapiens GN=ACSL3 PE=1 SV=3 - [ACSL3_HUMAN]		3.97305e+06	1.92122e+06	5.71589e+06
ACSL4	O60488	Long-chain-fatty-acid--CoA ligase 4 OS=Homo sapiens GN=ACSL4 PE=1 SV=2 - [ACSL4_HUMAN]	6.20719e+06	5.19759e+06	2.6878e+06	9.84983e+06
ACTB	P60709	Actin, cytoplasmic 1 OS=Homo sapiens GN=ACTB PE=1 SV=1 - [ACTB_HUMAN]	7.65803e+08	5.3183e+08	3.38353e+08	1.41621e+09
ACTG1	P63261	Actin, cytoplasmic 2 OS=Homo sapiens GN=ACTG1 PE=1 SV=1 - [ACTG_HUMAN]			3.33458e+08
ACTN1	P12814	Alpha-actinin-1 OS=Homo sapiens GN=ACTN1 PE=1 SV=2 - [ACTN1_HUMAN]	1.63035e+07	1.37785e+07	6.95468e+06	3.04093e+07
ACTN4	O43707	Alpha-actinin-4 OS=Homo sapiens GN=ACTN4 PE=1 SV=2 - [ACTN4_HUMAN]	1.59284e+07	1.38169e+07	7.3133e+06	3.02333e+07
ACTR1A	P61163	Alpha-centractin OS=Homo sapiens GN=ACTR1A PE=1 SV=1 - [ACTZ_HUMAN]				2.59902e+06
ACTR2	P61160	Actin-related protein 2 OS=Homo sapiens GN=ACTR2 PE=1 SV=1 - [ARP2_HUMAN]	5.25372e+06	3.36525e+06	2.06071e+06	8.67931e+06
ACTR3	P61158	Actin-related protein 3 OS=Homo sapiens GN=ACTR3 PE=1 SV=3 - [ARP3_HUMAN]	3.53611e+06	3.09393e+06	2.02064e+06	5.40259e+06
ADAM10	O14672	Disintegrin and metalloproteinase domain-containing protein 10 OS=Homo sapiens GN=ADAM10 PE=1 SV=1 - [ADA10_HUMAN]	5.82222e+06	4.22908e+06	2.4188e+06	9.08295e+06
ADAM9	Q13443	Disintegrin and metalloproteinase domain-containing protein 9 OS=Homo sapiens GN=ADAM9 PE=1 SV=1 - [ADAM9_HUMAN]	1.31372e+06	1.35986e+06	323555	2.5453e+06
ADAR	P55265	Double-stranded RNA-specific adenosine deaminase OS=Homo sapiens GN=ADAR PE=1 SV=4 - [DSRAD_HUMAN]	1.16237e+06	1.10826e+06	589905	2.66898e+06
ADGRG6	Q86SQ4	G-protein coupled receptor 126 OS=Homo sapiens GN=GPR126 PE=1 SV=3 - [GP126_HUMAN]				2.94945e+06
ADH5	P11766	Alcohol dehydrogenase class-3 OS=Homo sapiens GN=ADH5 PE=1 SV=4 - [ADHX_HUMAN]		2.96056e+06	1.20545e+06	5.2295e+06
ADI1	Q9BV57	1,2-dihydroxy-3-keto-5-methylthiopentene dioxygenase OS=Homo sapiens GN=ADI1 PE=1 SV=1 - [MTND_HUMAN]	3.24628e+06	1.94661e+06	848865	4.49702e+06
ADK	P55263	Adenosine kinase OS=Homo sapiens GN=ADK PE=1 SV=2 - [ADK_HUMAN]				3.87817e+06
ADRM1	Q16186	Proteasomal ubiquitin receptor ADRM1 OS=Homo sapiens GN=ADRM1 PE=1 SV=2 - [ADRM1_HUMAN]	5.07607e+07	3.6569e+07	1.60572e+07	6.92601e+07
ADSL	P30566	Adenylosuccinate lyase OS=Homo sapiens GN=ADSL PE=1 SV=2 - [PUR8_HUMAN]	1.67629e+06			3.0624e+06
AGO2	Q9UKV8	Protein argonaute-2 OS=Homo sapiens GN=AGO2 PE=1 SV=3 - [AGO2_HUMAN]	1.27835e+06	1.14962e+06	628613	1.91926e+06
AGPAT5	Q9NUQ2	1-acyl-sn-glycerol-3-phosphate acyltransferase epsilon OS=Homo sapiens GN=AGPAT5 PE=1 SV=3 - [PLCE_HUMAN]	1.86865e+06	1.09346e+06		2.84278e+06
AGPS	O00116	Alkyldihydroxyacetonephosphate synthase, peroxisomal OS=Homo sapiens GN=AGPS PE=1 SV=1 - [ADAS_HUMAN]	1.38959e+06	1.23438e+06	547770	4.21802e+06
AHCTF1	Q8WYP5	Protein ELYS OS=Homo sapiens GN=AHCTF1 PE=1 SV=3 - [ELYS_HUMAN]	353018
AHCY	P23526	Adenosylhomocysteinase OS=Homo sapiens GN=AHCY PE=1 SV=4 - [SAHH_HUMAN]	1.45816e+07	1.3124e+07	5.76142e+06	2.56014e+07
AHCYL2	Q96HN2	Putative adenosylhomocysteinase 3 OS=Homo sapiens GN=AHCYL2 PE=1 SV=1 - [SAHH3_HUMAN]	1.93513e+06
AHNAK	Q09666	Neuroblast differentiation-associated protein AHNAK OS=Homo sapiens GN=AHNAK PE=1 SV=2 - [AHNK_HUMAN]	3.48702e+06	4.54963e+06	766922	5.98178e+06
AHSA1	O95433	Activator of 90 kDa heat shock protein ATPase homolog 1 OS=Homo sapiens GN=AHSA1 PE=1 SV=1 - [AHSA1_HUMAN]	3.09073e+07	2.57036e+07	1.89312e+07	1.08772e+07
AHSG	P02765	Alpha-2-HS-glycoprotein OS=Homo sapiens OX=9606 GN=AHSG PE=1 SV=2 - [FETUA_HUMAN]	3.56566e+07	4.28916e+07	1.59734e+07	7.3271e+07
AIFM1	O95831	Apoptosis-inducing factor 1, mitochondrial OS=Homo sapiens GN=AIFM1 PE=1 SV=1 - [AIFM1_HUMAN]	2.80133e+06	2.83161e+06	1.67327e+06	6.46038e+06
AIMP1	Q12904	Aminoacyl tRNA synthase complex-interacting multifunctional protein 1 OS=Homo sapiens GN=AIMP1 PE=1 SV=2 - [AIMP1_HUMAN]	2.39143e+06	2.237e+06		3.60715e+06
AIMP2	Q13155	Aminoacyl tRNA synthase complex-interacting multifunctional protein 2 OS=Homo sapiens GN=AIMP2 PE=1 SV=2 - [AIMP2_HUMAN]	3.65067e+06	2.58448e+06	1.18504e+06	6.96225e+06
AK6	Q9Y3D8	Adenylate kinase isoenzyme 6 OS=Homo sapiens GN=AK6 PE=1 SV=1 - [KAD6_HUMAN]				1.67251e+06
AKR7A2	O43488	Aflatoxin B1 aldehyde reductase member 2 OS=Homo sapiens GN=AKR7A2 PE=1 SV=3 - [ARK72_HUMAN]	2.27933e+06	1.28655e+06	777307	7.01849e+06
ALB	P02768	Serum albumin OS=Homo sapiens GN=ALB PE=1 SV=2 - [ALBU_HUMAN]	3.23745e+08	3.05464e+08	1.73014e+08	5.1137e+08
ALDH18A1	P54886	Delta-1-pyrroline-5-carboxylate synthase OS=Homo sapiens GN=ALDH18A1 PE=1 SV=2 - [P5CS_HUMAN]	7.49154e+06	6.5924e+06	3.90587e+06	1.82981e+07
ALDH1A1	P00352	Retinal dehydrogenase 1 OS=Homo sapiens GN=ALDH1A1 PE=1 SV=2 - [AL1A1_HUMAN]	3.86155e+07	2.76401e+07	1.32175e+07	5.77144e+07
ALDH1A3	P47895	Aldehyde dehydrogenase family 1 member A3 OS=Homo sapiens GN=ALDH1A3 PE=1 SV=2 - [AL1A3_HUMAN]				1.18532e+07
ALDH3A2	P51648	Fatty aldehyde dehydrogenase OS=Homo sapiens GN=ALDH3A2 PE=1 SV=1 - [AL3A2_HUMAN]	3.57663e+06	1.61858e+06	934134	3.61648e+06
ALDH3B1	P43353	Aldehyde dehydrogenase family 3 member B1 OS=Homo sapiens GN=ALDH3B1 PE=1 SV=1 - [AL3B1_HUMAN]				1.05017e+06
ALDH7A1	P49419	Alpha-aminoadipic semialdehyde dehydrogenase OS=Homo sapiens GN=ALDH7A1 PE=1 SV=5 - [AL7A1_HUMAN]	6.64972e+06	5.0508e+06	2.54537e+06	8.61929e+06
ALDH9A1	P49189	4-trimethylaminobutyraldehyde dehydrogenase OS=Homo sapiens GN=ALDH9A1 PE=1 SV=3 - [AL9A1_HUMAN]	756755	973224	494642	1.8978e+06
ALDOA	P04075	Fructose-bisphosphate aldolase A OS=Homo sapiens GN=ALDOA PE=1 SV=2 - [ALDOA_HUMAN]	4.76565e+07	4.47524e+07	2.8791e+07	1.4806e+08
ALDOC	P09972	Fructose-bisphosphate aldolase C OS=Homo sapiens GN=ALDOC PE=1 SV=2 - [ALDOC_HUMAN]	1.66394e+07			3.03754e+07
AMBRA1	Q9C0C7	Activating molecule in BECN1-regulated autophagy protein 1 OS=Homo sapiens GN=AMBRA1 PE=1 SV=2 - [AMRA1_HUMAN]	439918			777610
AMFR	Q9UKV5	E3 ubiquitin-protein ligase AMFR OS=Homo sapiens GN=AMFR PE=1 SV=2 - [AMFR_HUMAN]	288893			771412
AMMECR1	Q9Y4X0	AMME syndrome candidate gene 1 protein OS=Homo sapiens GN=AMMECR1 PE=1 SV=1 - [AMMR1_HUMAN]				3.25444e+06
AMOTL2	Q9Y2J4	Angiomotin-like protein 2 OS=Homo sapiens GN=AMOTL2 PE=1 SV=3 - [AMOL2_HUMAN]		482203		2.7135e+06
AMPD2	Q01433	AMP deaminase 2 OS=Homo sapiens GN=AMPD2 PE=1 SV=2 - [AMPD2_HUMAN]	1.60783e+06		865930	3.81468e+06
ANAPC5	Q9UJX4	Anaphase-promoting complex subunit 5 OS=Homo sapiens GN=ANAPC5 PE=1 SV=2 - [APC5_HUMAN]				798284
ANK1	P16157	Ankyrin-1 OS=Homo sapiens GN=ANK1 PE=1 SV=3 - [ANK1_HUMAN]	3.28984e+06	1.61998e+06	1.2205e+06	4.20725e+06
ANKFY1	Q9P2R3	Ankyrin repeat and FYVE domain-containing protein 1 OS=Homo sapiens GN=ANKFY1 PE=1 SV=2 - [ANFY1_HUMAN]				1.11693e+06
ANKMY2	Q8IV38	Ankyrin repeat and MYND domain-containing protein 2 OS=Homo sapiens GN=ANKMY2 PE=1 SV=1 - [ANKY2_HUMAN]	889341
ANKRD13A	Q8IZ07	Ankyrin repeat domain-containing protein 13A OS=Homo sapiens GN=ANKRD13A PE=1 SV=3 - [AN13A_HUMAN]	991226
ANKRD28	O15084	Serine/threonine-protein phosphatase 6 regulatory ankyrin repeat subunit A OS=Homo sapiens GN=ANKRD28 PE=1 SV=5 - [ANR28_HUMAN]	2.12004e+06	1.39671e+06		2.63818e+06
ANKRD50	Q9ULJ7	Ankyrin repeat domain-containing protein 50 OS=Homo sapiens GN=ANKRD50 PE=1 SV=4 - [ANR50_HUMAN]				858900
ANKRD52	Q8NB46	Serine/threonine-protein phosphatase 6 regulatory ankyrin repeat subunit C OS=Homo sapiens GN=ANKRD52 PE=1 SV=3 - [ANR52_HUMAN]	432584
ANLN	Q9NQW6	Actin-binding protein anillin OS=Homo sapiens GN=ANLN PE=1 SV=2 - [ANLN_HUMAN]	464294	847383	297072	914535
ANTXR2	P58335	Anthrax toxin receptor 2 OS=Homo sapiens GN=ANTXR2 PE=1 SV=5 - [ANTR2_HUMAN]	7.51755e+06	4.05607e+06	1.45085e+06	1.07834e+07
ANXA1	P04083	Annexin A1 OS=Homo sapiens GN=ANXA1 PE=1 SV=2 - [ANXA1_HUMAN]	6.31895e+07	5.08137e+07	2.53721e+07	1.0406e+08
ANXA11	P50995	Annexin A11 OS=Homo sapiens GN=ANXA11 PE=1 SV=1 - [ANX11_HUMAN]	1.33618e+06	1.02096e+06		2.73247e+06
ANXA2	P07355	Annexin A2 OS=Homo sapiens GN=ANXA2 PE=1 SV=2 - [ANXA2_HUMAN]	3.35321e+07	3.27336e+07	1.35318e+07	6.6413e+07
ANXA4	P09525	Annexin A4 OS=Homo sapiens GN=ANXA4 PE=1 SV=4 - [ANXA4_HUMAN]	699443			1.16796e+06
ANXA5	P08758	Annexin A5 OS=Homo sapiens GN=ANXA5 PE=1 SV=2 - [ANXA5_HUMAN]		1.22465e+06		3.87525e+06
ANXA6	P08133	Annexin A6 OS=Homo sapiens GN=ANXA6 PE=1 SV=3 - [ANXA6_HUMAN]		487961
AP1G1	O43747	AP-1 complex subunit gamma-1 OS=Homo sapiens GN=AP1G1 PE=1 SV=5 - [AP1G1_HUMAN]	1.87302e+06	811715	326015	2.04472e+06
AP1M1	Q9BXS5	AP-1 complex subunit mu-1 OS=Homo sapiens GN=AP1M1 PE=1 SV=3 - [AP1M1_HUMAN]	1.55976e+06	1.6851e+06	934141	4.0507e+06
AP1S1	P61966	AP-1 complex subunit sigma-1A OS=Homo sapiens GN=AP1S1 PE=1 SV=1 - [AP1S1_HUMAN]	2.41537e+06
AP2A1	O95782	AP-2 complex subunit alpha-1 OS=Homo sapiens GN=AP2A1 PE=1 SV=3 - [AP2A1_HUMAN]	2.39621e+06	2.24205e+06	358381	3.33092e+06
AP2A2	O94973	AP-2 complex subunit alpha-2 OS=Homo sapiens GN=AP2A2 PE=1 SV=2 - [AP2A2_HUMAN]		3.485e+06
AP2B1	P63010	AP-2 complex subunit beta OS=Homo sapiens GN=AP2B1 PE=1 SV=1 - [AP2B1_HUMAN]	2.87479e+06	1.49955e+06	702551	3.93533e+06
AP2S1	P53680	AP-2 complex subunit sigma OS=Homo sapiens GN=AP2S1 PE=1 SV=2 - [AP2S1_HUMAN]				4.32248e+06
AP3D1	O14617	AP-3 complex subunit delta-1 OS=Homo sapiens GN=AP3D1 PE=1 SV=1 - [AP3D1_HUMAN]	900299			1.04751e+06
AP3S1	Q92572	AP-3 complex subunit sigma-1 OS=Homo sapiens GN=AP3S1 PE=1 SV=1 - [AP3S1_HUMAN]	630133
APEH	P13798	Acylamino-acid-releasing enzyme OS=Homo sapiens GN=APEH PE=1 SV=4 - [ACPH_HUMAN]	1.47547e+06
APEX1	P27695	DNA-(apurinic or apyrimidinic site) lyase OS=Homo sapiens GN=APEX1 PE=1 SV=2 - [APEX1_HUMAN]	8.32701e+06	6.86334e+06	3.32235e+06	1.47675e+07
API5	Q9BZZ5	Apoptosis inhibitor 5 OS=Homo sapiens GN=API5 PE=1 SV=3 - [API5_HUMAN]	987640			2.43594e+06
APIP	Q96GX9	Methylthioribulose-1-phosphate dehydratase OS=Homo sapiens GN=APIP PE=1 SV=1 - [MTNB_HUMAN]	1.78571e+06	1.26036e+06	543038	2.44339e+06
APMAP	Q9HDC9	Adipocyte plasma membrane-associated protein OS=Homo sapiens GN=APMAP PE=1 SV=2 - [APMAP_HUMAN]	4.99907e+06	4.5037e+06	2.49969e+06	9.2544e+06
APOBEC3B	Q9UH17	DNA dC->dU-editing enzyme APOBEC-3B OS=Homo sapiens GN=APOBEC3B PE=1 SV=1 - [ABC3B_HUMAN]	2.31483e+06	1.77888e+06		3.21625e+06
APOBEC3C	Q9NRW3	DNA dC->dU-editing enzyme APOBEC-3C OS=Homo sapiens GN=APOBEC3C PE=1 SV=2 - [ABC3C_HUMAN]	3.58493e+06			3.05037e+06
APP	P05067	Amyloid beta A4 protein OS=Homo sapiens GN=APP PE=1 SV=3 - [A4_HUMAN]				3.70359e+06
APPL1	Q9UKG1	DCC-interacting protein 13-alpha OS=Homo sapiens GN=APPL1 PE=1 SV=1 - [DP13A_HUMAN]	1.05315e+06	920269	442530	2.13602e+06
APTX	Q7Z2E3	Aprataxin OS=Homo sapiens GN=APTX PE=1 SV=2 - [APTX_HUMAN]	696157			2.51786e+06
ARAF	P10398	Serine/threonine-protein kinase A-Raf OS=Homo sapiens GN=ARAF PE=1 SV=2 - [ARAF_HUMAN]	1.66125e+06	1.46497e+06	641415	3.20147e+06
ARCN1	P48444	Coatomer subunit delta OS=Homo sapiens GN=ARCN1 PE=1 SV=1 - [COPD_HUMAN]	1.15708e+06		766818	2.28409e+06
ARF3	P61204	ADP-ribosylation factor 3 OS=Homo sapiens GN=ARF3 PE=1 SV=2 - [ARF3_HUMAN]	1.52261e+07	9.03424e+06	5.09211e+06	2.03691e+07
ARF4	P18085	ADP-ribosylation factor 4 OS=Homo sapiens GN=ARF4 PE=1 SV=3 - [ARF4_HUMAN]	1.02587e+07	7.05876e+06	3.65826e+06	1.69674e+07
ARF5	P84085	ADP-ribosylation factor 5 OS=Homo sapiens GN=ARF5 PE=1 SV=2 - [ARF5_HUMAN]	1.58784e+07	9.39226e+06		2.03691e+07
ARF6	P62330	ADP-ribosylation factor 6 OS=Homo sapiens GN=ARF6 PE=1 SV=2 - [ARF6_HUMAN]	4.34006e+06	2.88002e+06	1.77518e+06	6.31541e+06
ARG1	P05089	Arginase-1 OS=Homo sapiens GN=ARG1 PE=1 SV=2 - [ARGI1_HUMAN]	1.15592e+06	1.54461e+06		870319
ARHGAP1	Q07960	Rho GTPase-activating protein 1 OS=Homo sapiens GN=ARHGAP1 PE=1 SV=1 - [RHG01_HUMAN]				3.75053e+06
ARHGAP32	A7KAX9	Rho GTPase-activating protein 32 OS=Homo sapiens GN=ARHGAP32 PE=1 SV=1 - [RHG32_HUMAN]	506313	504832	283707	657679
ARHGDIA	P52565	Rho GDP-dissociation inhibitor 1 OS=Homo sapiens GN=ARHGDIA PE=1 SV=3 - [GDIR1_HUMAN]	7.07745e+06	6.56722e+06	3.77385e+06	1.52858e+07
ARIH1	Q9Y4X5	E3 ubiquitin-protein ligase ARIH1 OS=Homo sapiens GN=ARIH1 PE=1 SV=2 - [ARI1_HUMAN]	783790
ARL13B	Q3SXY8	ADP-ribosylation factor-like protein 13B OS=Homo sapiens GN=ARL13B PE=1 SV=1 - [AR13B_HUMAN]				1.21904e+06
ARL2	P36404	ADP-ribosylation factor-like protein 2 OS=Homo sapiens GN=ARL2 PE=1 SV=4 - [ARL2_HUMAN]	6.17164e+06	3.59044e+06	1.69527e+06	7.22926e+06
ARL6IP5	O75915	PRA1 family protein 3 OS=Homo sapiens GN=ARL6IP5 PE=1 SV=1 - [PRAF3_HUMAN]	2.48068e+06			2.4529e+06
ARMC6	Q6NXE6	Armadillo repeat-containing protein 6 OS=Homo sapiens GN=ARMC6 PE=1 SV=2 - [ARMC6_HUMAN]				1.83268e+06
ARMC8	Q8IUR7	Armadillo repeat-containing protein 8 OS=Homo sapiens GN=ARMC8 PE=1 SV=2 - [ARMC8_HUMAN]				628822
ARPC1B	O15143	Actin-related protein 2/3 complex subunit 1B OS=Homo sapiens GN=ARPC1B PE=1 SV=3 - [ARC1B_HUMAN]	2.91799e+06	2.40797e+06	1.41776e+06	3.86472e+06
ARPC2	O15144	Actin-related protein 2/3 complex subunit 2 OS=Homo sapiens GN=ARPC2 PE=1 SV=1 - [ARPC2_HUMAN]	2.68006e+06		717143	4.81912e+06
ARPC3	O15145	Actin-related protein 2/3 complex subunit 3 OS=Homo sapiens GN=ARPC3 PE=1 SV=3 - [ARPC3_HUMAN]		1.94353e+06		5.15453e+06
ARRDC1	Q8N5I2	Arrestin domain-containing protein 1 OS=Homo sapiens GN=ARRDC1 PE=2 SV=1 - [ARRD1_HUMAN]		2.57016e+06		2.01275e+06
ASCC3	Q8N3C0	Activating signal cointegrator 1 complex subunit 3 OS=Homo sapiens GN=ASCC3 PE=1 SV=3 - [ASCC3_HUMAN]	531837			776691
ASMTL	O95671	N-acetylserotonin O-methyltransferase-like protein OS=Homo sapiens GN=ASMTL PE=1 SV=3 - [ASML_HUMAN]			551216	2.50968e+06
ASNA1	O43681	ATPase ASNA1 OS=Homo sapiens GN=ASNA1 PE=1 SV=2 - [ASNA_HUMAN]	1.5859e+06
ASNS	P08243	Asparagine synthetase [glutamine-hydrolyzing] OS=Homo sapiens GN=ASNS PE=1 SV=4 - [ASNS_HUMAN]	2.2543e+06	1.89281e+06	1.30652e+06	6.68796e+06
ASXL1	Q8IXJ9	Putative Polycomb group protein ASXL1 OS=Homo sapiens OX=9606 GN=ASXL1 PE=1 SV=4 - [ASXL1_HUMAN]	3.72582e+06	2.70035e+06	1.35656e+06	5.5339e+06
ASXL2	Q76L83	Putative Polycomb group protein ASXL2 OS=Homo sapiens GN=ASXL2 PE=1 SV=1 - [ASXL2_HUMAN]	2.08741e+06	2.29395e+06	959975	4.34275e+06
ATG3	Q9NT62	Ubiquitin-like-conjugating enzyme ATG3 OS=Homo sapiens GN=ATG3 PE=1 SV=1 - [ATG3_HUMAN]	2.23278e+06	1.59372e+06		3.6511e+06
ATG9A	Q7Z3C6	Autophagy-related protein 9A OS=Homo sapiens GN=ATG9A PE=1 SV=3 - [ATG9A_HUMAN]				676557
ATIC	P31939	Bifunctional purine biosynthesis protein PURH OS=Homo sapiens GN=ATIC PE=1 SV=3 - [PUR9_HUMAN]	5.52388e+06	4.75636e+06	2.90181e+06	1.2812e+07
ATL2	Q8NHH9	Atlastin-2 OS=Homo sapiens GN=ATL2 PE=1 SV=2 - [ATLA2_HUMAN]				1.37036e+06
ATL3	Q6DD88	Atlastin-3 OS=Homo sapiens GN=ATL3 PE=1 SV=1 - [ATLA3_HUMAN]	963107
ATN1	P54259	Atrophin-1 OS=Homo sapiens GN=ATN1 PE=1 SV=3 - [ATN1_HUMAN]	4.28025e+06	5.1591e+06	2.8358e+06	2.22534e+07
ATP13A1	Q9HD20	Probable cation-transporting ATPase 13A1 OS=Homo sapiens GN=ATP13A1 PE=1 SV=2 - [AT131_HUMAN]	976587	576923		1.19138e+06
ATP1A1	P05023	Sodium/potassium-transporting ATPase subunit alpha-1 OS=Homo sapiens GN=ATP1A1 PE=1 SV=1 - [AT1A1_HUMAN]	5.94247e+06	5.62549e+06	2.69163e+06	1.29461e+07
ATP1B3	P54709	Sodium/potassium-transporting ATPase subunit beta-3 OS=Homo sapiens GN=ATP1B3 PE=1 SV=1 - [AT1B3_HUMAN]	4.1878e+06			8.93509e+06
ATP2A2	P16615	Sarcoplasmic/endoplasmic reticulum calcium ATPase 2 OS=Homo sapiens GN=ATP2A2 PE=1 SV=1 - [AT2A2_HUMAN]	1.69375e+06	1.57209e+06	569781	3.27592e+06
ATP2B4	P23634	Plasma membrane calcium-transporting ATPase 4 OS=Homo sapiens GN=ATP2B4 PE=1 SV=2 - [AT2B4_HUMAN]	2.00907e+06	1.7261e+06	531334	3.55063e+06
ATP5F1A	P25705	ATP synthase subunit alpha, mitochondrial OS=Homo sapiens GN=ATP5A1 PE=1 SV=1 - [ATPA_HUMAN]	1.27659e+06	1.1922e+06	330326	2.07289e+06
ATP5MF	P56134	ATP synthase subunit f, mitochondrial OS=Homo sapiens GN=ATP5J2 PE=1 SV=3 - [ATPK_HUMAN]	4.35015e+06	2.84073e+06	1.16399e+06	6.51012e+06
ATP5PB	P24539	ATP synthase F(0) complex subunit B1, mitochondrial OS=Homo sapiens GN=ATP5F1 PE=1 SV=2 - [AT5F1_HUMAN]	5.07488e+06	3.05764e+06	1.45632e+06	9.33983e+06
ATP6V1A	P38606	V-type proton ATPase catalytic subunit A OS=Homo sapiens GN=ATP6V1A PE=1 SV=2 - [VATA_HUMAN]	660206			724788
ATP6V1E1	P36543	V-type proton ATPase subunit E 1 OS=Homo sapiens GN=ATP6V1E1 PE=1 SV=1 - [VATE1_HUMAN]	636234			3.21238e+06
ATP6V1H	Q9UI12	V-type proton ATPase subunit H OS=Homo sapiens GN=ATP6V1H PE=1 SV=1 - [VATH_HUMAN]	1.96736e+06	1.83357e+06	643503	3.19077e+06
ATXN10	Q9UBB4	Ataxin-10 OS=Homo sapiens GN=ATXN10 PE=1 SV=1 - [ATX10_HUMAN]	5.50411e+06	4.12237e+06	1.93176e+06	7.85418e+06
ATXN2	Q99700	Ataxin-2 OS=Homo sapiens GN=ATXN2 PE=1 SV=2 - [ATX2_HUMAN]	2.46455e+07	3.46702e+07	1.40509e+07	7.48051e+07
ATXN2L	Q8WWM7	Ataxin-2-like protein OS=Homo sapiens GN=ATXN2L PE=1 SV=2 - [ATX2L_HUMAN]	8.06503e+06	8.05105e+06	5.09815e+06	2.03329e+07
ATXN3	P54252	Ataxin-3 OS=Homo sapiens GN=ATXN3 PE=1 SV=5 - [ATX3_HUMAN]	3.58389e+06	2.14267e+06	334801	3.40351e+06
AUP1	Q9Y679	Ancient ubiquitous protein 1 OS=Homo sapiens OX=9606 GN=AUP1 PE=1 SV=2 - [AUP1_HUMAN]	1.89836e+06	911837		3.5052e+06
AURKB	Q96GD4	Aurora kinase B OS=Homo sapiens GN=AURKB PE=1 SV=3 - [AURKB_HUMAN]	1.06944e+06	965883	689137	2.90342e+06
AXL	P30530	Tyrosine-protein kinase receptor UFO OS=Homo sapiens OX=9606 GN=AXL PE=1 SV=4 - [UFO_HUMAN]		1.37902e+06	1.07564e+06	4.43052e+06
AZGP1	P25311	Zinc-alpha-2-glycoprotein OS=Homo sapiens GN=AZGP1 PE=1 SV=2 - [ZA2G_HUMAN]	1.54881e+06	1.4147e+06		1.78165e+06
BABAM1	Q9NWV8	BRISC and BRCA1-A complex member 1 OS=Homo sapiens GN=BABAM1 PE=1 SV=1 - [BABA1_HUMAN]			584754	2.60038e+06
BABAM2	Q9NXR7	BRCA1-A complex subunit BRE OS=Homo sapiens GN=BRE PE=1 SV=2 - [BRE_HUMAN]				1.9039e+06
BAG6	P46379	Large proline-rich protein BAG6 OS=Homo sapiens GN=BAG6 PE=1 SV=2 - [BAG6_HUMAN]	3.32869e+06	2.07806e+06	1.37098e+06	6.83682e+06
BAIAP2L1	Q9UHR4	Brain-specific angiogenesis inhibitor 1-associated protein 2-like protein 1 OS=Homo sapiens GN=BAIAP2L1 PE=1 SV=2 - [BI2L1_HUMAN]			321607
BAK1	Q16611	Bcl-2 homologous antagonist/killer OS=Homo sapiens GN=BAK1 PE=1 SV=1 - [BAK_HUMAN]				2.09594e+06
BAX	Q07812	Apoptosis regulator BAX OS=Homo sapiens GN=BAX PE=1 SV=1 - [BAX_HUMAN]	628992			935119
BAZ1B	Q9UIG0	Tyrosine-protein kinase BAZ1B OS=Homo sapiens GN=BAZ1B PE=1 SV=2 - [BAZ1B_HUMAN]	540352			1.43709e+06
BCAM	P50895	Basal cell adhesion molecule OS=Homo sapiens GN=BCAM PE=1 SV=2 - [BCAM_HUMAN]		270413	202190	1.07425e+06
BCAP31	P51572	B-cell receptor-associated protein 31 OS=Homo sapiens GN=BCAP31 PE=1 SV=3 - [BAP31_HUMAN]	4.89684e+06	3.13063e+06	2.75302e+06	8.65582e+06
BCKDK	O14874	[3-methyl-2-oxobutanoate dehydrogenase [lipoamide]] kinase, mitochondrial OS=Homo sapiens GN=BCKDK PE=1 SV=2 - [BCKD_HUMAN]	2.27974e+06
BCL2L13	Q9BXK5	Bcl-2-like protein 13 OS=Homo sapiens GN=BCL2L13 PE=1 SV=1 - [B2L13_HUMAN]	2.87462e+06			5.82566e+06
BCORL1	Q5H9F3	BCL-6 corepressor-like protein 1 OS=Homo sapiens GN=BCORL1 PE=1 SV=1 - [BCORL_HUMAN]	1.65682e+06	623689		1.93508e+06
BEX3	Q00994	Protein BEX3 OS=Homo sapiens GN=NGFRAP1 PE=1 SV=1 - [BEX3_HUMAN]		1.02307e+06
BIRC2	Q13490	Baculoviral IAP repeat-containing protein 2 OS=Homo sapiens GN=BIRC2 PE=1 SV=2 - [BIRC2_HUMAN]	811721	846653		942476
BIRC6	Q9NR09	Baculoviral IAP repeat-containing protein 6 OS=Homo sapiens GN=BIRC6 PE=1 SV=2 - [BIRC6_HUMAN]	443728			542551
BLMH	Q13867	Bleomycin hydrolase OS=Homo sapiens GN=BLMH PE=1 SV=1 - [BLMH_HUMAN]	1.74105e+06	4.45598e+06		2.25692e+06
BLVRA	P53004	Biliverdin reductase A OS=Homo sapiens GN=BLVRA PE=1 SV=2 - [BIEA_HUMAN]	1.62135e+06	1.55734e+06		3.7315e+06
BLVRB	P30043	Flavin reductase (NADPH) OS=Homo sapiens GN=BLVRB PE=1 SV=3 - [BLVRB_HUMAN]	1.17636e+06	1.21267e+06		2.2992e+06
BMP2K	Q9NSY1	BMP-2-inducible protein kinase OS=Homo sapiens GN=BMP2K PE=1 SV=2 - [BMP2K_HUMAN]	3.15999e+06	2.26988e+06	434747	5.55233e+06
BPHL	Q86WA6	Valacyclovir hydrolase OS=Homo sapiens GN=BPHL PE=1 SV=1 - [BPHL_HUMAN]	4.64032e+06	3.68601e+06	2.04711e+06	9.69462e+06
BRAP	Q7Z569	BRCA1-associated protein OS=Homo sapiens GN=BRAP PE=1 SV=2 - [BRAP_HUMAN]	1.78126e+06	1.17519e+06	1.88219e+06	2.67864e+06
BRCC3	P46736	Lys-63-specific deubiquitinase BRCC36 OS=Homo sapiens GN=BRCC3 PE=1 SV=2 - [BRCC3_HUMAN]	1.13178e+07	8.9077e+06	3.93367e+06	1.9339e+07
BRD4	O60885	Bromodomain-containing protein 4 OS=Homo sapiens GN=BRD4 PE=1 SV=2 - [BRD4_HUMAN]	1.7655e+06	1.80384e+06	603738	3.90276e+06
BSG	P35613	Basigin OS=Homo sapiens GN=BSG PE=1 SV=2 - [BASI_HUMAN]	9.78952e+06	9.59718e+06	3.5816e+06	2.30551e+07
BTBD2	Q9BX70	BTB/POZ domain-containing protein 2 OS=Homo sapiens GN=BTBD2 PE=1 SV=1 - [BTBD2_HUMAN]	3.94666e+06	2.227e+06	1.33178e+06	5.37435e+06
BTF3	P20290	Transcription factor BTF3 OS=Homo sapiens GN=BTF3 PE=1 SV=1 - [BTF3_HUMAN]	5.95899e+06	3.6017e+06		9.15661e+06
BUB3	O43684	Mitotic checkpoint protein BUB3 OS=Homo sapiens GN=BUB3 PE=1 SV=1 - [BUB3_HUMAN]	4.24943e+06	3.34924e+06	1.68213e+06	6.78823e+06
BZW1	Q7L1Q6	Basic leucine zipper and W2 domain-containing protein 1 OS=Homo sapiens GN=BZW1 PE=1 SV=1 - [BZW1_HUMAN]	1.8962e+06			3.75601e+06
BZW2	Q9Y6E2	Basic leucine zipper and W2 domain-containing protein 2 OS=Homo sapiens GN=BZW2 PE=1 SV=1 - [BZW2_HUMAN]	1.03646e+06			1.99441e+06
C11orf54	Q9H0W9	Ester hydrolase C11orf54 OS=Homo sapiens GN=C11orf54 PE=1 SV=1 - [CK054_HUMAN]	3.02445e+06			7.17268e+06
C12orf10	Q9HB07	UPF0160 protein MYG1, mitochondrial OS=Homo sapiens GN=C12orf10 PE=1 SV=2 - [MYG1_HUMAN]				2.66586e+06
C16orf45	Q96MC5	Uncharacterized protein C16orf45 OS=Homo sapiens GN=C16orf45 PE=2 SV=1 - [CP045_HUMAN]				2.57571e+06
C16orf58	Q96GQ5	UPF0420 protein C16orf58 OS=Homo sapiens GN=C16orf58 PE=1 SV=2 - [CP058_HUMAN]				988449
C1orf226	A1L170	Uncharacterized protein C1orf226 OS=Homo sapiens GN=C1orf226 PE=1 SV=1 - [CA226_HUMAN]		380915
C1orf35	Q9BU76	Multiple myeloma tumor-associated protein 2 OS=Homo sapiens GN=MMTAG2 PE=1 SV=1 - [MMTA2_HUMAN]	4.792e+06	3.43971e+06	1.89731e+06	7.3207e+06
C1orf68	Q5T750	Skin-specific protein 32 OS=Homo sapiens GN=XP32 PE=1 SV=1 - [XP32_HUMAN]	4.91431e+06	1.46023e+07
C20orf27	Q9GZN8	UPF0687 protein C20orf27 OS=Homo sapiens GN=C20orf27 PE=1 SV=3 - [CT027_HUMAN]	3.79112e+07	2.96081e+07	1.29021e+07	7.1503e+07
C6orf106	Q9H6K1	Uncharacterized protein C6orf106 OS=Homo sapiens GN=C6orf106 PE=1 SV=2 - [CF106_HUMAN]	1.35963e+06			1.79275e+06
C7orf50	Q9BRJ6	Uncharacterized protein C7orf50 OS=Homo sapiens GN=C7orf50 PE=1 SV=1 - [CG050_HUMAN]	1.4035e+06	1.30175e+06	688537	2.87626e+06
CACYBP	Q9HB71	Calcyclin-binding protein OS=Homo sapiens GN=CACYBP PE=1 SV=2 - [CYBP_HUMAN]	2.81738e+06		1673157	5.85142e+06
CAD	P27708	CAD protein OS=Homo sapiens GN=CAD PE=1 SV=3 - [PYR1_HUMAN]	6.94429e+06	5.18369e+06	2.73708e+06	9.14782e+06
CALB2	P22676	Calretinin OS=Homo sapiens GN=CALB2 PE=1 SV=2 - [CALB2_HUMAN]	3.51411e+06	2.00201e+06		6.8854e+06
CALCOCO2	Q13137	Calcium-binding and coiled-coil domain-containing protein 2 OS=Homo sapiens GN=CALCOCO2 PE=1 SV=1 - [CACO2_HUMAN]	1.74531e+06	434087		1.79245e+06
CALR	P27797	Calreticulin OS=Homo sapiens GN=CALR PE=1 SV=1 - [CALR_HUMAN]	1.39377e+06
CAMK2D	Q13557	Calcium/calmodulin-dependent protein kinase type II subunit delta OS=Homo sapiens GN=CAMK2D PE=1 SV=3 - [KCC2D_HUMAN]				1.81109e+06
CAMK2G	Q13555	Calcium/calmodulin-dependent protein kinase type II subunit gamma OS=Homo sapiens OX=9606 GN=CAMK2G PE=1 SV=4 - [KCC2G_HUMAN]	2.71501e+06	1.94944e+06	1.23763e+06	4.67301e+06
CANX	P27824	Calnexin OS=Homo sapiens GN=CANX PE=1 SV=2 - [CALX_HUMAN]	1.15214e+07	7.41902e+06	3.65761e+06	2.33443e+07
CAP1	Q01518	Adenylyl cyclase-associated protein 1 OS=Homo sapiens GN=CAP1 PE=1 SV=5 - [CAP1_HUMAN]	3.13023e+06	2.71706e+06	1.47252e+06	6.66176e+06
CAPG	P40121	Macrophage-capping protein OS=Homo sapiens GN=CAPG PE=1 SV=2 - [CAPG_HUMAN]	1.64443e+06	1.63542e+06	1.27243e+06	7.01099e+06
CAPN1	P07384	Calpain-1 catalytic subunit OS=Homo sapiens GN=CAPN1 PE=1 SV=1 - [CAN1_HUMAN]	900475	994968	797290	1.36702e+06
CAPN2	P17655	Calpain-2 catalytic subunit OS=Homo sapiens GN=CAPN2 PE=1 SV=6 - [CAN2_HUMAN]	1.27339e+06	1.33269e+06		3.61539e+06
CAPNS1	P04632	Calpain small subunit 1 OS=Homo sapiens GN=CAPNS1 PE=1 SV=1 - [CPNS1_HUMAN]	2.71797e+06			4.1396e+06
CAPRIN1	Q14444	Caprin-1 OS=Homo sapiens GN=CAPRIN1 PE=1 SV=2 - [CAPR1_HUMAN]	3.23686e+06	2.37201e+06	1.25569e+06	4.00792e+06
CAPZA1	P52907	F-actin-capping protein subunit alpha-1 OS=Homo sapiens GN=CAPZA1 PE=1 SV=3 - [CAZA1_HUMAN]	3.79589e+06	2.55399e+06	1.55379e+06	5.16405e+06
CAPZA2	P47755	F-actin-capping protein subunit alpha-2 OS=Homo sapiens GN=CAPZA2 PE=1 SV=3 - [CAZA2_HUMAN]	1.36573e+06			1.54691e+06
CAPZB	P47756	F-actin-capping protein subunit beta OS=Homo sapiens GN=CAPZB PE=1 SV=4 - [CAPZB_HUMAN]	5.75474e+06	4.80812e+06	2.83107e+06	9.80431e+06
CARM1	Q86X55	Histone-arginine methyltransferase CARM1 OS=Homo sapiens GN=CARM1 PE=1 SV=3 - [CARM1_HUMAN]	3.91881e+06	3.62189e+06	1.7433e+06	8.33885e+06
CASP14	P31944	Caspase-14 OS=Homo sapiens GN=CASP14 PE=1 SV=2 - [CASPE_HUMAN]	953320			2.49863e+06
CAST	P20810	Calpastatin OS=Homo sapiens GN=CAST PE=1 SV=4 - [ICAL_HUMAN]				1.72917e+06
CASZ1	Q86V15	Zinc finger protein castor homolog 1 OS=Homo sapiens GN=CASZ1 PE=1 SV=4 - [CASZ1_HUMAN]	2.96824e+06	1.57592e+06	696645	3.57466e+06
CAT	P04040	Catalase OS=Homo sapiens GN=CAT PE=1 SV=3 - [CATA_HUMAN]	2.426e+06	3.17904e+06	864329	3.2409e+06
CAV1	Q03135	Caveolin-1 OS=Homo sapiens GN=CAV1 PE=1 SV=4 - [CAV1_HUMAN]	4.07175e+06
CAVIN1	Q6NZI2	Polymerase I and transcript release factor OS=Homo sapiens GN=PTRF PE=1 SV=1 - [PTRF_HUMAN]	5.04881e+07	2.21399e+07	2.07622e+07	4.09571e+07
CAVIN2	O95810	Serum deprivation-response protein OS=Homo sapiens GN=SDPR PE=1 SV=3 - [SDPR_HUMAN]	4.41487e+06	4.67476e+06	1.35236e+06	7.19576e+06
CBL	P22681	E3 ubiquitin-protein ligase CBL OS=Homo sapiens GN=CBL PE=1 SV=2 - [CBL_HUMAN]	5.52947e+06	4.8281e+06	1.91131e+06	9.75845e+06
CBLL1	Q75N03	E3 ubiquitin-protein ligase Hakai OS=Homo sapiens GN=CBLL1 PE=1 SV=1 - [HAKAI_HUMAN]	1.60191e+07	8.63567e+06	4.78617e+06	2.75366e+07
CBR1	P16152	Carbonyl reductase [NADPH] 1 OS=Homo sapiens GN=CBR1 PE=1 SV=3 - [CBR1_HUMAN]		1.18989e+06		2.74222e+06
CBS	P35520	Cystathionine beta-synthase OS=Homo sapiens GN=CBS PE=1 SV=2 - [CBS_HUMAN]	4.47999e+06	3.04715e+06	2.29575e+06	7.03614e+06
CBX1	P83916	Chromobox protein homolog 1 OS=Homo sapiens GN=CBX1 PE=1 SV=1 - [CBX1_HUMAN]	1.06948e+07	1.2061e+07	4.50651e+06	2.47799e+07
CBX3	Q13185	Chromobox protein homolog 3 OS=Homo sapiens GN=CBX3 PE=1 SV=4 - [CBX3_HUMAN]	4.62789e+07	3.87103e+07	2.17975e+07	8.18454e+07
CBX4	O00257	E3 SUMO-protein ligase CBX4 OS=Homo sapiens GN=CBX4 PE=1 SV=3 - [CBX4_HUMAN]	2.95286e+06	2.53157e+06	1.23865e+06	7.19685e+06
CBX5	P45973	Chromobox protein homolog 5 OS=Homo sapiens GN=CBX5 PE=1 SV=1 - [CBX5_HUMAN]				3.47885e+06
CCAR2	Q8N163	Cell cycle and apoptosis regulator protein 2 OS=Homo sapiens GN=CCAR2 PE=1 SV=2 - [CCAR2_HUMAN]	1.88114e+06	813917	620956	3.285e+06
CCDC50	Q8IVM0	Coiled-coil domain-containing protein 50 OS=Homo sapiens GN=CCDC50 PE=1 SV=1 - [CCD50_HUMAN]	1.47709e+08	1.54912e+08	4.03428e+07	2.2009e+08
CCDC6	Q16204	Coiled-coil domain-containing protein 6 OS=Homo sapiens GN=CCDC6 PE=1 SV=2 - [CCDC6_HUMAN]				668009
CCDC77	Q9BR77	Coiled-coil domain-containing protein 77 OS=Homo sapiens GN=CCDC77 PE=2 SV=1 - [CCD77_HUMAN]	932407			1.49258e+06
CCDC85C	A6NKD9	Coiled-coil domain-containing protein 85C OS=Homo sapiens GN=CCDC85C PE=1 SV=1 - [CC85C_HUMAN]				953049
CCNH	P51946	Cyclin-H OS=Homo sapiens GN=CCNH PE=1 SV=1 - [CCNH_HUMAN]				1.27557e+06
CCNL1	Q9UK58	Cyclin-L1 OS=Homo sapiens GN=CCNL1 PE=1 SV=1 - [CCNL1_HUMAN]	3.47266e+06	4.5142e+06	2.01904e+06	5.22865e+06
CCNT1	O60563	Cyclin-T1 OS=Homo sapiens GN=CCNT1 PE=1 SV=1 - [CCNT1_HUMAN]	1.52932e+07	1.4625e+07	6.19607e+06	2.96712e+07
CCNT2	O60583	Cyclin-T2 OS=Homo sapiens GN=CCNT2 PE=1 SV=2 - [CCNT2_HUMAN]	2.76655e+06	1.91066e+06		5.04946e+06
CCT2	P78371	T-complex protein 1 subunit beta OS=Homo sapiens GN=CCT2 PE=1 SV=4 - [TCPB_HUMAN]	4.66092e+06	2.22916e+06	1.85293e+06	1.1209e+07
CCT3	P49368	T-complex protein 1 subunit gamma OS=Homo sapiens GN=CCT3 PE=1 SV=4 - [TCPG_HUMAN]	7.53344e+06	7.65638e+06	3.5501e+06	1.34224e+07
CCT4	P50991	T-complex protein 1 subunit delta OS=Homo sapiens GN=CCT4 PE=1 SV=4 - [TCPD_HUMAN]	8.9012e+06	9.23239e+06	4.68259e+06	1.86442e+07
CCT5	P48643	T-complex protein 1 subunit epsilon OS=Homo sapiens GN=CCT5 PE=1 SV=1 - [TCPE_HUMAN]	1.53366e+06	3.17852e+06	2.24316e+06	4.9628e+06
CCT6A	P40227	T-complex protein 1 subunit zeta OS=Homo sapiens GN=CCT6A PE=1 SV=3 - [TCPZ_HUMAN]	6.57401e+06	4.74767e+06	2.81795e+06	1.1119e+07
CCT7	Q99832	T-complex protein 1 subunit eta OS=Homo sapiens GN=CCT7 PE=1 SV=2 - [TCPH_HUMAN]	5.78826e+06	5.56936e+06	4.16474e+06	1.50357e+07
CCT8	P50990	T-complex protein 1 subunit theta OS=Homo sapiens GN=CCT8 PE=1 SV=4 - [TCPQ_HUMAN]	2.06612e+07	1.578e+07	1.05858e+07	3.0167e+07
CCZ1B	P86790	Vacuolar fusion protein CCZ1 homolog B OS=Homo sapiens GN=CCZ1B PE=1 SV=1 - [CCZ1B_HUMAN]			186855	1.26479e+06
CD320	Q9NPF0	CD320 antigen OS=Homo sapiens GN=CD320 PE=1 SV=1 - [CD320_HUMAN]	486636	718363	606130	1.78002e+06
CD44	P16070	CD44 antigen OS=Homo sapiens GN=CD44 PE=1 SV=3 - [CD44_HUMAN]	3.00707e+07	3.28438e+07	1.15303e+07	4.14219e+07
CDC20	Q12834	Cell division cycle protein 20 homolog OS=Homo sapiens GN=CDC20 PE=1 SV=2 - [CDC20_HUMAN]	8.01376e+06	4.01329e+06	1.89037e+06	8.17376e+06
CDC34	P49427	Ubiquitin-conjugating enzyme E2 R1 OS=Homo sapiens GN=CDC34 PE=1 SV=2 - [UB2R1_HUMAN]	2.72598e+06	1.56707e+06	829459	3.21315e+06
CDC37	Q16543	Hsp90 co-chaperone Cdc37 OS=Homo sapiens GN=CDC37 PE=1 SV=1 - [CDC37_HUMAN]	2.67795e+06	795681	1.20116e+06	3.61172e+06
CDC42	P60953	Cell division control protein 42 homolog OS=Homo sapiens GN=CDC42 PE=1 SV=2 - [CDC42_HUMAN]	1.72473e+07	1.29242e+07	7.42769e+06	2.3654e+07
CDC42EP1	Q00587	Cdc42 effector protein 1 OS=Homo sapiens GN=CDC42EP1 PE=1 SV=1 - [BORG5_HUMAN]	712653
CDC42EP3	Q9UKI2	Cdc42 effector protein 3 OS=Homo sapiens GN=CDC42EP3 PE=1 SV=1 - [BORG2_HUMAN]	2.30632e+06			4.28454e+06
CDC42EP4	Q9H3Q1	Cdc42 effector protein 4 OS=Homo sapiens GN=CDC42EP4 PE=1 SV=1 - [BORG4_HUMAN]	2.20477e+06	1.74372e+06		2.76977e+06
CDC73	Q6P1J9	Parafibromin OS=Homo sapiens GN=CDC73 PE=1 SV=1 - [CDC73_HUMAN]				1.17717e+06
CDK1	P06493	Cyclin-dependent kinase 1 OS=Homo sapiens GN=CDK1 PE=1 SV=3 - [CDK1_HUMAN]	1.87217e+06			3.17504e+06
CDK5	Q00535	Cyclin-dependent kinase 5 OS=Homo sapiens GN=CDK5 PE=1 SV=3 - [CDK5_HUMAN]				2.0285e+06
CDK6	Q00534	Cyclin-dependent kinase 6 OS=Homo sapiens GN=CDK6 PE=1 SV=1 - [CDK6_HUMAN]	909847			1.2225e+06
CDYL	Q9Y232	Chromodomain Y-like protein OS=Homo sapiens GN=CDYL PE=1 SV=2 - [CDYL1_HUMAN]	1.46004e+06	1.31251e+06	826255	3.28263e+06
CENPC	Q03188	Centromere protein C OS=Homo sapiens GN=CENPC PE=1 SV=2 - [CENPC_HUMAN]				571145
CENPH	Q9H3R5	Centromere protein H OS=Homo sapiens GN=CENPH PE=1 SV=1 - [CENPH_HUMAN]		357096		964226
CEP131	Q9UPN4	5-azacytidine-induced protein 1 OS=Homo sapiens GN=AZI1 PE=1 SV=3 - [AZI1_HUMAN]	654470	531482		971504
CEP170	Q5SW79	Centrosomal protein of 170 kDa OS=Homo sapiens GN=CEP170 PE=1 SV=1 - [CE170_HUMAN]	835979	971760	460541	1.05455e+06
CEP55	Q53EZ4	Centrosomal protein of 55 kDa OS=Homo sapiens GN=CEP55 PE=1 SV=3 - [CEP55_HUMAN]	1.24332e+06	1.41862e+06		2.30019e+06
CFAP36	Q96G28	Coiled-coil domain-containing protein 104 OS=Homo sapiens GN=CCDC104 PE=1 SV=2 - [CC104_HUMAN]	5.04102e+06	4.40485e+06	1.66217e+06	8.23154e+06
CFL1	P23528	Cofilin-1 OS=Homo sapiens GN=CFL1 PE=1 SV=3 - [COF1_HUMAN]	4.67093e+07	3.23065e+07	1.59081e+07	6.94195e+07
CFL2	Q9Y281	Cofilin-2 OS=Homo sapiens GN=CFL2 PE=1 SV=1 - [COF2_HUMAN]			1.22815e+07	5.09722e+07
CHAF1B	Q13112	Chromatin assembly factor 1 subunit B OS=Homo sapiens GN=CHAF1B PE=1 SV=1 - [CAF1B_HUMAN]		1.21773e+06	238134	1.34456e+06
CHAMP1	Q96JM3	Chromosome alignment-maintaining phosphoprotein 1 OS=Homo sapiens GN=CHAMP1 PE=1 SV=2 - [CHAP1_HUMAN]				980190
CHCHD3	Q9NX63	Coiled-coil-helix-coiled-coil-helix domain-containing protein 3, mitochondrial OS=Homo sapiens GN=CHCHD3 PE=1 SV=1 - [CHCH3_HUMAN]		1.43089e+06	705552	2.32844e+06
CHD1	O14646	Chromodomain-helicase-DNA-binding protein 1 OS=Homo sapiens GN=CHD1 PE=1 SV=2 - [CHD1_HUMAN]	5.78142e+06	3.83554e+06	1.98799e+06	5.3643e+06
CHD4	Q14839	Chromodomain-helicase-DNA-binding protein 4 OS=Homo sapiens GN=CHD4 PE=1 SV=2 - [CHD4_HUMAN]	1.22562e+06
CHD8	Q9HCK8	Chromodomain-helicase-DNA-binding protein 8 OS=Homo sapiens GN=CHD8 PE=1 SV=5 - [CHD8_HUMAN]	2.11501e+06	1.03169e+06		1.30151e+06
CHERP	Q8IWX8	Calcium homeostasis endoplasmic reticulum protein OS=Homo sapiens GN=CHERP PE=1 SV=3 - [CHERP_HUMAN]	9.82035e+06	8.03045e+06	5.57616e+06	1.72322e+07
CHIC2	Q9UKJ5	Cysteine-rich hydrophobic domain 2 protein OS=Homo sapiens GN=CHIC2 PE=1 SV=1 - [CHIC2_HUMAN]	2.00954e+06	3.02209e+06	1.65531e+06
CHMP1A	Q9HD42	Charged multivesicular body protein 1a OS=Homo sapiens GN=CHMP1A PE=1 SV=1 - [CHM1A_HUMAN]	1.38072e+06	2.89638e+06
CHMP2A	O43633	Charged multivesicular body protein 2a OS=Homo sapiens GN=CHMP2A PE=1 SV=1 - [CHM2A_HUMAN]	774791			1.4761e+06
CHMP4A	Q9BY43	Charged multivesicular body protein 4a OS=Homo sapiens GN=CHMP4A PE=1 SV=3 - [CHM4A_HUMAN]				2.5542e+06
CHMP4B	Q9H444	Charged multivesicular body protein 4b OS=Homo sapiens GN=CHMP4B PE=1 SV=1 - [CHM4B_HUMAN]	902552
CHORDC1	Q9UHD1	Cysteine and histidine-rich domain-containing protein 1 OS=Homo sapiens GN=CHORDC1 PE=1 SV=2 - [CHRD1_HUMAN]	1.40284e+06		842651	3.03155e+06
CIZ1	Q9ULV3	Cip1-interacting zinc finger protein OS=Homo sapiens GN=CIZ1 PE=1 SV=2 - [CIZ1_HUMAN]	452774			630042
CKAP4	Q07065	Cytoskeleton-associated protein 4 OS=Homo sapiens GN=CKAP4 PE=1 SV=2 - [CKAP4_HUMAN]	1.47024e+06	1.27102e+06	642420	3.14915e+06
CKAP5	Q14008	Cytoskeleton-associated protein 5 OS=Homo sapiens GN=CKAP5 PE=1 SV=3 - [CKAP5_HUMAN]				1.25664e+06
CLDN1	O95832	Claudin-1 OS=Homo sapiens GN=CLDN1 PE=1 SV=1 - [CLD1_HUMAN]				2.01485e+06
CLIC1	O00299	Chloride intracellular channel protein 1 OS=Homo sapiens GN=CLIC1 PE=1 SV=4 - [CLIC1_HUMAN]	2.86385e+07	2.14879e+07	1.11005e+07	4.83737e+07
CLIC4	Q9Y696	Chloride intracellular channel protein 4 OS=Homo sapiens GN=CLIC4 PE=1 SV=4 - [CLIC4_HUMAN]	2.42325e+06	1.5429e+06		2.93796e+06
CLINT1	Q14677	Clathrin interactor 1 OS=Homo sapiens GN=CLINT1 PE=1 SV=1 - [EPN4_HUMAN]	762971	714526
CLK1	P49759	Dual specificity protein kinase CLK1 OS=Homo sapiens GN=CLK1 PE=1 SV=2 - [CLK1_HUMAN]	5.81168e+06	5.84096e+06	2.37133e+06	6.52467e+06
CLK4	Q9HAZ1	Dual specificity protein kinase CLK4 OS=Homo sapiens GN=CLK4 PE=1 SV=1 - [CLK4_HUMAN]	4.04795e+06	4.19071e+06		5.80475e+06
CLTC	Q00610	Clathrin heavy chain 1 OS=Homo sapiens GN=CLTC PE=1 SV=5 - [CLH1_HUMAN]	2.47695e+06	1.74002e+06	905857	3.65592e+06
CLUH	O75153	Clustered mitochondria protein homolog OS=Homo sapiens GN=CLUH PE=1 SV=2 - [CLU_HUMAN]	1.24003e+06	836535	584146	2.12978e+06
CMAS	Q8NFW8	N-acylneuraminate cytidylyltransferase OS=Homo sapiens GN=CMAS PE=1 SV=2 - [NEUA_HUMAN]				1.77558e+06
CMIP	Q8IY22	C-Maf-inducing protein OS=Homo sapiens GN=CMIP PE=1 SV=3 - [CMIP_HUMAN]		1.97879e+06		5.55995e+06
CMPK1	P30085	UMP-CMP kinase OS=Homo sapiens GN=CMPK1 PE=1 SV=3 - [KCY_HUMAN]	1.58629e+06			1.67324e+06
CMTM6	Q9NX76	CKLF-like MARVEL transmembrane domain-containing protein 6 OS=Homo sapiens GN=CMTM6 PE=1 SV=1 - [CKLF6_HUMAN]	2.08597e+06			2.9861e+06
CNBP	P62633	Cellular nucleic acid-binding protein OS=Homo sapiens GN=CNBP PE=1 SV=1 - [CNBP_HUMAN]	4.72514e+06	4.68212e+06	1.27106e+06	7.51045e+06
CNDP2	Q96KP4	Cytosolic non-specific dipeptidase OS=Homo sapiens GN=CNDP2 PE=1 SV=2 - [CNDP2_HUMAN]	1.96935e+06	530256	653598	2.8522e+06
CNN2	Q99439	Calponin-2 OS=Homo sapiens GN=CNN2 PE=1 SV=4 - [CNN2_HUMAN]				1.77342e+06
CNOT1	A5YKK6	CCR4-NOT transcription complex subunit 1 OS=Homo sapiens GN=CNOT1 PE=1 SV=2 - [CNOT1_HUMAN]	860656			1.1266e+06
CNP	P09543	2',3'-cyclic-nucleotide 3'-phosphodiesterase OS=Homo sapiens GN=CNP PE=1 SV=2 - [CN37_HUMAN]	6.57527e+06	5.24402e+06	4.38044e+06	1.38337e+07
COL18A1	P39060	Collagen alpha-1(XVIII) chain OS=Homo sapiens GN=COL18A1 PE=1 SV=5 - [COIA1_HUMAN]	1.66733e+06		302759
COPA	P53621	Coatomer subunit alpha OS=Homo sapiens GN=COPA PE=1 SV=2 - [COPA_HUMAN]	3.80569e+06	2.21877e+06	1.24434e+06	5.34119e+06
COPB1	P53618	Coatomer subunit beta OS=Homo sapiens GN=COPB1 PE=1 SV=3 - [COPB_HUMAN]		719774		1.03008e+06
COPB2	P35606	Coatomer subunit beta' OS=Homo sapiens GN=COPB2 PE=1 SV=2 - [COPB2_HUMAN]	2.78344e+06	1.5514e+06	1.08182e+06	4.82819e+06
COPE	O14579	Coatomer subunit epsilon OS=Homo sapiens GN=COPE PE=1 SV=3 - [COPE_HUMAN]	2.29804e+06	2.43854e+06	1.05204e+06	4.13223e+06
COPG1	Q9Y678	Coatomer subunit gamma-1 OS=Homo sapiens GN=COPG1 PE=1 SV=1 - [COPG1_HUMAN]	855179			1.08145e+06
COPS3	Q9UNS2	COP9 signalosome complex subunit 3 OS=Homo sapiens GN=COPS3 PE=1 SV=3 - [CSN3_HUMAN]	3.01454e+06	1.49801e+06	600889	2.76582e+06
COPS5	Q92905	COP9 signalosome complex subunit 5 OS=Homo sapiens GN=COPS5 PE=1 SV=4 - [CSN5_HUMAN]	2.88317e+06	2.167e+06		4.58339e+06
COPS6	Q7L5N1	COP9 signalosome complex subunit 6 OS=Homo sapiens GN=COPS6 PE=1 SV=1 - [CSN6_HUMAN]	5.16261e+06			5.1615e+06
COPS8	Q99627	COP9 signalosome complex subunit 8 OS=Homo sapiens GN=COPS8 PE=1 SV=1 - [CSN8_HUMAN]	5.48151e+06	6.29088e+06		8.74941e+06
COPZ1	P61923	Coatomer subunit zeta-1 OS=Homo sapiens GN=COPZ1 PE=1 SV=1 - [COPZ1_HUMAN]	1.58308e+06	1.17769e+06		1.90746e+06
CORO1C	Q9ULV4	Coronin-1C OS=Homo sapiens GN=CORO1C PE=1 SV=1 - [COR1C_HUMAN]	3.83117e+06	2.55239e+06	1.52404e+06	5.11659e+06
COTL1	Q14019	Coactosin-like protein OS=Homo sapiens GN=COTL1 PE=1 SV=3 - [COTL1_HUMAN]				3.03335e+06
COX4I1	P13073	Cytochrome c oxidase subunit 4 isoform 1, mitochondrial OS=Homo sapiens GN=COX4I1 PE=1 SV=1 - [COX41_HUMAN]	5.63722e+06	3.0428e+06	2.58031e+06	9.49326e+06
CPD	O75976	Carboxypeptidase D OS=Homo sapiens GN=CPD PE=1 SV=2 - [CBPD_HUMAN]	1.60931e+06	638624		2.53859e+06
CPNE3	O75131	Copine-3 OS=Homo sapiens GN=CPNE3 PE=1 SV=1 - [CPNE3_HUMAN]	842921	1.71243e+06	695381	2.6893e+06
CPSF1	Q10570	Cleavage and polyadenylation specificity factor subunit 1 OS=Homo sapiens GN=CPSF1 PE=1 SV=2 - [CPSF1_HUMAN]	465988	795376		1.46214e+06
CPSF2	Q9P2I0	Cleavage and polyadenylation specificity factor subunit 2 OS=Homo sapiens GN=CPSF2 PE=1 SV=2 - [CPSF2_HUMAN]	972193	681589		1.57693e+06
CPSF3	Q9UKF6	Cleavage and polyadenylation specificity factor subunit 3 OS=Homo sapiens GN=CPSF3 PE=1 SV=1 - [CPSF3_HUMAN]	1.07848e+06	901577		2.05216e+06
CPSF7	Q8N684	Cleavage and polyadenylation specificity factor subunit 7 OS=Homo sapiens GN=CPSF7 PE=1 SV=1 - [CPSF7_HUMAN]	9.22612e+06	9.77581e+06	5.34828e+06	1.97292e+07
CPT1A	P50416	Carnitine O-palmitoyltransferase 1, liver isoform OS=Homo sapiens GN=CPT1A PE=1 SV=2 - [CPT1A_HUMAN]	780300
CRAT	P43155	Carnitine O-acetyltransferase OS=Homo sapiens GN=CRAT PE=1 SV=5 - [CACP_HUMAN]	1.08718e+06	821632	312872	1.71568e+06
CRIM1	Q9NZV1	Cysteine-rich motor neuron 1 protein OS=Homo sapiens GN=CRIM1 PE=1 SV=1 - [CRIM1_HUMAN]				1.66079e+06
CRYZ	Q08257	Quinone oxidoreductase OS=Homo sapiens GN=CRYZ PE=1 SV=1 - [QOR_HUMAN]	789615	587134		1.52355e+06
CRYZL1	O95825	Quinone oxidoreductase-like protein 1 OS=Homo sapiens GN=CRYZL1 PE=1 SV=2 - [QORL1_HUMAN]	3.87119e+06	2.19271e+06	854611	4.99885e+06
CS	O75390	Citrate synthase, mitochondrial OS=Homo sapiens GN=CS PE=1 SV=2 - [CISY_HUMAN]	2.3144e+06	1.62058e+06		3.68421e+06
CSDE1	O75534	Cold shock domain-containing protein E1 OS=Homo sapiens GN=CSDE1 PE=1 SV=2 - [CSDE1_HUMAN]	2.60358e+06	2.2334e+06	1.30288e+06	4.66845e+06
CSE1L	P55060	Exportin-2 OS=Homo sapiens GN=CSE1L PE=1 SV=3 - [XPO2_HUMAN]	4.95353e+07	6.35653e+06	3.18956e+06	4.59739e+07
CSNK1G3	Q9Y6M4	Casein kinase I isoform gamma-3 OS=Homo sapiens GN=CSNK1G3 PE=1 SV=2 - [KC1G3_HUMAN]	1.99464e+06			1.23036e+06
CSNK2A2	P19784	Casein kinase II subunit alpha' OS=Homo sapiens GN=CSNK2A2 PE=1 SV=1 - [CSK22_HUMAN]				1.08599e+06
CSNK2B	P67870	Casein kinase II subunit beta OS=Homo sapiens GN=CSNK2B PE=1 SV=1 - [CSK2B_HUMAN]	1.34861e+06	938688		3.22351e+06
CSTA	P01040	Cystatin-A OS=Homo sapiens GN=CSTA PE=1 SV=1 - [CYTA_HUMAN]	2.15019e+06	4.96123e+06	579207
CSTB	P04080	Cystatin-B OS=Homo sapiens GN=CSTB PE=1 SV=2 - [CYTB_HUMAN]	3.95705e+06
CSTF3	Q12996	Cleavage stimulation factor subunit 3 OS=Homo sapiens GN=CSTF3 PE=1 SV=1 - [CSTF3_HUMAN]	527318
CTBP1	Q13363	C-terminal-binding protein 1 OS=Homo sapiens GN=CTBP1 PE=1 SV=2 - [CTBP1_HUMAN]	3.26154e+06	2.51045e+06	1.6399e+06	5.58287e+06
CTBP2	P56545	C-terminal-binding protein 2 OS=Homo sapiens GN=CTBP2 PE=1 SV=1 - [CTBP2_HUMAN]	3.74535e+06	1.92002e+06	873452	4.35816e+06
CTCF	P49711	Transcriptional repressor CTCF OS=Homo sapiens GN=CTCF PE=1 SV=1 - [CTCF_HUMAN]	1.36061e+06	1.6546e+06		1.48425e+06
CTNNA1	P35221	Catenin alpha-1 OS=Homo sapiens GN=CTNNA1 PE=1 SV=1 - [CTNA1_HUMAN]	1.12205e+06	968398	699688	2.06247e+06
CTNND1	O60716	Catenin delta-1 OS=Homo sapiens GN=CTNND1 PE=1 SV=1 - [CTND1_HUMAN]	2.52209e+06	1.90688e+06	755880	3.07944e+06
CTPS1	P17812	CTP synthase 1 OS=Homo sapiens GN=CTPS1 PE=1 SV=2 - [PYRG1_HUMAN]	1.97359e+06	1.61313e+06	863647	3.35255e+06
CTSB	P07858	Cathepsin B OS=Homo sapiens GN=CTSB PE=1 SV=3 - [CATB_HUMAN]	3.30462e+06	2.21938e+06	1.24986e+06	2.51083e+06
CTSC	P53634	Dipeptidyl peptidase 1 OS=Homo sapiens GN=CTSC PE=1 SV=2 - [CATC_HUMAN]	566087	539970		2.80951e+06
CTSD	P07339	Cathepsin D OS=Homo sapiens GN=CTSD PE=1 SV=1 - [CATD_HUMAN]	1.11308e+06	2.09463e+06	412829	373779
CTTN	Q14247	Src substrate cortactin OS=Homo sapiens GN=CTTN PE=1 SV=2 - [SRC8_HUMAN]	1.89223e+06	1.57661e+06	862844	4.32853e+06
CUEDC2	Q9H467	CUE domain-containing protein 2 OS=Homo sapiens GN=CUEDC2 PE=1 SV=1 - [CUED2_HUMAN]	7.88431e+06	8.03795e+06	3.22997e+06	1.15203e+07
CUL1	Q13616	Cullin-1 OS=Homo sapiens GN=CUL1 PE=1 SV=2 - [CUL1_HUMAN]	1.45346e+06	1.13553e+06	572296	2.79134e+06
CUL3	Q13618	Cullin-3 OS=Homo sapiens GN=CUL3 PE=1 SV=2 - [CUL3_HUMAN]	1.79884e+06	1.52495e+06	752193	2.31828e+06
CUL4A	Q13619	Cullin-4A OS=Homo sapiens GN=CUL4A PE=1 SV=3 - [CUL4A_HUMAN]	1.57521e+06	1.14788e+06	479018	1.24599e+06
CUL4B	Q13620	Cullin-4B OS=Homo sapiens GN=CUL4B PE=1 SV=4 - [CUL4B_HUMAN]	1.67303e+06	1.21491e+06		1.65595e+06
CWF19L1	Q69YN2	CWF19-like protein 1 OS=Homo sapiens GN=CWF19L1 PE=1 SV=2 - [C19L1_HUMAN]				848470
CXorf56	Q9H5V9	UPF0428 protein CXorf56 OS=Homo sapiens GN=CXorf56 PE=1 SV=1 - [CX056_HUMAN]	774747			1.54938e+06
CYB5B	O43169	Cytochrome b5 type B OS=Homo sapiens GN=CYB5B PE=1 SV=2 - [CYB5B_HUMAN]	1.46706e+07	1.22835e+07	3.99026e+06
CYB5R3	P00387	NADH-cytochrome b5 reductase 3 OS=Homo sapiens GN=CYB5R3 PE=1 SV=3 - [NB5R3_HUMAN]	4.14059e+06			2.35648e+06
CYC1	P08574	Cytochrome c1, heme protein, mitochondrial OS=Homo sapiens GN=CYC1 PE=1 SV=3 - [CY1_HUMAN]	5.62574e+06	4.27013e+06	1.05458e+06	4.97729e+06
CYCS	P99999	Cytochrome c OS=Homo sapiens GN=CYCS PE=1 SV=2 - [CYC_HUMAN]	5.67387e+06		2.81996e+06	1.18697e+07
CYFIP1	Q7L576	Cytoplasmic FMR1-interacting protein 1 OS=Homo sapiens GN=CYFIP1 PE=1 SV=1 - [CYFP1_HUMAN]	584703		302391
CYP51A1	Q16850	Lanosterol 14-alpha demethylase OS=Homo sapiens GN=CYP51A1 PE=1 SV=3 - [CP51A_HUMAN]	3.16351e+06	2.87907e+06	1.04588e+06	4.96454e+06
DARS	P14868	Aspartate--tRNA ligase, cytoplasmic OS=Homo sapiens GN=DARS PE=1 SV=2 - [SYDC_HUMAN]	1.86241e+07	1.08309e+07	4.52325e+06	3.83445e+07
DBN1	Q16643	Drebrin OS=Homo sapiens GN=DBN1 PE=1 SV=4 - [DREB_HUMAN]		2.21489e+06	1.07366e+06	3.78396e+06
DBNL	Q9UJU6	Drebrin-like protein OS=Homo sapiens GN=DBNL PE=1 SV=1 - [DBNL_HUMAN]	795186	885039	444402
DCAF13	Q9NV06	DDB1- and CUL4-associated factor 13 OS=Homo sapiens GN=DCAF13 PE=1 SV=2 - [DCA13_HUMAN]	2.13528e+06	2.15984e+06	1.34431e+06	7.32126e+06
DCAF6	Q58WW2	DDB1- and CUL4-associated factor 6 OS=Homo sapiens GN=DCAF6 PE=1 SV=1 - [DCAF6_HUMAN]	2.62569e+06
DCAF7	P61962	DDB1- and CUL4-associated factor 7 OS=Homo sapiens GN=DCAF7 PE=1 SV=1 - [DCAF7_HUMAN]	1.66313e+06	1.09967e+06	790287	2.49191e+06
DCAF8	Q5TAQ9	DDB1- and CUL4-associated factor 8 OS=Homo sapiens GN=DCAF8 PE=1 SV=1 - [DCAF8_HUMAN]	1.07954e+06			1.34691e+06
DCAKD	Q8WVC6	Dephospho-CoA kinase domain-containing protein OS=Homo sapiens GN=DCAKD PE=1 SV=1 - [DCAKD_HUMAN]				675144
DCPS	Q96C86	m7GpppX diphosphatase OS=Homo sapiens GN=DCPS PE=1 SV=2 - [DCPS_HUMAN]				3.97033e+06
DCTN1	Q14203	Dynactin subunit 1 OS=Homo sapiens GN=DCTN1 PE=1 SV=3 - [DCTN1_HUMAN]	499385			588368
DCTN4	Q9UJW0	Dynactin subunit 4 OS=Homo sapiens GN=DCTN4 PE=1 SV=1 - [DCTN4_HUMAN]	1.29779e+06		653281	2.41541e+06
DCUN1D1	Q96GG9	DCN1-like protein 1 OS=Homo sapiens GN=DCUN1D1 PE=1 SV=1 - [DCNL1_HUMAN]	1.04748e+07	8.31629e+06	2.01023e+06	1.24277e+07
DCXR	Q7Z4W1	L-xylulose reductase OS=Homo sapiens GN=DCXR PE=1 SV=2 - [DCXR_HUMAN]	63449.9			1.02201e+06
DDA1	Q9BW61	DET1- and DDB1-associated protein 1 OS=Homo sapiens GN=DDA1 PE=1 SV=1 - [DDA1_HUMAN]				3.9877e+06
DDB1	Q16531	DNA damage-binding protein 1 OS=Homo sapiens GN=DDB1 PE=1 SV=1 - [DDB1_HUMAN]	4.39142e+06	2.99166e+06	2.08411e+06	6.90458e+06
DDB2	Q92466	DNA damage-binding protein 2 OS=Homo sapiens GN=DDB2 PE=1 SV=1 - [DDB2_HUMAN]	4.27495e+06	3.06582e+06		4.96423e+06
DDI2	Q5TDH0	Protein DDI1 homolog 2 OS=Homo sapiens GN=DDI2 PE=1 SV=1 - [DDI2_HUMAN]	8.77201e+06	6.88612e+06	1.59715e+06	8.78024e+06
DDOST	P39656	Dolichyl-diphosphooligosaccharide--protein glycosyltransferase 48 kDa subunit OS=Homo sapiens GN=DDOST PE=1 SV=4 - [OST48_HUMAN]	7.15111e+06	3.70923e+06	1.96392e+06	9.70762e+06
DDX1	Q92499	ATP-dependent RNA helicase DDX1 OS=Homo sapiens GN=DDX1 PE=1 SV=2 - [DDX1_HUMAN]	3.01726e+06	2.34509e+06	930273	5.17583e+06
DDX17	Q92841	Probable ATP-dependent RNA helicase DDX17 OS=Homo sapiens GN=DDX17 PE=1 SV=2 - [DDX17_HUMAN]	1.87309e+06	2.56396e+06	1.72096e+06	3.24936e+06
DDX18	Q9NVP1	ATP-dependent RNA helicase DDX18 OS=Homo sapiens GN=DDX18 PE=1 SV=2 - [DDX18_HUMAN]				1.8961e+06
DDX19A	Q9NUU7	ATP-dependent RNA helicase DDX19A OS=Homo sapiens GN=DDX19A PE=1 SV=1 - [DD19A_HUMAN]				2.06299e+06
DDX21	Q9NR30	Nucleolar RNA helicase 2 OS=Homo sapiens GN=DDX21 PE=1 SV=5 - [DDX21_HUMAN]	2.39834e+06	1.72309e+06	888559	4.46647e+06
DDX24	Q9GZR7	ATP-dependent RNA helicase DDX24 OS=Homo sapiens GN=DDX24 PE=1 SV=1 - [DDX24_HUMAN]	454606			1.03238e+06
DDX39A	O00148	ATP-dependent RNA helicase DDX39A OS=Homo sapiens GN=DDX39A PE=1 SV=2 - [DX39A_HUMAN]				2.38716e+07
DDX39B	Q13838	Spliceosome RNA helicase DDX39B OS=Homo sapiens GN=DDX39B PE=1 SV=1 - [DX39B_HUMAN]	1.4985e+07	1.19355e+07	6.84956e+06	2.35066e+07
DDX3X	O00571	ATP-dependent RNA helicase DDX3X OS=Homo sapiens GN=DDX3X PE=1 SV=3 - [DDX3X_HUMAN]	502069
DDX42	Q86XP3	ATP-dependent RNA helicase DDX42 OS=Homo sapiens GN=DDX42 PE=1 SV=1 - [DDX42_HUMAN]	1.22333e+07	1.36368e+07	5.79664e+06	2.3832e+07
DDX47	Q9H0S4	Probable ATP-dependent RNA helicase DDX47 OS=Homo sapiens GN=DDX47 PE=1 SV=1 - [DDX47_HUMAN]	1.47715e+06	1.75497e+06	1.08399e+06	1.70105e+06
DDX5	P17844	Probable ATP-dependent RNA helicase DDX5 OS=Homo sapiens GN=DDX5 PE=1 SV=1 - [DDX5_HUMAN]	2.16474e+06	2.98253e+06		3.99798e+06
DDX6	P26196	Probable ATP-dependent RNA helicase DDX6 OS=Homo sapiens GN=DDX6 PE=1 SV=2 - [DDX6_HUMAN]	1.17182e+06			2.76197e+06
DEFA1	P59665	Neutrophil defensin 1 OS=Homo sapiens GN=DEFA1 PE=1 SV=1 - [DEF1_HUMAN]		2.23172e+06
DEK	P35659	Protein DEK OS=Homo sapiens GN=DEK PE=1 SV=1 - [DEK_HUMAN]	2.27911e+06	2.29701e+06	1.01901e+06	6.0447e+06
DESI1	Q6ICB0	Desumoylating isopeptidase 1 OS=Homo sapiens GN=DESI1 PE=1 SV=1 - [DESI1_HUMAN]	3.74691e+06
DFFA	O00273	DNA fragmentation factor subunit alpha OS=Homo sapiens GN=DFFA PE=1 SV=1 - [DFFA_HUMAN]	1.89291e+06	1.67181e+06		3.77075e+06
DGKQ	P52824	Diacylglycerol kinase theta OS=Homo sapiens GN=DGKQ PE=1 SV=2 - [DGKQ_HUMAN]				920080
DHCR24	Q15392	Delta(24)-sterol reductase OS=Homo sapiens GN=DHCR24 PE=1 SV=2 - [DHC24_HUMAN]	6.57639e+06	5.15211e+06	2.04864e+06	1.03474e+07
DHCR7	Q9UBM7	7-dehydrocholesterol reductase OS=Homo sapiens GN=DHCR7 PE=1 SV=1 - [DHCR7_HUMAN]	3.6751e+06	2.30519e+06		6.99071e+06
DHFR	P00374	Dihydrofolate reductase OS=Homo sapiens GN=DHFR PE=1 SV=2 - [DYR_HUMAN]				1.43763e+06
DHRS1	Q96LJ7	Dehydrogenase/reductase SDR family member 1 OS=Homo sapiens GN=DHRS1 PE=1 SV=1 - [DHRS1_HUMAN]	3.07226e+06	2.3608e+06	1.18102e+06	3.74527e+06
DHTKD1	Q96HY7	Probable 2-oxoglutarate dehydrogenase E1 component DHKTD1, mitochondrial OS=Homo sapiens GN=DHTKD1 PE=1 SV=2 - [DHTK1_HUMAN]	4.52857e+06	4.18436e+06	2.59371e+06	8.86519e+06
DHX15	O43143	Putative pre-mRNA-splicing factor ATP-dependent RNA helicase DHX15 OS=Homo sapiens GN=DHX15 PE=1 SV=2 - [DHX15_HUMAN]	4.05781e+07	2.04816e+07	1.44674e+07	5.67013e+07
DHX30	Q7L2E3	Putative ATP-dependent RNA helicase DHX30 OS=Homo sapiens GN=DHX30 PE=1 SV=1 - [DHX30_HUMAN]				1.075e+06
DHX9	Q08211	ATP-dependent RNA helicase A OS=Homo sapiens GN=DHX9 PE=1 SV=4 - [DHX9_HUMAN]	2.76549e+06	1.79502e+06	1.22614e+06	3.76432e+06
DIABLO	Q9NR28	Diablo homolog, mitochondrial OS=Homo sapiens GN=DIABLO PE=1 SV=1 - [DBLOH_HUMAN]	1.66589e+06
DIS3	Q9Y2L1	Exosome complex exonuclease RRP44 OS=Homo sapiens GN=DIS3 PE=1 SV=2 - [RRP44_HUMAN]	494113	450115		1.14316e+06
DKC1	O60832	H/ACA ribonucleoprotein complex subunit 4 OS=Homo sapiens GN=DKC1 PE=1 SV=3 - [DKC1_HUMAN]	2.89984e+06	2.33306e+06	763686	3.61681e+06
DLD	P09622	Dihydrolipoyl dehydrogenase, mitochondrial OS=Homo sapiens GN=DLD PE=1 SV=2 - [DLDH_HUMAN]	2.60458e+06	1.47025e+06	1.19526e+06	6.49146e+06
DLG1	Q12959	Disks large homolog 1 OS=Homo sapiens GN=DLG1 PE=1 SV=2 - [DLG1_HUMAN]	1.27218e+06	1.18276e+06	534820	1.75673e+06
DLGAP4	Q9Y2H0	Disks large-associated protein 4 OS=Homo sapiens GN=DLGAP4 PE=1 SV=3 - [DLGP4_HUMAN]				368052
DLGAP5	Q15398	Disks large-associated protein 5 OS=Homo sapiens GN=DLGAP5 PE=1 SV=2 - [DLGP5_HUMAN]				756375
DMXL2	Q8TDJ6	DmX-like protein 2 OS=Homo sapiens GN=DMXL2 PE=1 SV=2 - [DMXL2_HUMAN]	692234			1.17388e+06
DNAAF5	Q86Y56	HEAT repeat-containing protein 2 OS=Homo sapiens GN=HEATR2 PE=1 SV=4 - [HEAT2_HUMAN]	1.57397e+06	1.65416e+06	632710	3.44506e+06
DNAJA1	P31689	DnaJ homolog subfamily A member 1 OS=Homo sapiens GN=DNAJA1 PE=1 SV=2 - [DNJA1_HUMAN]	3.3517e+06	3.08851e+06	1.24324e+06	5.08603e+06
DNAJA2	O60884	DnaJ homolog subfamily A member 2 OS=Homo sapiens GN=DNAJA2 PE=1 SV=1 - [DNJA2_HUMAN]	1.85689e+06	2.18323e+06		4.34432e+06
DNAJB1	P25685	DnaJ homolog subfamily B member 1 OS=Homo sapiens GN=DNAJB1 PE=1 SV=4 - [DNJB1_HUMAN]	5.13737e+06	3.75492e+06	2.85158e+06	1.07411e+07
DNAJB12	Q9NXW2	DnaJ homolog subfamily B member 12 OS=Homo sapiens OX=9606 GN=DNAJB12 PE=1 SV=5 - [DJB12_HUMAN]	2.64459e+06	2.53321e+06	904475	4.72882e+06
DNAJB6	O75190	DnaJ homolog subfamily B member 6 OS=Homo sapiens GN=DNAJB6 PE=1 SV=2 - [DNJB6_HUMAN]	1.80529e+07	1.43972e+07	7.90806e+06	3.04621e+07
DNAJC5	Q9H3Z4	DnaJ homolog subfamily C member 5 OS=Homo sapiens GN=DNAJC5 PE=1 SV=1 - [DNJC5_HUMAN]	2.0297e+06			5.78537e+06
DNAJC7	Q99615	DnaJ homolog subfamily C member 7 OS=Homo sapiens GN=DNAJC7 PE=1 SV=2 - [DNJC7_HUMAN]	2.67733e+06	2.03018e+06	1.121e+06	5.23786e+06
DNAJC9	Q8WXX5	DnaJ homolog subfamily C member 9 OS=Homo sapiens GN=DNAJC9 PE=1 SV=1 - [DNJC9_HUMAN]	208993	742969	459018	1.92269e+06
DNM1L	O00429	Dynamin-1-like protein OS=Homo sapiens GN=DNM1L PE=1 SV=2 - [DNM1L_HUMAN]	1.09623e+06	790386	506661	1.57253e+06
DNMT1	P26358	DNA (cytosine-5)-methyltransferase 1 OS=Homo sapiens GN=DNMT1 PE=1 SV=2 - [DNMT1_HUMAN]		823189	494650	1.81144e+06
DNPEP	Q9ULA0	Aspartyl aminopeptidase OS=Homo sapiens GN=DNPEP PE=1 SV=1 - [DNPEP_HUMAN]	1.07124e+06
DNTTIP1	Q9H147	Deoxynucleotidyltransferase terminal-interacting protein 1 OS=Homo sapiens GN=DNTTIP1 PE=1 SV=2 - [TDIF1_HUMAN]		264876
DOCK11	Q5JSL3	Dedicator of cytokinesis protein 11 OS=Homo sapiens GN=DOCK11 PE=1 SV=2 - [DOC11_HUMAN]	557265	343491	217156	588405
DPP9	Q86TI2	Dipeptidyl peptidase 9 OS=Homo sapiens GN=DPP9 PE=1 SV=3 - [DPP9_HUMAN]	3.70708e+06	5.05957e+06	1.52313e+06	1.07131e+07
DPY30	Q9C005	Protein dpy-30 homolog OS=Homo sapiens GN=DPY30 PE=1 SV=1 - [DPY30_HUMAN]	2.11277e+06			5.62827e+06
DPYSL2	Q16555	Dihydropyrimidinase-related protein 2 OS=Homo sapiens GN=DPYSL2 PE=1 SV=1 - [DPYL2_HUMAN]		348614		1.21428e+06
DRG1	Q9Y295	Developmentally-regulated GTP-binding protein 1 OS=Homo sapiens GN=DRG1 PE=1 SV=1 - [DRG1_HUMAN]	3.09435e+06	3.39218e+06	1.19838e+06	5.37003e+06
DRG2	P55039	Developmentally-regulated GTP-binding protein 2 OS=Homo sapiens GN=DRG2 PE=1 SV=1 - [DRG2_HUMAN]				1.42049e+06
DSC1	Q08554	Desmocollin-1 OS=Homo sapiens GN=DSC1 PE=1 SV=2 - [DSC1_HUMAN]		3.18959e+06
DSG1	Q02413	Desmoglein-1 OS=Homo sapiens GN=DSG1 PE=1 SV=2 - [DSG1_HUMAN]	1.43416e+06	5.39438e+06		1.18342e+06
DSP	P15924	Desmoplakin OS=Homo sapiens GN=DSP PE=1 SV=3 - [DESP_HUMAN]	3.86023e+06	2.34948e+06		526560
DSTN	P60981	Destrin OS=Homo sapiens GN=DSTN PE=1 SV=3 - [DEST_HUMAN]		4.14487e+06		1.00133e+07
DTX3L	Q8TDB6	E3 ubiquitin-protein ligase DTX3L OS=Homo sapiens GN=DTX3L PE=1 SV=1 - [DTX3L_HUMAN]				802793
DUT	P33316	Deoxyuridine 5'-triphosphate nucleotidohydrolase, mitochondrial OS=Homo sapiens GN=DUT PE=1 SV=4 - [DUT_HUMAN]	2.85761e+06	1.9387e+06	731982	5.61891e+06
DYNC1H1	Q14204	Cytoplasmic dynein 1 heavy chain 1 OS=Homo sapiens GN=DYNC1H1 PE=1 SV=5 - [DYHC1_HUMAN]	1.94914e+06	651396		3.56569e+06
DYNC1I2	Q13409	Cytoplasmic dynein 1 intermediate chain 2 OS=Homo sapiens GN=DYNC1I2 PE=1 SV=3 - [DC1I2_HUMAN]	4.96382e+06	5.77474e+06	2.54574e+06	1.17807e+07
DYNC1LI1	Q9Y6G9	Cytoplasmic dynein 1 light intermediate chain 1 OS=Homo sapiens GN=DYNC1LI1 PE=1 SV=3 - [DC1L1_HUMAN]	506551	524670		1.11113e+06
DYNC1LI2	O43237	Cytoplasmic dynein 1 light intermediate chain 2 OS=Homo sapiens GN=DYNC1LI2 PE=1 SV=1 - [DC1L2_HUMAN]	1.38056e+06	219753	441870	1.95034e+06
DYNLL1	P63167	Dynein light chain 1, cytoplasmic OS=Homo sapiens GN=DYNLL1 PE=1 SV=1 - [DYL1_HUMAN]	4.33998e+06		1.61024e+06	1.1324e+06
DYNLRB1	Q9NP97	Dynein light chain roadblock-type 1 OS=Homo sapiens GN=DYNLRB1 PE=1 SV=3 - [DLRB1_HUMAN]				7.27699e+06
DYNLT1	P63172	Dynein light chain Tctex-type 1 OS=Homo sapiens GN=DYNLT1 PE=1 SV=1 - [DYLT1_HUMAN]	682024
DYRK1A	Q13627	Dual specificity tyrosine-phosphorylation-regulated kinase 1A OS=Homo sapiens GN=DYRK1A PE=1 SV=2 - [DYR1A_HUMAN]	6.9026e+06	6.99292e+06	4.36344e+06	1.73531e+07
EBNA1BP2	Q99848	Probable rRNA-processing protein EBP2 OS=Homo sapiens GN=EBNA1BP2 PE=1 SV=2 - [EBP2_HUMAN]				2.61635e+06
ECM1	Q16610	Extracellular matrix protein 1 OS=Homo sapiens GN=ECM1 PE=1 SV=2 - [ECM1_HUMAN]	876160	2.01181e+06		1.2982e+06
EDC4	Q6P2E9	Enhancer of mRNA-decapping protein 4 OS=Homo sapiens GN=EDC4 PE=1 SV=1 - [EDC4_HUMAN]				1.35211e+06
EEA1	Q15075	Early endosome antigen 1 OS=Homo sapiens GN=EEA1 PE=1 SV=2 - [EEA1_HUMAN]	155360			383508
EEF1A1	P68104	Elongation factor 1-alpha 1 OS=Homo sapiens GN=EEF1A1 PE=1 SV=1 - [EF1A1_HUMAN]	1.58948e+08	1.4497e+08	8.50885e+07	3.51482e+08
EEF1A2	Q05639	Elongation factor 1-alpha 2 OS=Homo sapiens GN=EEF1A2 PE=1 SV=1 - [EF1A2_HUMAN]	1.36886e+08	1.36737e+08	8.35741e+07	3.00606e+08
EEF1B2	P24534	Elongation factor 1-beta OS=Homo sapiens GN=EEF1B2 PE=1 SV=3 - [EF1B_HUMAN]	1.1735e+07	1.14848e+07	6.28803e+06	2.27078e+07
EEF1D	P29692	Elongation factor 1-delta OS=Homo sapiens GN=EEF1D PE=1 SV=5 - [EF1D_HUMAN]	1.01121e+07	6.00685e+06	2.14422e+06	7.66064e+06
EEF1E1	O43324	Eukaryotic translation elongation factor 1 epsilon-1 OS=Homo sapiens GN=EEF1E1 PE=1 SV=1 - [MCA3_HUMAN]				3.08516e+06
EEF1G	P26641	Elongation factor 1-gamma OS=Homo sapiens GN=EEF1G PE=1 SV=3 - [EF1G_HUMAN]	3.63337e+07	3.49948e+07	1.69425e+07	7.00479e+07
EEF2	P13639	Elongation factor 2 OS=Homo sapiens GN=EEF2 PE=1 SV=4 - [EF2_HUMAN]	3.61006e+07	3.23023e+07	1.77495e+07	6.16931e+07
EEF2K	O00418	Eukaryotic elongation factor 2 kinase OS=Homo sapiens GN=EEF2K PE=1 SV=2 - [EF2K_HUMAN]	905403	900540	537501	1.2521e+06
EFHD2	Q96C19	EF-hand domain-containing protein D2 OS=Homo sapiens GN=EFHD2 PE=1 SV=1 - [EFHD2_HUMAN]		394335		935222
EFTUD2	Q15029	116 kDa U5 small nuclear ribonucleoprotein component OS=Homo sapiens GN=EFTUD2 PE=1 SV=1 - [U5S1_HUMAN]	2.67075e+07			1.1445e+06
EGFR	P00533	Epidermal growth factor receptor OS=Homo sapiens GN=EGFR PE=1 SV=2 - [EGFR_HUMAN]	1.53122e+06	1.23558e+06	814165	4.88858e+06
EIF1	P41567	Eukaryotic translation initiation factor 1 OS=Homo sapiens GN=EIF1 PE=1 SV=1 - [EIF1_HUMAN]	2.76258e+06	1.55375e+06	1.66388e+06	3.86846e+06
EIF1AY	O14602	Eukaryotic translation initiation factor 1A, Y-chromosomal OS=Homo sapiens GN=EIF1AY PE=1 SV=4 - [IF1AY_HUMAN]	6.51089e+06			8.4001e+06
EIF2S1	P05198	Eukaryotic translation initiation factor 2 subunit 1 OS=Homo sapiens GN=EIF2S1 PE=1 SV=3 - [IF2A_HUMAN]	2.36302e+06	1.94441e+06	1.60572e+06	3.1115e+06
EIF2S2	P20042	Eukaryotic translation initiation factor 2 subunit 2 OS=Homo sapiens GN=EIF2S2 PE=1 SV=2 - [IF2B_HUMAN]	5.18332e+06	4.93974e+06	2.65591e+06	7.01542e+06
EIF2S3	P41091	Eukaryotic translation initiation factor 2 subunit 3 OS=Homo sapiens GN=EIF2S3 PE=1 SV=3 - [IF2G_HUMAN]	8.19912e+06	7.41353e+06	4.49255e+06	1.64002e+07
EIF3A	Q14152	Eukaryotic translation initiation factor 3 subunit A OS=Homo sapiens GN=EIF3A PE=1 SV=1 - [EIF3A_HUMAN]	2.15126e+06	1.90854e+06	1.1418e+06	4.10769e+06
EIF3B	P55884	Eukaryotic translation initiation factor 3 subunit B OS=Homo sapiens GN=EIF3B PE=1 SV=3 - [EIF3B_HUMAN]	5.14845e+06	2.96316e+06	2.17704e+06	6.74817e+06
EIF3C	Q99613	Eukaryotic translation initiation factor 3 subunit C OS=Homo sapiens GN=EIF3C PE=1 SV=1 - [EIF3C_HUMAN]	2.80288e+06	1.50632e+06	739312	3.42998e+06
EIF3E	P60228	Eukaryotic translation initiation factor 3 subunit E OS=Homo sapiens GN=EIF3E PE=1 SV=1 - [EIF3E_HUMAN]	2.41358e+06	2.35071e+06	991084	6.11504e+06
EIF3F	O00303	Eukaryotic translation initiation factor 3 subunit F OS=Homo sapiens GN=EIF3F PE=1 SV=1 - [EIF3F_HUMAN]	2.69861e+06	2.7174e+06		4.24944e+06
EIF3G	O75821	Eukaryotic translation initiation factor 3 subunit G OS=Homo sapiens GN=EIF3G PE=1 SV=2 - [EIF3G_HUMAN]	5.05831e+06	3.32032e+06	1.9894e+06	7.15997e+06
EIF3H	O15372	Eukaryotic translation initiation factor 3 subunit H OS=Homo sapiens GN=EIF3H PE=1 SV=1 - [EIF3H_HUMAN]	1.3556e+06			4.2698e+06
EIF3I	Q13347	Eukaryotic translation initiation factor 3 subunit I OS=Homo sapiens GN=EIF3I PE=1 SV=1 - [EIF3I_HUMAN]	2.75091e+06	1.11408e+06	1.86225e+06	7.60445e+06
EIF3L	Q9Y262	Eukaryotic translation initiation factor 3 subunit L OS=Homo sapiens GN=EIF3L PE=1 SV=1 - [EIF3L_HUMAN]	2.55663e+06	1.57041e+06	914652	3.27975e+06
EIF3M	Q7L2H7	Eukaryotic translation initiation factor 3 subunit M OS=Homo sapiens GN=EIF3M PE=1 SV=1 - [EIF3M_HUMAN]	1.43774e+07	8.1154e+06	6.14241e+06	1.12428e+07
EIF4A1	P60842	Eukaryotic initiation factor 4A-I OS=Homo sapiens GN=EIF4A1 PE=1 SV=1 - [IF4A1_HUMAN]	1.03437e+07	9.04808e+06	5.27773e+06	1.66408e+07
EIF4A3	P38919	Eukaryotic initiation factor 4A-III OS=Homo sapiens GN=EIF4A3 PE=1 SV=4 - [IF4A3_HUMAN]			711708
EIF4G1	Q04637	Eukaryotic translation initiation factor 4 gamma 1 OS=Homo sapiens GN=EIF4G1 PE=1 SV=4 - [IF4G1_HUMAN]	2.52403e+06	2.12786e+06	1.24131e+06	5.53003e+06
EIF4G2	P78344	Eukaryotic translation initiation factor 4 gamma 2 OS=Homo sapiens GN=EIF4G2 PE=1 SV=1 - [IF4G2_HUMAN]				1.45084e+06
EIF4H	Q15056	Eukaryotic translation initiation factor 4H OS=Homo sapiens GN=EIF4H PE=1 SV=5 - [IF4H_HUMAN]	4.60172e+06	1.30424e+06	2.24173e+06	9.98128e+06
EIF5A	P63241	Eukaryotic translation initiation factor 5A-1 OS=Homo sapiens GN=EIF5A PE=1 SV=2 - [IF5A1_HUMAN]	1.02142e+07	5.49822e+06		1.88257e+07
EIF6	P56537	Eukaryotic translation initiation factor 6 OS=Homo sapiens GN=EIF6 PE=1 SV=1 - [IF6_HUMAN]	1.27724e+06	1.40338e+06	848120	3.7742e+06
EIPR1	Q53HC9	Protein TSSC1 OS=Homo sapiens GN=TSSC1 PE=1 SV=2 - [TSSC1_HUMAN]	3.75194e+06	4.19772e+06	1.99453e+06	7.4109e+06
ELAC2	Q9BQ52	Zinc phosphodiesterase ELAC protein 2 OS=Homo sapiens GN=ELAC2 PE=1 SV=2 - [RNZ2_HUMAN]	3.79505e+06	3.71949e+06	2.26121e+06	9.3958e+06
ELAVL1	Q15717	ELAV-like protein 1 OS=Homo sapiens GN=ELAVL1 PE=1 SV=2 - [ELAV1_HUMAN]	7.398e+06	3.46455e+06	3.4861e+06
ELOB	Q15370	Transcription elongation factor B polypeptide 2 OS=Homo sapiens GN=TCEB2 PE=1 SV=1 - [ELOB_HUMAN]				4.17941e+06
ELOVL5	Q9NYP7	Elongation of very long chain fatty acids protein 5 OS=Homo sapiens GN=ELOVL5 PE=1 SV=1 - [ELOV5_HUMAN]				1.90898e+06
ELP1	O95163	Elongator complex protein 1 OS=Homo sapiens GN=IKBKAP PE=1 SV=3 - [ELP1_HUMAN]	396408
ELP2	Q6IA86	Elongator complex protein 2 OS=Homo sapiens GN=ELP2 PE=1 SV=2 - [ELP2_HUMAN]	863964			1.44e+06
ELP3	Q9H9T3	Elongator complex protein 3 OS=Homo sapiens GN=ELP3 PE=1 SV=2 - [ELP3_HUMAN]	984349	1.07336e+06		1.81321e+06
EMC1	Q8N766	ER membrane protein complex subunit 1 OS=Homo sapiens GN=EMC1 PE=1 SV=1 - [EMC1_HUMAN]				1.10795e+06
EMC8	O43402	ER membrane protein complex subunit 8 OS=Homo sapiens GN=EMC8 PE=1 SV=1 - [EMC8_HUMAN]	1.22416e+07	1.10227e+07	5.51754e+06	2.86765e+07
EMD	P50402	Emerin OS=Homo sapiens GN=EMD PE=1 SV=1 - [EMD_HUMAN]	1.70899e+06	1.39822e+06	633785	1.87232e+06
EMG1	Q92979	Ribosomal RNA small subunit methyltransferase NEP1 OS=Homo sapiens GN=EMG1 PE=1 SV=4 - [NEP1_HUMAN]				4.06065e+06
EML4	Q9HC35	Echinoderm microtubule-associated protein-like 4 OS=Homo sapiens GN=EML4 PE=1 SV=3 - [EMAL4_HUMAN]	1.3006e+06	609400	310480	1.55209e+06
ENO1	P06733	Alpha-enolase OS=Homo sapiens GN=ENO1 PE=1 SV=2 - [ENOA_HUMAN]	5.14412e+07	4.62901e+07	2.50748e+07	8.95838e+07
EPB41	P11171	Protein 4.1 OS=Homo sapiens GN=EPB41 PE=1 SV=4 - [41_HUMAN]		573654	406994	1.0255e+06
EPB41L5	Q9HCM4	Band 4.1-like protein 5 OS=Homo sapiens GN=EPB41L5 PE=1 SV=3 - [E41L5_HUMAN]	4.24739e+06	3.80472e+06	1.83799e+06	8.03152e+06
EPHA2	P29317	Ephrin type-A receptor 2 OS=Homo sapiens GN=EPHA2 PE=1 SV=2 - [EPHA2_HUMAN]	3.47793e+06	3.16286e+06	1.85788e+06	7.83309e+06
EPHA4	P54764	Ephrin type-A receptor 4 OS=Homo sapiens GN=EPHA4 PE=1 SV=1 - [EPHA4_HUMAN]	1.91269e+06	2.38626e+06	2.29912e+06	5.50689e+06
EPHB4	P54760	Ephrin type-B receptor 4 OS=Homo sapiens GN=EPHB4 PE=1 SV=2 - [EPHB4_HUMAN]				4.92396e+06
EPN1	Q9Y6I3	Epsin-1 OS=Homo sapiens GN=EPN1 PE=1 SV=2 - [EPN1_HUMAN]	5.49734e+06	5.26097e+06	806089	5.48323e+06
EPN2	O95208	Epsin-2 OS=Homo sapiens GN=EPN2 PE=1 SV=3 - [EPN2_HUMAN]	1.85626e+06	2.6445e+06	602965	2.81143e+06
EPRS	P07814	Bifunctional glutamate/proline--tRNA ligase OS=Homo sapiens GN=EPRS PE=1 SV=5 - [SYEP_HUMAN]	1.69115e+06	894320	827991	1.57797e+06
EPS15	P42566	Epidermal growth factor receptor substrate 15 OS=Homo sapiens GN=EPS15 PE=1 SV=2 - [EPS15_HUMAN]	2.2961e+07	1.69329e+07	3.35022e+06	2.1133e+07
EPS15L1	Q9UBC2	Epidermal growth factor receptor substrate 15-like 1 OS=Homo sapiens GN=EPS15L1 PE=1 SV=1 - [EP15R_HUMAN]	2.21396e+07	1.94443e+07	5.14809e+06	2.43345e+07
EREG	O14944	Proepiregulin OS=Homo sapiens GN=EREG PE=1 SV=1 - [EREG_HUMAN]	1.94248e+06			6.5715e+06
ERGIC2	Q96RQ1	Endoplasmic reticulum-Golgi intermediate compartment protein 2 OS=Homo sapiens GN=ERGIC2 PE=1 SV=2 - [ERGI2_HUMAN]	1.85944e+06	906928		2.02747e+06
ERGIC3	Q9Y282	Endoplasmic reticulum-Golgi intermediate compartment protein 3 OS=Homo sapiens GN=ERGIC3 PE=1 SV=1 - [ERGI3_HUMAN]	921269	1.9103e+06		1.56056e+06
ERH	P84090	Enhancer of rudimentary homolog OS=Homo sapiens GN=ERH PE=1 SV=1 - [ERH_HUMAN]	6.01845e+06	7.01519e+06	2.94097e+06	1.24461e+07
ERLIN2	O94905	Erlin-2 OS=Homo sapiens GN=ERLIN2 PE=1 SV=1 - [ERLN2_HUMAN]			1.01902e+06
ERMP1	Q7Z2K6	Endoplasmic reticulum metallopeptidase 1 OS=Homo sapiens GN=ERMP1 PE=1 SV=2 - [ERMP1_HUMAN]	905718
ERP29	P30040	Endoplasmic reticulum resident protein 29 OS=Homo sapiens GN=ERP29 PE=1 SV=4 - [ERP29_HUMAN]	659069			1.64513e+06
ERP44	Q9BS26	Endoplasmic reticulum resident protein 44 OS=Homo sapiens GN=ERP44 PE=1 SV=1 - [ERP44_HUMAN]	758564
ESD	P10768	S-formylglutathione hydrolase OS=Homo sapiens GN=ESD PE=1 SV=2 - [ESTD_HUMAN]	5.48581e+06	2.53766e+06	1.60558e+06	1.10826e+07
ESYT1	Q9BSJ8	Extended synaptotagmin-1 OS=Homo sapiens GN=ESYT1 PE=1 SV=1 - [ESYT1_HUMAN]	2.36499e+06	1.87981e+06	539261	4.79839e+06
ESYT2	A0FGR8	Extended synaptotagmin-2 OS=Homo sapiens GN=ESYT2 PE=1 SV=1 - [ESYT2_HUMAN]	1.21092e+06	1.10111e+06	477763	2.60797e+06
ETF1	P62495	Eukaryotic peptide chain release factor subunit 1 OS=Homo sapiens GN=ETF1 PE=1 SV=3 - [ERF1_HUMAN]	1.76583e+06	979649	753679	3.49834e+06
EWSR1	Q01844	RNA-binding protein EWS OS=Homo sapiens GN=EWSR1 PE=1 SV=1 - [EWS_HUMAN]				1.16626e+06
EXD2	Q9NVH0	Exonuclease 3'-5' domain-containing protein 2 OS=Homo sapiens GN=EXD2 PE=1 SV=2 - [EXD2_HUMAN]				831208
EXOSC2	Q13868	Exosome complex component RRP4 OS=Homo sapiens GN=EXOSC2 PE=1 SV=2 - [EXOS2_HUMAN]				1.07017e+06
EXOSC7	Q15024	Exosome complex component RRP42 OS=Homo sapiens GN=EXOSC7 PE=1 SV=3 - [EXOS7_HUMAN]	2.58299e+06	1.71192e+06	817805	4.11751e+06
EXOSC8	Q96B26	Exosome complex component RRP43 OS=Homo sapiens GN=EXOSC8 PE=1 SV=1 - [EXOS8_HUMAN]			576947
EXOSC9	Q06265	Exosome complex component RRP45 OS=Homo sapiens GN=EXOSC9 PE=1 SV=3 - [EXOS9_HUMAN]	1.25189e+06			2.58554e+06
EZR	P15311	Ezrin OS=Homo sapiens GN=EZR PE=1 SV=4 - [EZRI_HUMAN]	2.48944e+07	2.49392e+07	1.10955e+07	5.07899e+07
F2R	P25116	Proteinase-activated receptor 1 OS=Homo sapiens GN=F2R PE=1 SV=2 - [PAR1_HUMAN]	932093	1.15405e+06	492754	2.47102e+06
F5	P12259	Coagulation factor V OS=Homo sapiens GN=F5 PE=1 SV=4 - [FA5_HUMAN]				667542
FABP5	Q01469	Fatty acid-binding protein, epidermal OS=Homo sapiens GN=FABP5 PE=1 SV=3 - [FABP5_HUMAN]	3.49147e+06			3.18534e+06
FAF1	Q9UNN5	FAS-associated factor 1 OS=Homo sapiens GN=FAF1 PE=1 SV=2 - [FAF1_HUMAN]	444936			2.94725e+06
FAF2	Q96CS3	FAS-associated factor 2 OS=Homo sapiens GN=FAF2 PE=1 SV=2 - [FAF2_HUMAN]	6.59031e+06	4.23105e+06	2.75233e+06	8.19989e+06
FAM120A	Q9NZB2	Constitutive coactivator of PPAR-gamma-like protein 1 OS=Homo sapiens GN=FAM120A PE=1 SV=2 - [F120A_HUMAN]	2.03311e+06	2.39342e+06	1.31809e+06	3.81001e+06
FAM120C	Q9NX05	Constitutive coactivator of PPAR-gamma-like protein 2 OS=Homo sapiens GN=FAM120C PE=2 SV=3 - [F120C_HUMAN]	3.02932e+06	1.75407e+06	797053	5.0434e+06
FAM162A	Q96A26	Protein FAM162A OS=Homo sapiens GN=FAM162A PE=1 SV=2 - [F162A_HUMAN]	2.40006e+06			6.30327e+06
FAM49B	Q9NUQ9	Protein FAM49B OS=Homo sapiens GN=FAM49B PE=1 SV=1 - [FA49B_HUMAN]	2.79439e+06	1.49786e+06	486278	4.05602e+06
FAM50A	Q14320	Protein FAM50A OS=Homo sapiens GN=FAM50A PE=1 SV=2 - [FA50A_HUMAN]				6.06145e+06
FAM76B	Q5HYJ3	Protein FAM76B OS=Homo sapiens GN=FAM76B PE=1 SV=3 - [FA76B_HUMAN]	1.12548e+07	1.46655e+07	3.72908e+06	2.53003e+07
FAM98A	Q8NCA5	Protein FAM98A OS=Homo sapiens GN=FAM98A PE=1 SV=1 - [FA98A_HUMAN]	1.87383e+06	1.05667e+06	645917	3.10692e+06
FAR1	Q8WVX9	Fatty acyl-CoA reductase 1 OS=Homo sapiens GN=FAR1 PE=1 SV=1 - [FACR1_HUMAN]	1.59028e+06	958256		3.01622e+06
FARS2	O95363	Phenylalanine--tRNA ligase, mitochondrial OS=Homo sapiens GN=FARS2 PE=1 SV=1 - [SYFM_HUMAN]	3.80024e+06	4.17862e+06	1.72837e+06	8.72434e+06
FARSA	Q9Y285	Phenylalanine--tRNA ligase alpha subunit OS=Homo sapiens GN=FARSA PE=1 SV=3 - [SYFA_HUMAN]	1.29611e+06	1.03146e+06	850798	3.20745e+06
FARSB	Q9NSD9	Phenylalanine--tRNA ligase beta subunit OS=Homo sapiens GN=FARSB PE=1 SV=3 - [SYFB_HUMAN]	4.02965e+06	3.4217e+06	1.98946e+06	7.47915e+06
FASN	P49327	Fatty acid synthase OS=Homo sapiens GN=FASN PE=1 SV=3 - [FAS_HUMAN]	1.54521e+07	1.07122e+07	5.99516e+06	1.97292e+07
FBL	P22087	rRNA 2'-O-methyltransferase fibrillarin OS=Homo sapiens GN=FBL PE=1 SV=2 - [FBRL_HUMAN]	9.34349e+06	6.51189e+06	3.70395e+06	2.20872e+07
FBRS	Q9HAH7	Probable fibrosin-1 OS=Homo sapiens GN=FBRS PE=1 SV=3 - [FBRS_HUMAN]	841516			4.61335e+06
FBRSL1	Q9HCM7	Fibrosin-1-like protein OS=Homo sapiens GN=FBRSL1 PE=1 SV=4 - [FBSL_HUMAN]				4.32142e+06
FBXL20	Q96IG2	F-box/LRR-repeat protein 20 OS=Homo sapiens GN=FBXL20 PE=1 SV=2 - [FXL20_HUMAN]	882047	600044		1.52516e+06
FBXO11	Q86XK2	F-box only protein 11 OS=Homo sapiens GN=FBXO11 PE=1 SV=3 - [FBX11_HUMAN]	3.39769e+06	2.7113e+06	1.74867e+06	5.91871e+06
FBXO21	O94952	F-box only protein 21 OS=Homo sapiens GN=FBXO21 PE=2 SV=2 - [FBX21_HUMAN]	2.39835e+06	2.23642e+06		4.13069e+06
FBXO22	Q8NEZ5	F-box only protein 22 OS=Homo sapiens GN=FBXO22 PE=1 SV=1 - [FBX22_HUMAN]	745801	549751		1.95409e+06
FDFT1	P37268	Squalene synthase OS=Homo sapiens GN=FDFT1 PE=1 SV=1 - [FDFT_HUMAN]	2.73825e+06	2.12822e+06	1.2626e+06	7.98925e+06
FDPS	P14324	Farnesyl pyrophosphate synthase OS=Homo sapiens GN=FDPS PE=1 SV=4 - [FPPS_HUMAN]	965309
FH	P07954	Fumarate hydratase, mitochondrial OS=Homo sapiens GN=FH PE=1 SV=3 - [FUMH_HUMAN]		1.23062e+06	661752	2.79585e+06
FHL2	Q14192	Four and a half LIM domains protein 2 OS=Homo sapiens GN=FHL2 PE=1 SV=3 - [FHL2_HUMAN]	1.97995e+06	1.76367e+06	703904	3.75664e+06
FHL3	Q13643	Four and a half LIM domains protein 3 OS=Homo sapiens GN=FHL3 PE=1 SV=4 - [FHL3_HUMAN]	1.91246e+06	1.00699e+06	750945	2.62134e+06
FIS1	Q9Y3D6	Mitochondrial fission 1 protein OS=Homo sapiens GN=FIS1 PE=1 SV=2 - [FIS1_HUMAN]				7.78203e+06
FKBP10	Q96AY3	Peptidyl-prolyl cis-trans isomerase FKBP10 OS=Homo sapiens GN=FKBP10 PE=1 SV=1 - [FKB10_HUMAN]	2.98329e+06	2.4357e+06		3.10258e+06
FKBP1A	P62942	Peptidyl-prolyl cis-trans isomerase FKBP1A OS=Homo sapiens GN=FKBP1A PE=1 SV=2 - [FKB1A_HUMAN]	9.09716e+06	7.88155e+06	6.59596e+06	1.76777e+07
FKBP3	Q00688	Peptidyl-prolyl cis-trans isomerase FKBP3 OS=Homo sapiens GN=FKBP3 PE=1 SV=1 - [FKBP3_HUMAN]	2.45373e+06		1.08225e+06	3.44206e+06
FKBP4	Q02790	Peptidyl-prolyl cis-trans isomerase FKBP4 OS=Homo sapiens GN=FKBP4 PE=1 SV=3 - [FKBP4_HUMAN]	2.5336e+06	2.1009e+06	845791	4.14722e+06
FKBP5	Q13451	Peptidyl-prolyl cis-trans isomerase FKBP5 OS=Homo sapiens GN=FKBP5 PE=1 SV=2 - [FKBP5_HUMAN]	1.18434e+06			1.85362e+06
FLG	P20930	Filaggrin OS=Homo sapiens GN=FLG PE=1 SV=3 - [FILA_HUMAN]	3.99821e+06
FLG2	Q5D862	Filaggrin-2 OS=Homo sapiens GN=FLG2 PE=1 SV=1 - [FILA2_HUMAN]	3.58086e+06	8.53622e+06		1.1345e+06
FLNA	P21333	Filamin-A OS=Homo sapiens GN=FLNA PE=1 SV=4 - [FLNA_HUMAN]	3.94971e+06	2.6278e+06	1.63809e+06	4.79183e+06
FLNB	O75369	Filamin-B OS=Homo sapiens GN=FLNB PE=1 SV=2 - [FLNB_HUMAN]	481109	180245		287704
FLOT1	O75955	Flotillin-1 OS=Homo sapiens GN=FLOT1 PE=1 SV=3 - [FLOT1_HUMAN]	791639	762491	396847	1.88216e+06
FLOT2	Q14254	Flotillin-2 OS=Homo sapiens GN=FLOT2 PE=1 SV=2 - [FLOT2_HUMAN]	1.11111e+06	1.54514e+06		2.51594e+06
FNDC3B	Q53EP0	Fibronectin type III domain-containing protein 3B OS=Homo sapiens GN=FNDC3B PE=1 SV=2 - [FND3B_HUMAN]	2.98094e+06	995896	916881	1.98903e+06
FNTA	P49354	Protein farnesyltransferase/geranylgeranyltransferase type-1 subunit alpha OS=Homo sapiens GN=FNTA PE=1 SV=1 - [FNTA_HUMAN]	263207
FNTB	P49356	Protein farnesyltransferase subunit beta OS=Homo sapiens GN=FNTB PE=1 SV=1 - [FNTB_HUMAN]				621658
FOXJ3	Q9UPW0	Forkhead box protein J3 OS=Homo sapiens GN=FOXJ3 PE=1 SV=2 - [FOXJ3_HUMAN]	2.20775e+06	3.42538e+06	771070	7.74412e+06
FTH1	P02794	Ferritin heavy chain OS=Homo sapiens GN=FTH1 PE=1 SV=2 - [FRIH_HUMAN]	1.52361e+06
FTL	P02792	Ferritin light chain OS=Homo sapiens GN=FTL PE=1 SV=2 - [FRIL_HUMAN]				4.53699e+06
FUBP1	Q96AE4	Far upstream element-binding protein 1 OS=Homo sapiens GN=FUBP1 PE=1 SV=3 - [FUBP1_HUMAN]				1.70479e+06
FUK	Q8N0W3	L-fucose kinase OS=Homo sapiens GN=FUK PE=2 SV=2 - [FUK_HUMAN]				1.29484e+06
FUS	P35637	RNA-binding protein FUS OS=Homo sapiens GN=FUS PE=1 SV=1 - [FUS_HUMAN]	1.11786e+06		390228
FXR1	P51114	Fragile X mental retardation syndrome-related protein 1 OS=Homo sapiens GN=FXR1 PE=1 SV=3 - [FXR1_HUMAN]	2.40004e+06	1.07696e+06	1.30641e+06	5.10698e+06
G3BP1	Q13283	Ras GTPase-activating protein-binding protein 1 OS=Homo sapiens GN=G3BP1 PE=1 SV=1 - [G3BP1_HUMAN]	1.53613e+06		922112	3.18792e+06
G6PD	P11413	Glucose-6-phosphate 1-dehydrogenase OS=Homo sapiens GN=G6PD PE=1 SV=4 - [G6PD_HUMAN]	1.6937e+06	1.61673e+06	975894	6.14174e+06
GAA	P10253	Lysosomal alpha-glucosidase OS=Homo sapiens GN=GAA PE=1 SV=4 - [LYAG_HUMAN]	995609	531337
GABARAPL2	P60520	Gamma-aminobutyric acid receptor-associated protein-like 2 OS=Homo sapiens GN=GABARAPL2 PE=1 SV=1 - [GBRL2_HUMAN]				1.44625e+06
GALK1	P51570	Galactokinase OS=Homo sapiens GN=GALK1 PE=1 SV=1 - [GALK1_HUMAN]				472937
GANAB	Q14697	Neutral alpha-glucosidase AB OS=Homo sapiens GN=GANAB PE=1 SV=3 - [GANAB_HUMAN]	1.74011e+07	1.0313e+07	6.48658e+06	2.37418e+07
GAPDH	P04406	Glyceraldehyde-3-phosphate dehydrogenase OS=Homo sapiens GN=GAPDH PE=1 SV=3 - [G3P_HUMAN]	1.11826e+08	9.58822e+07	4.93095e+07	2.23639e+08
GARS	P41250	Glycine--tRNA ligase OS=Homo sapiens GN=GARS PE=1 SV=3 - [SYG_HUMAN]	4.13809e+06	3.53031e+06	2.26286e+06	9.1743e+06
GART	P22102	Trifunctional purine biosynthetic protein adenosine-3 OS=Homo sapiens GN=GART PE=1 SV=1 - [PUR2_HUMAN]	5.00726e+06	5.11996e+06	2.40758e+06	1.09856e+07
GBE1	Q04446	1,4-alpha-glucan-branching enzyme OS=Homo sapiens GN=GBE1 PE=1 SV=3 - [GLGB_HUMAN]	2.32755e+06	3.95519e+06	1.50754e+06	8.0436e+06
GC	P02774	Vitamin D-binding protein OS=Homo sapiens OX=9606 GN=GC PE=1 SV=2 - [VTDB_HUMAN]			1.14157e+06
GCN1	Q92616	Translational activator GCN1 OS=Homo sapiens GN=GCN1L1 PE=1 SV=6 - [GCN1L_HUMAN]	478473
GDI1	P31150	Rab GDP dissociation inhibitor alpha OS=Homo sapiens GN=GDI1 PE=1 SV=2 - [GDIA_HUMAN]				7.8882e+06
GDI2	P50395	Rab GDP dissociation inhibitor beta OS=Homo sapiens GN=GDI2 PE=1 SV=2 - [GDIB_HUMAN]	1.05127e+07	6.64535e+06	4.40125e+06	1.61407e+07
GEMIN5	Q8TEQ6	Gem-associated protein 5 OS=Homo sapiens GN=GEMIN5 PE=1 SV=3 - [GEMI5_HUMAN]	1.40007e+07	1.08895e+07	6.80509e+06	2.47083e+07
GFPT1	Q06210	Glutamine--fructose-6-phosphate aminotransferase [isomerizing] 1 OS=Homo sapiens GN=GFPT1 PE=1 SV=3 - [GFPT1_HUMAN]	1.66693e+06	1.06546e+06	659867	3.05716e+06
GGA3	Q9NZ52	ADP-ribosylation factor-binding protein GGA3 OS=Homo sapiens GN=GGA3 PE=1 SV=1 - [GGA3_HUMAN]	2.97648e+06	2.85684e+06	1.04825e+06	3.88046e+06
GGCT	O75223	Gamma-glutamylcyclotransferase OS=Homo sapiens GN=GGCT PE=1 SV=1 - [GGCT_HUMAN]	731799	1.90639e+06	291792	2.10391e+06
GINS4	Q9BRT9	DNA replication complex GINS protein SLD5 OS=Homo sapiens GN=GINS4 PE=1 SV=1 - [SLD5_HUMAN]	802640	533181	549802	2.01149e+06
GIPC1	O14908	PDZ domain-containing protein GIPC1 OS=Homo sapiens GN=GIPC1 PE=1 SV=2 - [GIPC1_HUMAN]	4.02006e+06	4.58773e+06	1.49223e+06	7.35865e+06
GIT1	Q9Y2X7	ARF GTPase-activating protein GIT1 OS=Homo sapiens GN=GIT1 PE=1 SV=2 - [GIT1_HUMAN]				2.03336e+06
GJC1	P36383	Gap junction gamma-1 protein OS=Homo sapiens GN=GJC1 PE=1 SV=2 - [CXG1_HUMAN]				1.02568e+06
GLE1	Q53GS7	Nucleoporin GLE1 OS=Homo sapiens GN=GLE1 PE=1 SV=2 - [GLE1_HUMAN]			260884
GLG1	Q92896	Golgi apparatus protein 1 OS=Homo sapiens GN=GLG1 PE=1 SV=2 - [GSLG1_HUMAN]	1.18443e+06	1.19564e+06	481194	1.92715e+06
GLI4	P10075	Zinc finger protein GLI4 OS=Homo sapiens GN=GLI4 PE=1 SV=2 - [GLI4_HUMAN]	2.20754e+06	1.57974e+06		2.41541e+06
GLO1	Q04760	Lactoylglutathione lyase OS=Homo sapiens GN=GLO1 PE=1 SV=4 - [LGUL_HUMAN]	5.74717e+06	1.9991e+06		3.84509e+06
GLOD4	Q9HC38	Glyoxalase domain-containing protein 4 OS=Homo sapiens GN=GLOD4 PE=1 SV=1 - [GLOD4_HUMAN]				2.22965e+06
GLRX3	O76003	Glutaredoxin-3 OS=Homo sapiens GN=GLRX3 PE=1 SV=2 - [GLRX3_HUMAN]	5.63818e+06	5.19808e+06	2.95745e+06	1.22342e+07
GLS	O94925	Glutaminase kidney isoform, mitochondrial OS=Homo sapiens GN=GLS PE=1 SV=1 - [GLSK_HUMAN]				2.06609e+06
GLUD1	P00367	Glutamate dehydrogenase 1, mitochondrial OS=Homo sapiens GN=GLUD1 PE=1 SV=2 - [DHE3_HUMAN]	1.00822e+06	704791		3.06432e+06
GLYR1	Q49A26	Putative oxidoreductase GLYR1 OS=Homo sapiens OX=9606 GN=GLYR1 PE=1 SV=4 - [GLYR1_HUMAN]	1.98979e+06	1.32662e+06	795780	3.79212e+06
GMFB	P60983	Glia maturation factor beta OS=Homo sapiens GN=GMFB PE=1 SV=2 - [GMFB_HUMAN]				927154
GMPS	P49915	GMP synthase [glutamine-hydrolyzing] OS=Homo sapiens GN=GMPS PE=1 SV=1 - [GUAA_HUMAN]	1.37232e+07	1.34113e+07	6.72112e+06	2.83249e+07
GNA11	P29992	Guanine nucleotide-binding protein subunit alpha-11 OS=Homo sapiens GN=GNA11 PE=1 SV=2 - [GNA11_HUMAN]	6.29428e+06	2.30195e+06		7.13186e+06
GNA13	Q14344	Guanine nucleotide-binding protein subunit alpha-13 OS=Homo sapiens GN=GNA13 PE=1 SV=2 - [GNA13_HUMAN]	4.12853e+07	3.37013e+07	1.97816e+07	5.37359e+07
GNAI2	P04899	Guanine nucleotide-binding protein G(i) subunit alpha-2 OS=Homo sapiens GN=GNAI2 PE=1 SV=3 - [GNAI2_HUMAN]	7.67959e+07	6.3774e+07	2.29461e+07	1.02771e+08
GNAI3	P08754	Guanine nucleotide-binding protein G(k) subunit alpha OS=Homo sapiens GN=GNAI3 PE=1 SV=3 - [GNAI3_HUMAN]	7.53737e+07	6.24954e+07	2.06238e+07	1.09772e+08
GNAS	P63092	Guanine nucleotide-binding protein G(s) subunit alpha isoforms short OS=Homo sapiens GN=GNAS PE=1 SV=1 - [GNAS2_HUMAN]	4.79079e+07	4.40564e+07	1.85642e+07	7.50327e+07
GNB1	P62873	Guanine nucleotide-binding protein G(I)/G(S)/G(T) subunit beta-1 OS=Homo sapiens GN=GNB1 PE=1 SV=3 - [GBB1_HUMAN]	6.76103e+06	5.33126e+06	3.82885e+06	1.50266e+07
GNB2	P62879	Guanine nucleotide-binding protein G(I)/G(S)/G(T) subunit beta-2 OS=Homo sapiens GN=GNB2 PE=1 SV=3 - [GBB2_HUMAN]	1.10855e+07		3.98371e+06	1.18933e+07
GNE	Q9Y223	Bifunctional UDP-N-acetylglucosamine 2-epimerase/N-acetylmannosamine kinase OS=Homo sapiens GN=GNE PE=1 SV=1 - [GLCNE_HUMAN]	1.12182e+07	7.19108e+06	5.23181e+06	1.74435e+07
GNPDA1	P46926	Glucosamine-6-phosphate isomerase 1 OS=Homo sapiens GN=GNPDA1 PE=1 SV=1 - [GNPI1_HUMAN]	1.59086e+06	932051		5.03713e+06
GNPNAT1	Q96EK6	Glucosamine 6-phosphate N-acetyltransferase OS=Homo sapiens GN=GNPNAT1 PE=1 SV=1 - [GNA1_HUMAN]	1.46644e+06
GOLGA7	Q7Z5G4	Golgin subfamily A member 7 OS=Homo sapiens GN=GOLGA7 PE=1 SV=2 - [GOGA7_HUMAN]	2.67939e+06			2.04895e+06
GOLT1B	Q9Y3E0	Vesicle transport protein GOT1B OS=Homo sapiens GN=GOLT1B PE=1 SV=1 - [GOT1B_HUMAN]		909053
GOPC	Q9HD26	Golgi-associated PDZ and coiled-coil motif-containing protein OS=Homo sapiens GN=GOPC PE=1 SV=1 - [GOPC_HUMAN]	2.25583e+06	2.1466e+06	919681	4.77309e+06
GOT1	P17174	Aspartate aminotransferase, cytoplasmic OS=Homo sapiens GN=GOT1 PE=1 SV=3 - [AATC_HUMAN]		829883	429790
GOT2	P00505	Aspartate aminotransferase, mitochondrial OS=Homo sapiens GN=GOT2 PE=1 SV=3 - [AATM_HUMAN]	7.43688e+06	5.4985e+06	4.00602e+06	1.37933e+07
GPAT3	Q53EU6	Glycerol-3-phosphate acyltransferase 3 OS=Homo sapiens GN=AGPAT9 PE=1 SV=2 - [GPAT3_HUMAN]	975606			1.70884e+06
GPATCH8	Q9UKJ3	G patch domain-containing protein 8 OS=Homo sapiens GN=GPATCH8 PE=1 SV=2 - [GPTC8_HUMAN]	1.01234e+06	1.48874e+06	249518	2.96183e+06
GPI	P06744	Glucose-6-phosphate isomerase OS=Homo sapiens GN=GPI PE=1 SV=4 - [G6PI_HUMAN]	5.6225e+07	4.26561e+07	2.45958e+07	1.05592e+08
GPRC5A	Q8NFJ5	Retinoic acid-induced protein 3 OS=Homo sapiens GN=GPRC5A PE=1 SV=2 - [RAI3_HUMAN]	1.14976e+07	8.91775e+06	3.02768e+06	1.56893e+07
GPS1	Q13098	COP9 signalosome complex subunit 1 OS=Homo sapiens GN=GPS1 PE=1 SV=4 - [CSN1_HUMAN]	1.42832e+07	1.12221e+07	7.13839e+06	2.36994e+07
GRB2	P62993	Growth factor receptor-bound protein 2 OS=Homo sapiens GN=GRB2 PE=1 SV=1 - [GRB2_HUMAN]	3.23181e+06	3.88136e+06	1.67619e+06	9.15534e+06
GRHPR	Q9UBQ7	Glyoxylate reductase/hydroxypyruvate reductase OS=Homo sapiens GN=GRHPR PE=1 SV=1 - [GRHPR_HUMAN]	786097	789183		2.35139e+06
GRN	P28799	Granulins OS=Homo sapiens GN=GRN PE=1 SV=2 - [GRN_HUMAN]	1.53822e+06			3.27459e+06
GRSF1	Q12849	G-rich sequence factor 1 OS=Homo sapiens GN=GRSF1 PE=1 SV=3 - [GRSF1_HUMAN]		2.37064e+06		3.98961e+06
GRWD1	Q9BQ67	Glutamate-rich WD repeat-containing protein 1 OS=Homo sapiens GN=GRWD1 PE=1 SV=1 - [GRWD1_HUMAN]				4.28852e+06
GSDMA	Q96QA5	Gasdermin-A OS=Homo sapiens GN=GSDMA PE=1 SV=4 - [GSDMA_HUMAN]	771063	2.42865e+06		987222
GSK3A	P49840	Glycogen synthase kinase-3 alpha OS=Homo sapiens GN=GSK3A PE=1 SV=2 - [GSK3A_HUMAN]				1.1178e+06
GSN	P06396	Gelsolin OS=Homo sapiens GN=GSN PE=1 SV=1 - [GELS_HUMAN]	1.83051e+06	1.53366e+06	1.11394e+06	4.24561e+06
GSPT1	P15170	Eukaryotic peptide chain release factor GTP-binding subunit ERF3A OS=Homo sapiens GN=GSPT1 PE=1 SV=1 - [ERF3A_HUMAN]	3.62386e+06	3.3451e+06	1.54108e+06
GSR	P00390	Glutathione reductase, mitochondrial OS=Homo sapiens GN=GSR PE=1 SV=2 - [GSHR_HUMAN]	1.53661e+06	1.15845e+06	573586	3.30812e+06
GSTM1	P09488	Glutathione S-transferase Mu 1 OS=Homo sapiens GN=GSTM1 PE=1 SV=3 - [GSTM1_HUMAN]	977820
GSTM3	P21266	Glutathione S-transferase Mu 3 OS=Homo sapiens GN=GSTM3 PE=1 SV=3 - [GSTM3_HUMAN]	1.15815e+06			1.93055e+06
GSTP1	P09211	Glutathione S-transferase P OS=Homo sapiens GN=GSTP1 PE=1 SV=2 - [GSTP1_HUMAN]	1.11037e+07	6.01393e+06	3.41124e+06	1.25314e+07
GTF2I	P78347	General transcription factor II-I OS=Homo sapiens GN=GTF2I PE=1 SV=2 - [GTF2I_HUMAN]	2.53666e+06	2.77579e+06	1.29507e+06	6.18901e+06
GTF3C4	Q9UKN8	General transcription factor 3C polypeptide 4 OS=Homo sapiens GN=GTF3C4 PE=1 SV=2 - [TF3C4_HUMAN]	2.77043e+06	314260		2.57922e+06
GTPBP4	Q9BZE4	Nucleolar GTP-binding protein 1 OS=Homo sapiens GN=GTPBP4 PE=1 SV=3 - [NOG1_HUMAN]	1.14051e+06	895169		2.50807e+06
H1FX	Q92522	Histone H1x OS=Homo sapiens GN=H1FX PE=1 SV=1 - [H1X_HUMAN]	2.25546e+06			5.44643e+06
H2AFX	P16104	Histone H2AX OS=Homo sapiens GN=H2AFX PE=1 SV=2 - [H2AX_HUMAN]	3.04776e+09
H2AFY	O75367	Core histone macro-H2A.1 OS=Homo sapiens GN=H2AFY PE=1 SV=4 - [H2AY_HUMAN]	2.79142e+07	1.97818e+07	1.11301e+07	4.22338e+07
H2AFY2	Q9P0M6	Core histone macro-H2A.2 OS=Homo sapiens GN=H2AFY2 PE=1 SV=3 - [H2AW_HUMAN]		1.10621e+07		1.38174e+07
H2AFZ	P0C0S5	Histone H2A.Z OS=Homo sapiens GN=H2AFZ PE=1 SV=2 - [H2AZ_HUMAN]	4.00687e+09	3.14505e+09	1.53714e+09	6.9086e+09
H6PD	O95479	GDH/6PGL endoplasmic bifunctional protein OS=Homo sapiens GN=H6PD PE=1 SV=2 - [G6PE_HUMAN]	6.50151e+06	6.6627e+06	3.49353e+06	1.56998e+07
HACD3	Q9P035	Very-long-chain (3R)-3-hydroxyacyl-[acyl-carrier protein] dehydratase 3 OS=Homo sapiens GN=PTPLAD1 PE=1 SV=2 - [HACD3_HUMAN]	3.23862e+06	4.17774e+06	1.90812e+06	7.06025e+06
HADHA	P40939	Trifunctional enzyme subunit alpha, mitochondrial OS=Homo sapiens GN=HADHA PE=1 SV=2 - [ECHA_HUMAN]	1.09781e+06	776247	386596	1.85724e+06
HAGH	Q16775	Hydroxyacylglutathione hydrolase, mitochondrial OS=Homo sapiens GN=HAGH PE=1 SV=2 - [GLO2_HUMAN]				3.76956e+06
HAL	P42357	Histidine ammonia-lyase OS=Homo sapiens GN=HAL PE=1 SV=1 - [HUTH_HUMAN]	1.30039e+06	764100
HARS	P12081	Histidine--tRNA ligase, cytoplasmic OS=Homo sapiens GN=HARS PE=1 SV=2 - [SYHC_HUMAN]	1.52446e+06	1.34961e+06	804446	2.1392e+06
HAT1	O14929	Histone acetyltransferase type B catalytic subunit OS=Homo sapiens GN=HAT1 PE=1 SV=1 - [HAT1_HUMAN]	1.6452e+06	2.16526e+06	864469	4.12127e+06
HAUS4	Q9H6D7	HAUS augmin-like complex subunit 4 OS=Homo sapiens GN=HAUS4 PE=1 SV=1 - [HAUS4_HUMAN]	951543	361873		903448
HBA1	P69905	Hemoglobin subunit alpha OS=Homo sapiens GN=HBA1 PE=1 SV=2 - [HBA_HUMAN]			1.33009e+06
HDAC1	Q13547	Histone deacetylase 1 OS=Homo sapiens GN=HDAC1 PE=1 SV=1 - [HDAC1_HUMAN]	7.28405e+06		2.68113e+06
HDAC2	Q92769	Histone deacetylase 2 OS=Homo sapiens GN=HDAC2 PE=1 SV=2 - [HDAC2_HUMAN]	6.01471e+06	5.05895e+06		8.35412e+06
HDAC6	Q9UBN7	Histone deacetylase 6 OS=Homo sapiens GN=HDAC6 PE=1 SV=2 - [HDAC6_HUMAN]	1.38348e+07	9.57106e+06	7.30402e+06	2.14961e+07
HDGF	P51858	Hepatoma-derived growth factor OS=Homo sapiens GN=HDGF PE=1 SV=1 - [HDGF_HUMAN]	9.12259e+06	7.3806e+06	3.25547e+06	2.05581e+07
HDHD5	Q9BXW7	Cat eye syndrome critical region protein 5 OS=Homo sapiens GN=CECR5 PE=1 SV=1 - [CECR5_HUMAN]		1.07483e+06		2.76447e+06
HDLBP	Q00341	Vigilin OS=Homo sapiens GN=HDLBP PE=1 SV=2 - [VIGLN_HUMAN]	1.30355e+06	1.07702e+06	616165	2.80477e+06
HELZ	P42694	Probable helicase with zinc finger domain OS=Homo sapiens GN=HELZ PE=1 SV=2 - [HELZ_HUMAN]	2.83628e+06	1.60103e+06	602033	3.82194e+06
HERC4	Q5GLZ8	Probable E3 ubiquitin-protein ligase HERC4 OS=Homo sapiens GN=HERC4 PE=1 SV=1 - [HERC4_HUMAN]	964920		404576	920806
HGS	O14964	Hepatocyte growth factor-regulated tyrosine kinase substrate OS=Homo sapiens GN=HGS PE=1 SV=1 - [HGS_HUMAN]	643609	1.04667e+06		1.33853e+06
HIF1A	Q16665	Hypoxia-inducible factor 1-alpha OS=Homo sapiens GN=HIF1A PE=1 SV=1 - [HIF1A_HUMAN]			424623	1.21444e+06
HINT1	P49773	Histidine triad nucleotide-binding protein 1 OS=Homo sapiens GN=HINT1 PE=1 SV=2 - [HINT1_HUMAN]	9.16941e+06	4.60291e+06	2.05367e+06	1.2978e+07
HINT3	Q9NQE9	Histidine triad nucleotide-binding protein 3 OS=Homo sapiens GN=HINT3 PE=1 SV=1 - [HINT3_HUMAN]	1.21187e+06
HIP1	O00291	Huntingtin-interacting protein 1 OS=Homo sapiens GN=HIP1 PE=1 SV=5 - [HIP1_HUMAN]	1.04996e+06		389976	1.36722e+06
HIST1H1B	P16401	Histone H1.5 OS=Homo sapiens GN=HIST1H1B PE=1 SV=3 - [H15_HUMAN]	3.70261e+06	1.72368e+06	608686	1.00606e+07
HIST1H1C	P16403	Histone H1.2 OS=Homo sapiens GN=HIST1H1C PE=1 SV=2 - [H12_HUMAN]	1.93715e+07	1.84793e+07	5.64795e+06	4.88848e+07
HIST1H1D	P16402	Histone H1.3 OS=Homo sapiens GN=HIST1H1D PE=1 SV=2 - [H13_HUMAN]	2.11923e+07	1.84793e+07	6.10442e+06	4.83231e+07
HIST1H2AH	Q96KK5	Histone H2A type 1-H OS=Homo sapiens GN=HIST1H2AH PE=1 SV=3 - [H2A1H_HUMAN]	3.20165e+09	2.73757e+09	1.30422e+09	6.06777e+09
HIST1H2BJ	P06899	Histone H2B type 1-J OS=Homo sapiens GN=HIST1H2BJ PE=1 SV=3 - [H2B1J_HUMAN]	1.11197e+08		2.78673e+07	1.28919e+08
HIST1H2BK	O60814	Histone H2B type 1-K OS=Homo sapiens GN=HIST1H2BK PE=1 SV=3 - [H2B1K_HUMAN]	1.04964e+08	4.47478e+07	3.34084e+07	1.35154e+08
HIST1H3A	P68431	Histone H3.1 OS=Homo sapiens GN=HIST1H3A PE=1 SV=2 - [H31_HUMAN]	7.41837e+07	7.2004e+07	3.97153e+07
HIST2H3A	Q71DI3	Histone H3.2 OS=Homo sapiens GN=HIST2H3A PE=1 SV=3 - [H32_HUMAN]	7.41837e+07	7.03572e+07	3.11363e+07	1.09002e+08
HIST2H4A	P62805	Histone H4 OS=Homo sapiens GN=HIST1H4A PE=1 SV=2 - [H4_HUMAN]	1.17057e+07	4.38319e+06		1.37401e+07
HK1	P19367	Hexokinase-1 OS=Homo sapiens GN=HK1 PE=1 SV=3 - [HXK1_HUMAN]	1.87061e+06	1.0281e+06		3.71719e+06
HLA-C	Q29963	HLA class I histocompatibility antigen, Cw-6 alpha chain OS=Homo sapiens GN=HLA-C PE=2 SV=2 - [1C06_HUMAN]	7.01018e+06
HLTF	Q14527	Helicase-like transcription factor OS=Homo sapiens GN=HLTF PE=1 SV=2 - [HLTF_HUMAN]				938227
HM13	Q8TCT9	Minor histocompatibility antigen H13 OS=Homo sapiens GN=HM13 PE=1 SV=1 - [HM13_HUMAN]	965954			999798
HMCES	Q96FZ2	Embryonic stem cell-specific 5-hydroxymethylcytosine-binding protein OS=Homo sapiens GN=HMCES PE=1 SV=1 - [HMCES_HUMAN]	1.12632e+06	1.21958e+06		2.62429e+06
HMGB1	P09429	High mobility group protein B1 OS=Homo sapiens GN=HMGB1 PE=1 SV=3 - [HMGB1_HUMAN]	1.32132e+07	1.0902e+07	4.28239e+06	3.32723e+07
HMGB2	P26583	High mobility group protein B2 OS=Homo sapiens GN=HMGB2 PE=1 SV=2 - [HMGB2_HUMAN]	4.75286e+06	7.15883e+06	3.02513e+06	1.46528e+07
HMGB3	O15347	High mobility group protein B3 OS=Homo sapiens GN=HMGB3 PE=1 SV=4 - [HMGB3_HUMAN]	8.37095e+06	3.38227e+06	254333	7.96148e+06
HMMR	O75330	Hyaluronan mediated motility receptor OS=Homo sapiens GN=HMMR PE=1 SV=2 - [HMMR_HUMAN]	428231			890290
HNRNPA0	Q13151	Heterogeneous nuclear ribonucleoprotein A0 OS=Homo sapiens GN=HNRNPA0 PE=1 SV=1 - [ROA0_HUMAN]				4.08385e+06
HNRNPA1	P09651	Heterogeneous nuclear ribonucleoprotein A1 OS=Homo sapiens GN=HNRNPA1 PE=1 SV=5 - [ROA1_HUMAN]	1.38297e+07	1.25408e+07	6.46289e+06	2.43025e+07
HNRNPA2B1	P22626	Heterogeneous nuclear ribonucleoproteins A2/B1 OS=Homo sapiens GN=HNRNPA2B1 PE=1 SV=2 - [ROA2_HUMAN]	3.87754e+07	2.55805e+07	1.95892e+07	7.65606e+07
HNRNPA3	P51991	Heterogeneous nuclear ribonucleoprotein A3 OS=Homo sapiens GN=HNRNPA3 PE=1 SV=2 - [ROA3_HUMAN]	4.76082e+06	4.40214e+06	2.18422e+06	8.7225e+06
HNRNPAB	Q99729	Heterogeneous nuclear ribonucleoprotein A/B OS=Homo sapiens GN=HNRNPAB PE=1 SV=2 - [ROAA_HUMAN]	9.47188e+06	7.32039e+06	4.57148e+06	1.53679e+07
HNRNPC	P07910	Heterogeneous nuclear ribonucleoproteins C1/C2 OS=Homo sapiens GN=HNRNPC PE=1 SV=4 - [HNRPC_HUMAN]	2.14356e+07	1.79424e+07	8.07613e+06	3.07452e+07
HNRNPD	Q14103	Heterogeneous nuclear ribonucleoprotein D0 OS=Homo sapiens GN=HNRNPD PE=1 SV=1 - [HNRPD_HUMAN]	1.55713e+07	1.19723e+07	7.78001e+06	2.57556e+07
HNRNPDL	O14979	Heterogeneous nuclear ribonucleoprotein D-like OS=Homo sapiens GN=HNRNPDL PE=1 SV=3 - [HNRDL_HUMAN]		7.98448e+06		1.49588e+07
HNRNPF	P52597	Heterogeneous nuclear ribonucleoprotein F OS=Homo sapiens GN=HNRNPF PE=1 SV=3 - [HNRPF_HUMAN]	5.24251e+06	4.52144e+06	2.84877e+06	8.73868e+06
HNRNPH1	P31943	Heterogeneous nuclear ribonucleoprotein H OS=Homo sapiens GN=HNRNPH1 PE=1 SV=4 - [HNRH1_HUMAN]	9.82092e+06	8.3681e+06	4.57101e+06	1.64305e+07
HNRNPH3	P31942	Heterogeneous nuclear ribonucleoprotein H3 OS=Homo sapiens GN=HNRNPH3 PE=1 SV=2 - [HNRH3_HUMAN]	2.44047e+06	2.76258e+06	1.44645e+06	5.71114e+06
HNRNPK	P61978	Heterogeneous nuclear ribonucleoprotein K OS=Homo sapiens GN=HNRNPK PE=1 SV=1 - [HNRPK_HUMAN]	1.55354e+07	1.33219e+07	7.66231e+06	2.74943e+07
HNRNPL	P14866	Heterogeneous nuclear ribonucleoprotein L OS=Homo sapiens GN=HNRNPL PE=1 SV=2 - [HNRPL_HUMAN]	1.01756e+08	7.54785e+07	4.81339e+07	1.40552e+08
HNRNPLL	Q8WVV9	Heterogeneous nuclear ribonucleoprotein L-like OS=Homo sapiens GN=HNRNPLL PE=1 SV=1 - [HNRLL_HUMAN]	694058
HNRNPM	P52272	Heterogeneous nuclear ribonucleoprotein M OS=Homo sapiens GN=HNRNPM PE=1 SV=3 - [HNRPM_HUMAN]	7.2482e+06	4.95956e+06	2.09877e+06	1.09185e+07
HNRNPR	O43390	Heterogeneous nuclear ribonucleoprotein R OS=Homo sapiens GN=HNRNPR PE=1 SV=1 - [HNRPR_HUMAN]				1.53941e+07
HNRNPU	Q00839	Heterogeneous nuclear ribonucleoprotein U OS=Homo sapiens GN=HNRNPU PE=1 SV=6 - [HNRPU_HUMAN]	8.50235e+06	7.49671e+06	3.20893e+06	1.35495e+07
HP1BP3	Q5SSJ5	Heterochromatin protein 1-binding protein 3 OS=Homo sapiens GN=HP1BP3 PE=1 SV=1 - [HP1B3_HUMAN]	930281		397764	1.49132e+06
HPCAL1	P37235	Hippocalcin-like protein 1 OS=Homo sapiens GN=HPCAL1 PE=1 SV=3 - [HPCL1_HUMAN]	963694			2.69453e+06
HPRT1	P00492	Hypoxanthine-guanine phosphoribosyltransferase OS=Homo sapiens GN=HPRT1 PE=1 SV=2 - [HPRT_HUMAN]	7.3584e+06	5.82965e+06	4.31752e+06	1.8651e+07
HRNR	Q86YZ3	Hornerin OS=Homo sapiens GN=HRNR PE=1 SV=2 - [HORN_HUMAN]	1.1572e+07	2.82548e+07	7.87894e+06	1.72303e+07
HSD17B11	Q8NBQ5	Estradiol 17-beta-dehydrogenase 11 OS=Homo sapiens GN=HSD17B11 PE=1 SV=3 - [DHB11_HUMAN]	4.9424e+06	3.22796e+06	1.32652e+06	5.9402e+06
HSD17B12	Q53GQ0	Estradiol 17-beta-dehydrogenase 12 OS=Homo sapiens GN=HSD17B12 PE=1 SV=2 - [DHB12_HUMAN]	3.15939e+06	2.28263e+06		5.59194e+06
HSD17B4	P51659	Peroxisomal multifunctional enzyme type 2 OS=Homo sapiens GN=HSD17B4 PE=1 SV=3 - [DHB4_HUMAN]		607855	289856	962882
HSF1	Q00613	Heat shock factor protein 1 OS=Homo sapiens GN=HSF1 PE=1 SV=1 - [HSF1_HUMAN]				1.47983e+06
HSP90AA1	P07900	Heat shock protein HSP 90-alpha OS=Homo sapiens GN=HSP90AA1 PE=1 SV=5 - [HS90A_HUMAN]	1.34614e+08	1.02296e+08	4.20937e+07	1.95754e+08
HSP90AB1	P08238	Heat shock protein HSP 90-beta OS=Homo sapiens GN=HSP90AB1 PE=1 SV=4 - [HS90B_HUMAN]	1.34209e+08	1.00979e+08	4.18099e+07	1.94656e+08
HSP90B1	P14625	Endoplasmin OS=Homo sapiens GN=HSP90B1 PE=1 SV=1 - [ENPL_HUMAN]				4.80465e+07
HSPA4	P34932	Heat shock 70 kDa protein 4 OS=Homo sapiens GN=HSPA4 PE=1 SV=4 - [HSP74_HUMAN]	6.58306e+06	6.9378e+06	3.21654e+06	1.41837e+07
HSPA5	P11021	78 kDa glucose-regulated protein OS=Homo sapiens GN=HSPA5 PE=1 SV=2 - [GRP78_HUMAN]	6.72502e+07	8.02035e+07	3.09503e+07	1.47743e+08
HSPA8	P11142	Heat shock cognate 71 kDa protein OS=Homo sapiens GN=HSPA8 PE=1 SV=1 - [HSP7C_HUMAN]	1.47628e+08	1.59827e+08	7.01402e+07	2.92808e+08
HSPA9	P38646	Stress-70 protein, mitochondrial OS=Homo sapiens GN=HSPA9 PE=1 SV=2 - [GRP75_HUMAN]	4.9679e+06	6.65411e+06	3.57984e+06	1.40085e+07
HSPB1	P04792	Heat shock protein beta-1 OS=Homo sapiens GN=HSPB1 PE=1 SV=2 - [HSPB1_HUMAN]	1.70036e+07	1.40393e+07	5.65135e+06	3.22436e+07
HSPBP1	Q9NZL4	Hsp70-binding protein 1 OS=Homo sapiens OX=9606 GN=HSPBP1 PE=1 SV=2 - [HPBP1_HUMAN]		583835		3.69946e+06
HSPD1	P10809	60 kDa heat shock protein, mitochondrial OS=Homo sapiens GN=HSPD1 PE=1 SV=2 - [CH60_HUMAN]	4.93273e+06	5.41909e+06	3.22285e+06	1.21843e+07
HSPG2	P98160	Basement membrane-specific heparan sulfate proteoglycan core protein OS=Homo sapiens GN=HSPG2 PE=1 SV=4 - [PGBM_HUMAN]	227138
HSPH1	Q92598	Heat shock protein 105 kDa OS=Homo sapiens GN=HSPH1 PE=1 SV=1 - [HS105_HUMAN]	5.35137e+06	3.73929e+06	2.57819e+06	9.54625e+06
HTATIP2	Q9BUP3	Oxidoreductase HTATIP2 OS=Homo sapiens GN=HTATIP2 PE=1 SV=2 - [HTAI2_HUMAN]	3.88641e+06	3.36559e+06	2.14808e+06	4.53874e+06
HUWE1	Q7Z6Z7	E3 ubiquitin-protein ligase HUWE1 OS=Homo sapiens GN=HUWE1 PE=1 SV=3 - [HUWE1_HUMAN]	3.41906e+06	1.55399e+06	499999	1.89152e+06
IARS	P41252	Isoleucine--tRNA ligase, cytoplasmic OS=Homo sapiens GN=IARS PE=1 SV=2 - [SYIC_HUMAN]	610603		337224
IARS2	Q9NSE4	Isoleucine--tRNA ligase, mitochondrial OS=Homo sapiens GN=IARS2 PE=1 SV=2 - [SYIM_HUMAN]	1.01747e+06	643078		975711
IDE	P14735	Insulin-degrading enzyme OS=Homo sapiens GN=IDE PE=1 SV=4 - [IDE_HUMAN]	1.15984e+06	871075	800996	1.94253e+06
IDH1	O75874	Isocitrate dehydrogenase [NADP] cytoplasmic OS=Homo sapiens GN=IDH1 PE=1 SV=2 - [IDHC_HUMAN]	1.60767e+06		828853	1.48998e+06
IDH2	P48735	Isocitrate dehydrogenase [NADP], mitochondrial OS=Homo sapiens GN=IDH2 PE=1 SV=2 - [IDHP_HUMAN]			240782	1.43688e+06
IDI1	Q13907	Isopentenyl-diphosphate Delta-isomerase 1 OS=Homo sapiens GN=IDI1 PE=1 SV=2 - [IDI1_HUMAN]				1.94297e+06
IFIT5	Q13325	Interferon-induced protein with tetratricopeptide repeats 5 OS=Homo sapiens GN=IFIT5 PE=1 SV=1 - [IFIT5_HUMAN]	1.37937e+06	1.13858e+06		2.29722e+06
IFNGR1	P15260	Interferon gamma receptor 1 OS=Homo sapiens GN=IFNGR1 PE=1 SV=1 - [INGR1_HUMAN]				2.3263e+06
IGBP1	P78318	Immunoglobulin-binding protein 1 OS=Homo sapiens GN=IGBP1 PE=1 SV=1 - [IGBP1_HUMAN]	430454			1.8044e+06
IGF2BP2	Q9Y6M1	Insulin-like growth factor 2 mRNA-binding protein 2 OS=Homo sapiens GN=IGF2BP2 PE=1 SV=2 - [IF2B2_HUMAN]	1.62103e+07	1.33764e+07	7.32316e+06	3.45297e+07
IGF2BP3	O00425	Insulin-like growth factor 2 mRNA-binding protein 3 OS=Homo sapiens GN=IGF2BP3 PE=1 SV=2 - [IF2B3_HUMAN]	9.54026e+06	8.172e+06	3.65844e+06	1.95861e+07
IGF2R	P11717	Cation-independent mannose-6-phosphate receptor OS=Homo sapiens GN=IGF2R PE=1 SV=3 - [MPRI_HUMAN]				874271
IK	Q13123	Protein Red OS=Homo sapiens GN=IK PE=1 SV=3 - [RED_HUMAN]	983522			1.36471e+06
IKBKG	Q9Y6K9	NF-kappa-B essential modulator OS=Homo sapiens GN=IKBKG PE=1 SV=2 - [NEMO_HUMAN]	2.68028e+06	2.20195e+06	1.17972e+06	4.05483e+06
IKZF2	Q9UKS7	Zinc finger protein Helios OS=Homo sapiens GN=IKZF2 PE=1 SV=2 - [IKZF2_HUMAN]	625678			1.14751e+06
IL13RA1	P78552	Interleukin-13 receptor subunit alpha-1 OS=Homo sapiens GN=IL13RA1 PE=1 SV=1 - [I13R1_HUMAN]	1.88039e+06
IL27RA	Q6UWB1	Interleukin-27 receptor subunit alpha OS=Homo sapiens GN=IL27RA PE=2 SV=2 - [I27RA_HUMAN]	3.87525e+06			5.07349e+06
ILF2	Q12905	Interleukin enhancer-binding factor 2 OS=Homo sapiens GN=ILF2 PE=1 SV=2 - [ILF2_HUMAN]	4.8907e+06	4.66759e+06	1.96088e+06	8.74428e+06
ILF3	Q12906	Interleukin enhancer-binding factor 3 OS=Homo sapiens GN=ILF3 PE=1 SV=3 - [ILF3_HUMAN]	6.746e+06	5.86517e+06	3.56228e+06	1.02181e+07
IMMT	Q16891	Mitochondrial inner membrane protein OS=Homo sapiens GN=IMMT PE=1 SV=1 - [IMMT_HUMAN]		1.25083e+06	455747	2.0609e+06
IMP4	Q96G21	U3 small nucleolar ribonucleoprotein protein IMP4 OS=Homo sapiens GN=IMP4 PE=1 SV=1 - [IMP4_HUMAN]				1.52241e+06
IMPACT	Q9P2X3	Protein IMPACT OS=Homo sapiens GN=IMPACT PE=1 SV=2 - [IMPCT_HUMAN]	1.51708e+06	1.43986e+06		1.84375e+06
IMPDH1	P20839	Inosine-5'-monophosphate dehydrogenase 1 OS=Homo sapiens GN=IMPDH1 PE=1 SV=2 - [IMDH1_HUMAN]	4.03773e+06		2.35538e+06	4.28136e+06
IMPDH2	P12268	Inosine-5'-monophosphate dehydrogenase 2 OS=Homo sapiens GN=IMPDH2 PE=1 SV=2 - [IMDH2_HUMAN]	1.0523e+07	6.50697e+06	4.55138e+06	1.61178e+07
INTS11	Q5TA45	Integrator complex subunit 11 OS=Homo sapiens GN=CPSF3L PE=1 SV=2 - [INT11_HUMAN]	1.93921e+06	1.52686e+06	1.08038e+06	3.39883e+06
INTS13	Q9NVM9	Protein asunder homolog OS=Homo sapiens GN=ASUN PE=1 SV=2 - [ASUN_HUMAN]	1.4914e+06	1.18274e+06	772127	3.45322e+06
INTS14	Q96SY0	von Willebrand factor A domain-containing protein 9 OS=Homo sapiens GN=VWA9 PE=1 SV=2 - [VWA9_HUMAN]	487106			1.20443e+06
INTS7	Q9NVH2	Integrator complex subunit 7 OS=Homo sapiens GN=INTS7 PE=1 SV=1 - [INT7_HUMAN]	724067	415661	63976.6	687060
IQGAP1	P46940	Ras GTPase-activating-like protein IQGAP1 OS=Homo sapiens GN=IQGAP1 PE=1 SV=1 - [IQGA1_HUMAN]	5.57677e+06	1.93128e+06	755364	2.76213e+06
IQGAP2	Q13576	Ras GTPase-activating-like protein IQGAP2 OS=Homo sapiens GN=IQGAP2 PE=1 SV=4 - [IQGA2_HUMAN]	1.91378e+06
IRF2BP2	Q7Z5L9	Interferon regulatory factor 2-binding protein 2 OS=Homo sapiens GN=IRF2BP2 PE=1 SV=2 - [I2BP2_HUMAN]	1.28756e+06	1.38472e+06	864341	4.03661e+06
IRF3	Q14653	Interferon regulatory factor 3 OS=Homo sapiens GN=IRF3 PE=1 SV=1 - [IRF3_HUMAN]		1.21067e+06		3.22677e+06
IRS1	P35568	Insulin receptor substrate 1 OS=Homo sapiens GN=IRS1 PE=1 SV=1 - [IRS1_HUMAN]	6.32384e+06	5.15265e+06	2.61095e+06	9.32255e+06
ISY1	Q9ULR0	Pre-mRNA-splicing factor ISY1 homolog OS=Homo sapiens GN=ISY1 PE=1 SV=3 - [ISY1_HUMAN]				1.29672e+06
ITCH	Q96J02	E3 ubiquitin-protein ligase Itchy homolog OS=Homo sapiens GN=ITCH PE=1 SV=2 - [ITCH_HUMAN]		1.44365e+06		2.49155e+06
ITGB1	P05556	Integrin beta-1 OS=Homo sapiens GN=ITGB1 PE=1 SV=2 - [ITB1_HUMAN]	3.1058e+06	2.81102e+06	1.14024e+06	7.65855e+06
ITGB4	P16144	Integrin beta-4 OS=Homo sapiens GN=ITGB4 PE=1 SV=5 - [ITB4_HUMAN]	612780			770635
ITM2B	Q9Y287	Integral membrane protein 2B OS=Homo sapiens GN=ITM2B PE=1 SV=1 - [ITM2B_HUMAN]	1.83266e+06	1.36191e+06		5.29896e+06
ITM2C	Q9NQX7	Integral membrane protein 2C OS=Homo sapiens GN=ITM2C PE=1 SV=1 - [ITM2C_HUMAN]	783201	973277		4.88517e+06
ITPA	Q9BY32	Inosine triphosphate pyrophosphatase OS=Homo sapiens GN=ITPA PE=1 SV=2 - [ITPA_HUMAN]		1.59456e+06	603644	3.33078e+06
ITPRID2	P28290	Sperm-specific antigen 2 OS=Homo sapiens GN=SSFA2 PE=1 SV=3 - [SSFA2_HUMAN]	349327			990740
ITSN1	Q15811	Intersectin-1 OS=Homo sapiens GN=ITSN1 PE=1 SV=3 - [ITSN1_HUMAN]	8.30072e+06	1.90144e+06	536578	2.75657e+06
ITSN2	Q9NZM3	Intersectin-2 OS=Homo sapiens GN=ITSN2 PE=1 SV=3 - [ITSN2_HUMAN]	427967
JAG1	P78504	Protein jagged-1 OS=Homo sapiens GN=JAG1 PE=1 SV=3 - [JAG1_HUMAN]	3.78391e+06	2.34268e+06	1.55205e+06	7.8556e+06
JMJD1C	Q15652	Probable JmjC domain-containing histone demethylation protein 2C OS=Homo sapiens GN=JMJD1C PE=1 SV=2 - [JHD2C_HUMAN]	341558			722355
JUP	P14923	Junction plakoglobin OS=Homo sapiens GN=JUP PE=1 SV=3 - [PLAK_HUMAN]	2.06657e+06	685849		654286
KARS	Q15046	Lysine--tRNA ligase OS=Homo sapiens GN=KARS PE=1 SV=3 - [SYK_HUMAN]	3.45178e+06	1.5696e+06	1.06604e+06	9.83789e+06
KCTD10	Q9H3F6	BTB/POZ domain-containing adapter for CUL3-mediated RhoA degradation protein 3 OS=Homo sapiens GN=KCTD10 PE=1 SV=1 - [BACD3_HUMAN]	3.23806e+06	3.15956e+06	968833	5.48389e+06
KCTD9	Q7L273	BTB/POZ domain-containing protein KCTD9 OS=Homo sapiens GN=KCTD9 PE=2 SV=1 - [KCTD9_HUMAN]	958928
KDELR1	P24390	ER lumen protein-retaining receptor 1 OS=Homo sapiens GN=KDELR1 PE=1 SV=1 - [ERD21_HUMAN]	4.10582e+06	2.84205e+06		7.46036e+06
KDM1A	O60341	Lysine-specific histone demethylase 1A OS=Homo sapiens GN=KDM1A PE=1 SV=2 - [KDM1A_HUMAN]				918898
KDM3A	Q9Y4C1	Lysine-specific demethylase 3A OS=Homo sapiens GN=KDM3A PE=1 SV=4 - [KDM3A_HUMAN]	679607	429209	173266	963538
KHDRBS1	Q07666	KH domain-containing, RNA-binding, signal transduction-associated protein 1 OS=Homo sapiens GN=KHDRBS1 PE=1 SV=1 - [KHDR1_HUMAN]	6.68184e+06
KHNYN	O15037	Protein KHNYN OS=Homo sapiens GN=KHNYN PE=2 SV=3 - [KHNYN_HUMAN]	2.08728e+06		593043	1.3612e+06
KHSRP	Q92945	Far upstream element-binding protein 2 OS=Homo sapiens GN=KHSRP PE=1 SV=4 - [FUBP2_HUMAN]	3.09442e+06	3.44491e+06	1.1783e+06	8.13499e+06
KIF23	Q02241	Kinesin-like protein KIF23 OS=Homo sapiens GN=KIF23 PE=1 SV=3 - [KIF23_HUMAN]	549368
KIF2C	Q99661	Kinesin-like protein KIF2C OS=Homo sapiens GN=KIF2C PE=1 SV=2 - [KIF2C_HUMAN]	383639			1.1424e+06
KIF5B	P33176	Kinesin-1 heavy chain OS=Homo sapiens GN=KIF5B PE=1 SV=1 - [KINH_HUMAN]	1.24054e+06	1.08182e+06	405556	2.69656e+06
KIRREL1	Q96J84	Kin of IRRE-like protein 1 OS=Homo sapiens GN=KIRREL PE=1 SV=2 - [KIRR1_HUMAN]	1.49493e+06	1.5031e+06	986805	4.92686e+06
KLC1	Q07866	Kinesin light chain 1 OS=Homo sapiens GN=KLC1 PE=1 SV=2 - [KLC1_HUMAN]				396135
KLHDC2	Q9Y2U9	Kelch domain-containing protein 2 OS=Homo sapiens GN=KLHDC2 PE=1 SV=1 - [KLDC2_HUMAN]		1.21138e+06		2.00361e+06
KLHL11	Q9NVR0	Kelch-like protein 11 OS=Homo sapiens GN=KLHL11 PE=1 SV=1 - [KLH11_HUMAN]	547839
KMT2E	Q8IZD2	Histone-lysine N-methyltransferase 2E OS=Homo sapiens GN=KMT2E PE=1 SV=1 - [KMT2E_HUMAN]			161961
KPNA1	P52294	Importin subunit alpha-5 OS=Homo sapiens GN=KPNA1 PE=1 SV=3 - [IMA5_HUMAN]		398430
KPNA2	P52292	Importin subunit alpha-1 OS=Homo sapiens GN=KPNA2 PE=1 SV=1 - [IMA1_HUMAN]	4.79826e+06	5.90414e+06	2.98329e+06	9.05605e+06
KPNA6	O60684	Importin subunit alpha-7 OS=Homo sapiens GN=KPNA6 PE=1 SV=1 - [IMA7_HUMAN]	852165	403072		639793
KPNB1	Q14974	Importin subunit beta-1 OS=Homo sapiens GN=KPNB1 PE=1 SV=2 - [IMB1_HUMAN]	1.52546e+06			2.36938e+06
KPRP	Q5T749	Keratinocyte proline-rich protein OS=Homo sapiens GN=KPRP PE=1 SV=1 - [KPRP_HUMAN]	2.47715e+06	3.69019e+06		818714
KRT1	P04264	Keratin, type II cytoskeletal 1 OS=Homo sapiens GN=KRT1 PE=1 SV=6 - [K2C1_HUMAN]	6.71103e+08	1.87697e+09		9.12602e+08
KRT10	P13645	Keratin, type I cytoskeletal 10 OS=Homo sapiens GN=KRT10 PE=1 SV=6 - [K1C10_HUMAN]	2.43115e+08	9.51747e+08		5.34804e+08
KRT14	P02533	Keratin, type I cytoskeletal 14 OS=Homo sapiens GN=KRT14 PE=1 SV=4 - [K1C14_HUMAN]	2.52388e+08	7.58455e+08		5.91494e+08
KRT16	P08779	Keratin, type I cytoskeletal 16 OS=Homo sapiens GN=KRT16 PE=1 SV=4 - [K1C16_HUMAN]	2.52388e+08	7.58455e+08		5.92458e+08
KRT17	Q04695	Keratin, type I cytoskeletal 17 OS=Homo sapiens GN=KRT17 PE=1 SV=2 - [K1C17_HUMAN]	2.48341e+08	6.59302e+08		5.93942e+08
KRT18	P05783	Keratin, type I cytoskeletal 18 OS=Homo sapiens GN=KRT18 PE=1 SV=2 - [K1C18_HUMAN]	3.51178e+08	5.6129e+08	1.01771e+08	4.0781e+08
KRT19	P08727	Keratin, type I cytoskeletal 19 OS=Homo sapiens GN=KRT19 PE=1 SV=4 - [K1C19_HUMAN]	2.7119e+08	8.85099e+08	1.71993e+08	7.18627e+08
KRT2	P35908	Keratin, type II cytoskeletal 2 epidermal OS=Homo sapiens GN=KRT2 PE=1 SV=2 - [K22E_HUMAN]	7.14334e+08	1.57868e+09		9.43942e+08
KRT31	Q15323	Keratin, type I cuticular Ha1 OS=Homo sapiens GN=KRT31 PE=2 SV=3 - [K1H1_HUMAN]	2.03292e+08	8.8033e+07		3.48366e+08
KRT33A	O76009	Keratin, type I cuticular Ha3-I OS=Homo sapiens GN=KRT33A PE=2 SV=2 - [KT33A_HUMAN]		3.45852e+06	9.58524e+07
KRT33B	Q14525	Keratin, type I cuticular Ha3-II OS=Homo sapiens GN=KRT33B PE=2 SV=3 - [KT33B_HUMAN]	3.37843e+08	1.3262e+08		5.52596e+08
KRT36	O76013	Keratin, type I cuticular Ha6 OS=Homo sapiens GN=KRT36 PE=1 SV=1 - [KRT36_HUMAN]		2.36823e+08
KRT5	P13647	Keratin, type II cytoskeletal 5 OS=Homo sapiens GN=KRT5 PE=1 SV=3 - [K2C5_HUMAN]	1.90068e+08	3.65129e+08		1.99605e+08
KRT6A	P02538	Keratin, type II cytoskeletal 6A OS=Homo sapiens GN=KRT6A PE=1 SV=3 - [K2C6A_HUMAN]	1.95139e+08	7.23955e+08	2.98485e+08	2.67153e+08
KRT6B	P04259	Keratin, type II cytoskeletal 6B OS=Homo sapiens GN=KRT6B PE=1 SV=5 - [K2C6B_HUMAN]	5.16812e+08	7.13951e+08		6.55737e+07
KRT77	Q7Z794	Keratin, type II cytoskeletal 1b OS=Homo sapiens GN=KRT77 PE=2 SV=3 - [K2C1B_HUMAN]	6.39356e+08	9.84763e+08		7.84146e+08
KRT78	Q8N1N4	Keratin, type II cytoskeletal 78 OS=Homo sapiens GN=KRT78 PE=2 SV=2 - [K2C78_HUMAN]	3.67677e+07			5.32426e+07
KRT8	P05787	Keratin, type II cytoskeletal 8 OS=Homo sapiens GN=KRT8 PE=1 SV=7 - [K2C8_HUMAN]	1.95378e+08	3.02991e+08		2.99933e+08
KRT80	Q6KB66	Keratin, type II cytoskeletal 80 OS=Homo sapiens GN=KRT80 PE=1 SV=2 - [K2C80_HUMAN]	3.68245e+07	2.95096e+07	3.38611e+06	7.75207e+06
KRT81	Q14533	Keratin, type II cuticular Hb1 OS=Homo sapiens GN=KRT81 PE=1 SV=3 - [KRT81_HUMAN]	5.12759e+07
KRT83	P78385	Keratin, type II cuticular Hb3 OS=Homo sapiens GN=KRT83 PE=1 SV=2 - [KRT83_HUMAN]	5.12759e+07
KRT84	Q9NSB2	Keratin, type II cuticular Hb4 OS=Homo sapiens GN=KRT84 PE=2 SV=2 - [KRT84_HUMAN]		4.77323e+07
KRT86	O43790	Keratin, type II cuticular Hb6 OS=Homo sapiens GN=KRT86 PE=1 SV=1 - [KRT86_HUMAN]	4.89762e+07
KRT9	P35527	Keratin, type I cytoskeletal 9 OS=Homo sapiens GN=KRT9 PE=1 SV=3 - [K1C9_HUMAN]	2.30015e+08	7.75575e+08		3.6561e+08
KTN1	Q86UP2	Kinectin OS=Homo sapiens GN=KTN1 PE=1 SV=1 - [KTN1_HUMAN]	1.01033e+06	542261	187728	678066
LAMP2	P13473	Lysosome-associated membrane glycoprotein 2 OS=Homo sapiens GN=LAMP2 PE=1 SV=2 - [LAMP2_HUMAN]		1.01333e+06
LAMTOR1	Q6IAA8	Ragulator complex protein LAMTOR1 OS=Homo sapiens GN=LAMTOR1 PE=1 SV=2 - [LTOR1_HUMAN]		754766		1.49179e+06
LARP1	Q6PKG0	La-related protein 1 OS=Homo sapiens GN=LARP1 PE=1 SV=2 - [LARP1_HUMAN]	309429			1.23098e+06
LARS	Q9P2J5	Leucine--tRNA ligase, cytoplasmic OS=Homo sapiens GN=LARS PE=1 SV=2 - [SYLC_HUMAN]	1.01109e+06	799757	559262	2.20358e+06
LASP1	Q14847	LIM and SH3 domain protein 1 OS=Homo sapiens GN=LASP1 PE=1 SV=2 - [LASP1_HUMAN]	2.91518e+06	2.5289e+06	1.45524e+06	6.2244e+06
LCN1	P31025	Lipocalin-1 OS=Homo sapiens GN=LCN1 PE=1 SV=1 - [LCN1_HUMAN]		4.22404e+06
LDAH	Q9H6V9	UPF0554 protein C2orf43 OS=Homo sapiens GN=C2orf43 PE=1 SV=1 - [CB043_HUMAN]	770693	7.06434e+06
LDHA	P00338	L-lactate dehydrogenase A chain OS=Homo sapiens GN=LDHA PE=1 SV=2 - [LDHA_HUMAN]	6.75334e+07	5.39962e+07	2.90406e+07	1.00826e+08
LGALS1	P09382	Galectin-1 OS=Homo sapiens GN=LGALS1 PE=1 SV=2 - [LEG1_HUMAN]	4.0893e+06	2.83323e+06	1.97116e+06	4.49951e+06
LGALS8	O00214	Galectin-8 OS=Homo sapiens GN=LGALS8 PE=1 SV=4 - [LEG8_HUMAN]		972734		1.51568e+06
LGMN	Q99538	Legumain OS=Homo sapiens GN=LGMN PE=1 SV=1 - [LGMN_HUMAN]				2.40805e+06
LIG3	P49916	DNA ligase 3 OS=Homo sapiens GN=LIG3 PE=1 SV=2 - [DNLI3_HUMAN]				2.03586e+06
LIMA1	Q9UHB6	LIM domain and actin-binding protein 1 OS=Homo sapiens GN=LIMA1 PE=1 SV=1 - [LIMA1_HUMAN]	1.70719e+06	1.52184e+06	433790	3.03094e+06
LIMD1	Q9UGP4	LIM domain-containing protein 1 OS=Homo sapiens GN=LIMD1 PE=1 SV=1 - [LIMD1_HUMAN]		719261		2.12622e+06
LMAN1	P49257	Protein ERGIC-53 OS=Homo sapiens GN=LMAN1 PE=1 SV=2 - [LMAN1_HUMAN]	5.50065e+06	3.80785e+06	2.4311e+06	1.28226e+07
LMAN2	Q12907	Vesicular integral-membrane protein VIP36 OS=Homo sapiens GN=LMAN2 PE=1 SV=1 - [LMAN2_HUMAN]	1.72423e+07	1.49047e+07	7.55312e+06	2.68726e+07
LMNA	P02545	Prelamin-A/C OS=Homo sapiens GN=LMNA PE=1 SV=1 - [LMNA_HUMAN]	1.36911e+08	1.38013e+08	6.49833e+07	2.44086e+08
LMNB1	P20700	Lamin-B1 OS=Homo sapiens GN=LMNB1 PE=1 SV=2 - [LMNB1_HUMAN]	4.125e+07	3.71386e+07	1.98138e+07	5.63652e+07
LMNB2	Q03252	Lamin-B2 OS=Homo sapiens GN=LMNB2 PE=1 SV=4 - [LMNB2_HUMAN]	4.29627e+07	3.53081e+07	1.92466e+07	5.56397e+07
LONP1	P36776	Lon protease homolog, mitochondrial OS=Homo sapiens GN=LONP1 PE=1 SV=2 - [LONM_HUMAN]	586947
LOXL2	Q9Y4K0	Lysyl oxidase homolog 2 OS=Homo sapiens GN=LOXL2 PE=1 SV=1 - [LOXL2_HUMAN]	808704	669664		1.84153e+06
LPXN	O60711	Leupaxin OS=Homo sapiens GN=LPXN PE=1 SV=1 - [LPXN_HUMAN]	1.03954e+07	9.7006e+06		1.6457e+07
LRCH1	Q9Y2L9	Leucine-rich repeat and calponin homology domain-containing protein 1 OS=Homo sapiens GN=LRCH1 PE=1 SV=3 - [LRCH1_HUMAN]	9.12735e+06	8.63295e+06	4.17345e+06	1.67188e+07
LRP10	Q7Z4F1	Low-density lipoprotein receptor-related protein 10 OS=Homo sapiens GN=LRP10 PE=1 SV=2 - [LRP10_HUMAN]	3.01222e+06	2.99804e+06	1.86045e+06	7.195e+06
LRPPRC	P42704	Leucine-rich PPR motif-containing protein, mitochondrial OS=Homo sapiens GN=LRPPRC PE=1 SV=3 - [LPPRC_HUMAN]	531003		226445	1.13338e+06
LRRC41	Q15345	Leucine-rich repeat-containing protein 41 OS=Homo sapiens GN=LRRC41 PE=1 SV=3 - [LRC41_HUMAN]	950543	1.15498e+06		1.01877e+06
LRRC59	Q96AG4	Leucine-rich repeat-containing protein 59 OS=Homo sapiens GN=LRRC59 PE=1 SV=1 - [LRC59_HUMAN]	4.14344e+06	4.38075e+06	1.80645e+06	6.78795e+06
LRRFIP1	Q32MZ4	Leucine-rich repeat flightless-interacting protein 1 OS=Homo sapiens GN=LRRFIP1 PE=1 SV=2 - [LRRF1_HUMAN]	1.60458e+06	892625	607302	1.75037e+06
LSG1	Q9H089	Large subunit GTPase 1 homolog OS=Homo sapiens GN=LSG1 PE=1 SV=2 - [LSG1_HUMAN]	1.34585e+06	1.56228e+06	912194	3.40177e+06
LSS	P48449	Lanosterol synthase OS=Homo sapiens GN=LSS PE=1 SV=1 - [ERG7_HUMAN]	7.5115e+06	5.064e+06	2.27558e+06	9.21374e+06
LTA4H	P09960	Leukotriene A-4 hydrolase OS=Homo sapiens GN=LTA4H PE=1 SV=2 - [LKHA4_HUMAN]	7.79812e+06	6.04153e+06	3.53281e+06	1.542e+07
LTBR	P36941	Tumor necrosis factor receptor superfamily member 3 OS=Homo sapiens GN=LTBR PE=1 SV=1 - [TNR3_HUMAN]	1.50222e+06			3.74467e+06
LTF	P02788	Lactotransferrin OS=Homo sapiens GN=LTF PE=1 SV=6 - [TRFL_HUMAN]	9.27343e+06	7.43032e+06		1.63177e+07
LUC7L2	Q9Y383	Putative RNA-binding protein Luc7-like 2 OS=Homo sapiens GN=LUC7L2 PE=1 SV=2 - [LC7L2_HUMAN]	2.13749e+06	3.34271e+06	1.39513e+06	7.66416e+06
LUC7L3	O95232	Luc7-like protein 3 OS=Homo sapiens GN=LUC7L3 PE=1 SV=2 - [LC7L3_HUMAN]	710907			1.16404e+06
LYZ	P61626	Lysozyme C OS=Homo sapiens GN=LYZ PE=1 SV=1 - [LYSC_HUMAN]	562288	1.37142e+06		1.12998e+06
MACROD1	Q9BQ69	O-acetyl-ADP-ribose deacetylase MACROD1 OS=Homo sapiens GN=MACROD1 PE=1 SV=2 - [MACD1_HUMAN]	3.23229e+06			3.68711e+06
MAD2L1	Q13257	Mitotic spindle assembly checkpoint protein MAD2A OS=Homo sapiens GN=MAD2L1 PE=1 SV=1 - [MD2L1_HUMAN]				7.86107e+06
MAGED1	Q9Y5V3	Melanoma-associated antigen D1 OS=Homo sapiens GN=MAGED1 PE=1 SV=3 - [MAGD1_HUMAN]	1.50692e+06		637951	1.63255e+06
MAGOHB	Q96A72	Protein mago nashi homolog 2 OS=Homo sapiens GN=MAGOHB PE=1 SV=1 - [MGN2_HUMAN]	4.03719e+06	2.46991e+06	1.75304e+06	5.05497e+06
MALT1	Q9UDY8	Mucosa-associated lymphoid tissue lymphoma translocation protein 1 OS=Homo sapiens GN=MALT1 PE=1 SV=1 - [MALT1_HUMAN]				1.42165e+06
MAP4	P27816	Microtubule-associated protein 4 OS=Homo sapiens GN=MAP4 PE=1 SV=3 - [MAP4_HUMAN]	3.06943e+06	2.63451e+06	1.18514e+06	6.04704e+06
MAPK1	P28482	Mitogen-activated protein kinase 1 OS=Homo sapiens GN=MAPK1 PE=1 SV=3 - [MK01_HUMAN]		1.63403e+06		2.37954e+06
MAPRE1	Q15691	Microtubule-associated protein RP/EB family member 1 OS=Homo sapiens GN=MAPRE1 PE=1 SV=3 - [MARE1_HUMAN]				2.80183e+06
MARCKS	P29966	Myristoylated alanine-rich C-kinase substrate OS=Homo sapiens GN=MARCKS PE=1 SV=4 - [MARCS_HUMAN]	2.68718e+06	2.07558e+06	2.62362e+06	5.84001e+06
MARCKSL1	P49006	MARCKS-related protein OS=Homo sapiens GN=MARCKSL1 PE=1 SV=2 - [MRP_HUMAN]	9.0739e+06	7.98254e+06	6.13081e+06	1.37219e+07
MARS	P56192	Methionine--tRNA ligase, cytoplasmic OS=Homo sapiens GN=MARS PE=1 SV=2 - [SYMC_HUMAN]	1.58438e+06	708330	456129	1.69305e+06
MAT2A	P31153	S-adenosylmethionine synthase isoform type-2 OS=Homo sapiens GN=MAT2A PE=1 SV=1 - [METK2_HUMAN]	6.54932e+06	4.20792e+06	3.50184e+06	1.20325e+07
MAT2B	Q9NZL9	Methionine adenosyltransferase 2 subunit beta OS=Homo sapiens GN=MAT2B PE=1 SV=1 - [MAT2B_HUMAN]	5.07391e+06	2.38284e+06	2.28357e+06	1.05697e+07
MATR3	P43243	Matrin-3 OS=Homo sapiens GN=MATR3 PE=1 SV=2 - [MATR3_HUMAN]	5.93301e+06	4.45978e+06	2.1136e+06	9.00465e+06
MAVS	Q7Z434	Mitochondrial antiviral-signaling protein OS=Homo sapiens GN=MAVS PE=1 SV=2 - [MAVS_HUMAN]	997088	887190	359426	3.29903e+06
MBLAC2	Q68D91	Metallo-beta-lactamase domain-containing protein 2 OS=Homo sapiens GN=MBLAC2 PE=1 SV=3 - [MBLC2_HUMAN]	1.14939e+06	1.44573e+06		2.21189e+06
MBOAT7	Q96N66	Lysophospholipid acyltransferase 7 OS=Homo sapiens GN=MBOAT7 PE=1 SV=2 - [MBOA7_HUMAN]	1.291e+06			2.54296e+06
MCAT	Q8IVS2	Malonyl-CoA-acyl carrier protein transacylase, mitochondrial OS=Homo sapiens GN=MCAT PE=1 SV=2 - [FABD_HUMAN]	1.75579e+06			1.92626e+06
MCCC1	Q96RQ3	Methylcrotonoyl-CoA carboxylase subunit alpha, mitochondrial OS=Homo sapiens GN=MCCC1 PE=1 SV=3 - [MCCA_HUMAN]				1.37064e+06
MCL1	Q07820	Induced myeloid leukemia cell differentiation protein Mcl-1 OS=Homo sapiens GN=MCL1 PE=1 SV=3 - [MCL1_HUMAN]				2.19127e+06
MCM2	P49736	DNA replication licensing factor MCM2 OS=Homo sapiens GN=MCM2 PE=1 SV=4 - [MCM2_HUMAN]	1.06028e+07	1.07494e+07	4.94234e+06	2.45474e+07
MCM3	P25205	DNA replication licensing factor MCM3 OS=Homo sapiens GN=MCM3 PE=1 SV=3 - [MCM3_HUMAN]	1.9171e+06	1.36587e+06	682535	2.18212e+06
MCM6	Q14566	DNA replication licensing factor MCM6 OS=Homo sapiens GN=MCM6 PE=1 SV=1 - [MCM6_HUMAN]	3.44391e+06	2.13239e+06	1.62455e+06	5.0841e+06
MCM7	P33993	DNA replication licensing factor MCM7 OS=Homo sapiens GN=MCM7 PE=1 SV=4 - [MCM7_HUMAN]	4.08407e+06	3.21333e+06	1.24649e+06	5.90624e+06
MDH1	P40925	Malate dehydrogenase, cytoplasmic OS=Homo sapiens GN=MDH1 PE=1 SV=4 - [MDHC_HUMAN]	1.54464e+07	1.11472e+07	5.90732e+06	2.42636e+07
MDH2	P40926	Malate dehydrogenase, mitochondrial OS=Homo sapiens GN=MDH2 PE=1 SV=3 - [MDHM_HUMAN]	6.84091e+06	5.8611e+06	3.59424e+06	1.34241e+07
ME2	P23368	NAD-dependent malic enzyme, mitochondrial OS=Homo sapiens GN=ME2 PE=1 SV=1 - [MAOM_HUMAN]	1.48379e+06
MECP2	P51608	Methyl-CpG-binding protein 2 OS=Homo sapiens GN=MECP2 PE=1 SV=1 - [MECP2_HUMAN]				1.06946e+06
MEMO1	Q9Y316	Protein MEMO1 OS=Homo sapiens GN=MEMO1 PE=1 SV=1 - [MEMO1_HUMAN]	2.13704e+06	2.44605e+06	1.171e+06	4.49003e+06
MEPCE	Q7L2J0	7SK snRNA methylphosphate capping enzyme OS=Homo sapiens GN=MEPCE PE=1 SV=1 - [MEPCE_HUMAN]	1.17248e+07	8.45978e+06	3.58643e+06	2.08844e+07
METAP1	P53582	Methionine aminopeptidase 1 OS=Homo sapiens GN=METAP1 PE=1 SV=2 - [MAP11_HUMAN]				2.31768e+06
METAP2	P50579	Methionine aminopeptidase 2 OS=Homo sapiens GN=METAP2 PE=1 SV=1 - [MAP2_HUMAN]	3.50643e+06	2.88578e+06	2.00198e+06	7.25933e+06
MGRN1	O60291	E3 ubiquitin-protein ligase MGRN1 OS=Homo sapiens GN=MGRN1 PE=1 SV=2 - [MGRN1_HUMAN]				1.13994e+06
MGST3	O14880	Microsomal glutathione S-transferase 3 OS=Homo sapiens GN=MGST3 PE=1 SV=1 - [MGST3_HUMAN]	1.38452e+06	603864		1.58556e+06
MIB1	Q86YT6	E3 ubiquitin-protein ligase MIB1 OS=Homo sapiens GN=MIB1 PE=1 SV=1 - [MIB1_HUMAN]	7.59671e+06	6.33093e+06	2.16616e+06	8.77134e+06
MIER3	Q7Z3K6	Mesoderm induction early response protein 3 OS=Homo sapiens GN=MIER3 PE=1 SV=2 - [MIER3_HUMAN]				1.26821e+06
MIF	P14174	Macrophage migration inhibitory factor OS=Homo sapiens GN=MIF PE=1 SV=4 - [MIF_HUMAN]	7.50791e+06			3.62223e+07
MINDY1	Q8N5J2	Protein FAM63A OS=Homo sapiens GN=FAM63A PE=1 SV=2 - [FA63A_HUMAN]	6.49421e+06	4.78342e+06	1.2354e+06	6.48406e+06
MINDY2	Q8NBR6	Protein FAM63B OS=Homo sapiens GN=FAM63B PE=1 SV=2 - [FA63B_HUMAN]	2.02799e+06	1.51291e+06		3.66488e+06
MIOS	Q9NXC5	WD repeat-containing protein mio OS=Homo sapiens GN=MIOS PE=1 SV=2 - [MIO_HUMAN]				632960
MIS18A	Q9NYP9	Protein Mis18-alpha OS=Homo sapiens GN=MIS18A PE=1 SV=1 - [MS18A_HUMAN]				1.75929e+06
MKI67	P46013	Antigen KI-67 OS=Homo sapiens GN=MKI67 PE=1 SV=2 - [KI67_HUMAN]	674574	847978	188413	1.66691e+06
MKLN1	Q9UL63	Muskelin OS=Homo sapiens GN=MKLN1 PE=1 SV=2 - [MKLN1_HUMAN]	677385
MKRN1	Q9UHC7	E3 ubiquitin-protein ligase makorin-1 OS=Homo sapiens GN=MKRN1 PE=1 SV=3 - [MKRN1_HUMAN]	730370			457968
MKRN2	Q9H000	Probable E3 ubiquitin-protein ligase makorin-2 OS=Homo sapiens GN=MKRN2 PE=1 SV=2 - [MKRN2_HUMAN]				2.95288e+06
MLEC	Q14165	Malectin OS=Homo sapiens GN=MLEC PE=1 SV=1 - [MLEC_HUMAN]	3.3352e+06	2.46483e+06	1.33179e+06	4.51952e+06
MOB1B	Q7L9L4	MOB kinase activator 1B OS=Homo sapiens GN=MOB1B PE=1 SV=3 - [MOB1B_HUMAN]		3.92684e+06
MOGS	Q13724	Mannosyl-oligosaccharide glucosidase OS=Homo sapiens GN=MOGS PE=1 SV=5 - [MOGS_HUMAN]	2.46342e+06	1.54308e+06	1.10382e+06	3.33922e+06
MORC3	Q14149	MORC family CW-type zinc finger protein 3 OS=Homo sapiens GN=MORC3 PE=1 SV=3 - [MORC3_HUMAN]	6.35424e+06	3.29632e+06	1.23915e+06	4.50988e+06
MORF4L1	Q9UBU8	Mortality factor 4-like protein 1 OS=Homo sapiens GN=MORF4L1 PE=1 SV=2 - [MO4L1_HUMAN]	463355	466769	525759	1.56898e+06
MOSPD2	Q8NHP6	Motile sperm domain-containing protein 2 OS=Homo sapiens GN=MOSPD2 PE=1 SV=1 - [MSPD2_HUMAN]				579278
MOV10	Q9HCE1	Putative helicase MOV-10 OS=Homo sapiens GN=MOV10 PE=1 SV=2 - [MOV10_HUMAN]		702986		1.43812e+06
MRGBP	Q9NV56	MRG/MORF4L-binding protein OS=Homo sapiens GN=MRGBP PE=1 SV=1 - [MRGBP_HUMAN]	390289			1.85377e+06
MRI1	Q9BV20	Methylthioribose-1-phosphate isomerase OS=Homo sapiens GN=MRI1 PE=1 SV=1 - [MTNA_HUMAN]				1.28231e+06
MRPL37	Q9BZE1	39S ribosomal protein L37, mitochondrial OS=Homo sapiens GN=MRPL37 PE=1 SV=2 - [RM37_HUMAN]	942387			4.79605e+06
MRPS2	Q9Y399	28S ribosomal protein S2, mitochondrial OS=Homo sapiens GN=MRPS2 PE=1 SV=1 - [RT02_HUMAN]				2.98446e+06
MSMO1	Q15800	Methylsterol monooxygenase 1 OS=Homo sapiens GN=MSMO1 PE=1 SV=1 - [MSMO1_HUMAN]	3.04667e+06	2.57664e+06	1.69506e+06	4.10686e+06
MSN	P26038	Moesin OS=Homo sapiens GN=MSN PE=1 SV=3 - [MOES_HUMAN]	2.25169e+07	2.20054e+07	9.22561e+06	4.70863e+07
MTCH2	Q9Y6C9	Mitochondrial carrier homolog 2 OS=Homo sapiens GN=MTCH2 PE=1 SV=1 - [MTCH2_HUMAN]	3.95346e+06	2.93819e+06	1.28261e+06	6.91173e+06
MTF1	Q14872	Metal regulatory transcription factor 1 OS=Homo sapiens GN=MTF1 PE=1 SV=2 - [MTF1_HUMAN]	345409
MTHFD1	P11586	C-1-tetrahydrofolate synthase, cytoplasmic OS=Homo sapiens GN=MTHFD1 PE=1 SV=3 - [C1TC_HUMAN]	2.20124e+06	2.57323e+06	1.52013e+06	5.81678e+06
MTPN	P58546	Myotrophin OS=Homo sapiens GN=MTPN PE=1 SV=2 - [MTPN_HUMAN]	6.37721e+06	5.2932e+06	2.62431e+06	1.28835e+07
MTX1	Q13505	Metaxin-1 OS=Homo sapiens OX=9606 GN=MTX1 PE=1 SV=3 - [MTX1_HUMAN]	2.97423e+06		980563	3.97916e+06
MUL1	Q969V5	Mitochondrial ubiquitin ligase activator of NFKB 1 OS=Homo sapiens GN=MUL1 PE=1 SV=1 - [MUL1_HUMAN]	1.09928e+06			1.14203e+06
MVD	P53602	Diphosphomevalonate decarboxylase OS=Homo sapiens GN=MVD PE=1 SV=1 - [MVD1_HUMAN]	4.66221e+06			4.53057e+06
MVK	Q03426	Mevalonate kinase OS=Homo sapiens GN=MVK PE=1 SV=1 - [KIME_HUMAN]	393799
MYADM	Q96S97	Myeloid-associated differentiation marker OS=Homo sapiens GN=MYADM PE=1 SV=2 - [MYADM_HUMAN]	3.10243e+06	5.01779e+06		8.41119e+06
MYBBP1A	Q9BQG0	Myb-binding protein 1A OS=Homo sapiens GN=MYBBP1A PE=1 SV=2 - [MBB1A_HUMAN]	1.13785e+06	884053		2.25888e+06
MYCBP2	O75592	E3 ubiquitin-protein ligase MYCBP2 OS=Homo sapiens OX=9606 GN=MYCBP2 PE=1 SV=4 - [MYCB2_HUMAN]	441472
MYDGF	Q969H8	UPF0556 protein C19orf10 OS=Homo sapiens GN=C19orf10 PE=1 SV=1 - [CS010_HUMAN]				3.33823e+06
MYH9	P35579	Myosin-9 OS=Homo sapiens GN=MYH9 PE=1 SV=4 - [MYH9_HUMAN]	2.36016e+06	934814	364560	811828
MYL12A	P19105	Myosin regulatory light chain 12A OS=Homo sapiens GN=MYL12A PE=1 SV=2 - [ML12A_HUMAN]	4.98219e+06	4.69601e+06	5.2669e+06	1.48152e+07
MYL6	P60660	Myosin light polypeptide 6 OS=Homo sapiens GN=MYL6 PE=1 SV=2 - [MYL6_HUMAN]	8.66532e+06	5.60843e+06	2.93523e+06	1.68272e+07
MYO6	Q9UM54	Unconventional myosin-VI OS=Homo sapiens GN=MYO6 PE=1 SV=4 - [MYO6_HUMAN]	474751
MYOF	Q9NZM1	Myoferlin OS=Homo sapiens GN=MYOF PE=1 SV=1 - [MYOF_HUMAN]	3.4511e+06	2.19631e+06	1.11418e+06	4.13898e+06
MYSM1	Q5VVJ2	Histone H2A deubiquitinase MYSM1 OS=Homo sapiens GN=MYSM1 PE=1 SV=1 - [MYSM1_HUMAN]				1.39997e+06
N4BP1	O75113	NEDD4-binding protein 1 OS=Homo sapiens GN=N4BP1 PE=1 SV=4 - [N4BP1_HUMAN]		738607		1.13189e+06
NAA10	P41227	N-alpha-acetyltransferase 10 OS=Homo sapiens GN=NAA10 PE=1 SV=1 - [NAA10_HUMAN]		607665		2.67298e+06
NAA15	Q9BXJ9	N-alpha-acetyltransferase 15, NatA auxiliary subunit OS=Homo sapiens GN=NAA15 PE=1 SV=1 - [NAA15_HUMAN]	2.06587e+06	1.64561e+06		4.56765e+06
NAA50	Q9GZZ1	N-alpha-acetyltransferase 50 OS=Homo sapiens GN=NAA50 PE=1 SV=1 - [NAA50_HUMAN]	4.80165e+06	4.59366e+06	1.28493e+06	6.96882e+06
NACA	Q13765	Nascent polypeptide-associated complex subunit alpha OS=Homo sapiens GN=NACA PE=1 SV=1 - [NACA_HUMAN]				1.3541e+07
NACC1	Q96RE7	Nucleus accumbens-associated protein 1 OS=Homo sapiens GN=NACC1 PE=1 SV=1 - [NACC1_HUMAN]				605670
NAE1	Q13564	NEDD8-activating enzyme E1 regulatory subunit OS=Homo sapiens GN=NAE1 PE=1 SV=1 - [ULA1_HUMAN]	2.53486e+06	1.58944e+06	1.30023e+06	4.26028e+06
NAMPT	P43490	Nicotinamide phosphoribosyltransferase OS=Homo sapiens GN=NAMPT PE=1 SV=1 - [NAMPT_HUMAN]	5.12638e+06	3.72922e+06	2.73342e+06	7.80926e+06
NAPA	P54920	Alpha-soluble NSF attachment protein OS=Homo sapiens GN=NAPA PE=1 SV=3 - [SNAA_HUMAN]	2.04692e+06	1.19574e+06	831406	3.56218e+06
NARS	O43776	Asparagine--tRNA ligase, cytoplasmic OS=Homo sapiens GN=NARS PE=1 SV=1 - [SYNC_HUMAN]	2.60048e+06	1.31558e+06	1.02175e+06	5.76203e+06
NASP	P49321	Nuclear autoantigenic sperm protein OS=Homo sapiens GN=NASP PE=1 SV=2 - [NASP_HUMAN]	1.48692e+06	1.50276e+06	371657	2.67992e+06
NAT10	Q9H0A0	N-acetyltransferase 10 OS=Homo sapiens GN=NAT10 PE=1 SV=2 - [NAT10_HUMAN]	601742	619062		547058
NBR1	Q14596	Next to BRCA1 gene 1 protein OS=Homo sapiens GN=NBR1 PE=1 SV=3 - [NBR1_HUMAN]	1.38987e+06	1.31525e+06	787363	2.24326e+06
NCBP1	Q09161	Nuclear cap-binding protein subunit 1 OS=Homo sapiens GN=NCBP1 PE=1 SV=1 - [NCBP1_HUMAN]	696890			1.05688e+06
NCCRP1	Q6ZVX7	F-box only protein 50 OS=Homo sapiens GN=NCCRP1 PE=1 SV=1 - [FBX50_HUMAN]		2.21951e+06
NCEH1	Q6PIU2	Neutral cholesterol ester hydrolase 1 OS=Homo sapiens GN=NCEH1 PE=1 SV=3 - [NCEH1_HUMAN]	3.47279e+06	2.37858e+06	1.2133e+06	7.49524e+06
NCK1	P16333	Cytoplasmic protein NCK1 OS=Homo sapiens GN=NCK1 PE=1 SV=1 - [NCK1_HUMAN]	447537			1.1088e+06
NCKAP1	Q9Y2A7	Nck-associated protein 1 OS=Homo sapiens GN=NCKAP1 PE=1 SV=1 - [NCKP1_HUMAN]	754533	420087		915674
NCL	P19338	Nucleolin OS=Homo sapiens GN=NCL PE=1 SV=3 - [NUCL_HUMAN]	1.00914e+06
NCLN	Q969V3	Nicalin OS=Homo sapiens GN=NCLN PE=1 SV=2 - [NCLN_HUMAN]				1.02481e+06
NDE1	Q9NXR1	Nuclear distribution protein nudE homolog 1 OS=Homo sapiens OX=9606 GN=NDE1 PE=1 SV=3 - [NDE1_HUMAN]				631410
NDFIP1	Q9BT67	NEDD4 family-interacting protein 1 OS=Homo sapiens GN=NDFIP1 PE=1 SV=1 - [NFIP1_HUMAN]				3.29376e+06
NDUFA8	P51970	NADH dehydrogenase [ubiquinone] 1 alpha subcomplex subunit 8 OS=Homo sapiens GN=NDUFA8 PE=1 SV=3 - [NDUA8_HUMAN]	5.76324e+06			1.02002e+07
NDUFAF3	Q9BU61	NADH dehydrogenase [ubiquinone] 1 alpha subcomplex assembly factor 3 OS=Homo sapiens GN=NDUFAF3 PE=1 SV=1 - [NDUF3_HUMAN]				6.16168e+06
NDUFB3	O43676	NADH dehydrogenase [ubiquinone] 1 beta subcomplex subunit 3 OS=Homo sapiens GN=NDUFB3 PE=1 SV=3 - [NDUB3_HUMAN]	2.81175e+07	2.96532e+07	8.24167e+06	3.53834e+07
NECTIN2	Q92692	Nectin-2 OS=Homo sapiens GN=PVRL2 PE=1 SV=1 - [PVRL2_HUMAN]	1.49184e+06	1.31061e+06		4.80139e+06
NEDD8	Q15843	NEDD8 OS=Homo sapiens GN=NEDD8 PE=1 SV=1 - [NEDD8_HUMAN]	3.68871e+07	4.47395e+07	2.36876e+07	5.21717e+07
NEK9	Q8TD19	Serine/threonine-protein kinase Nek9 OS=Homo sapiens GN=NEK9 PE=1 SV=2 - [NEK9_HUMAN]	586233			868457
NEU3	Q9UQ49	Sialidase-3 OS=Homo sapiens GN=NEU3 PE=1 SV=1 - [NEUR3_HUMAN]	2.31188e+06	1.38266e+06
NF2	P35240	Merlin OS=Homo sapiens GN=NF2 PE=1 SV=1 - [MERL_HUMAN]	1.42632e+06		879386	4.08043e+06
NFIX	Q14938	Nuclear factor 1 X-type OS=Homo sapiens GN=NFIX PE=1 SV=2 - [NFIX_HUMAN]	1.56276e+06	2.90463e+06		5.38237e+06
NFKB2	Q00653	Nuclear factor NF-kappa-B p100 subunit OS=Homo sapiens GN=NFKB2 PE=1 SV=4 - [NFKB2_HUMAN]		453848	259274	1.49393e+06
NFX1	Q12986	Transcriptional repressor NF-X1 OS=Homo sapiens GN=NFX1 PE=1 SV=2 - [NFX1_HUMAN]	501823	647048	287897
NGLY1	Q96IV0	Peptide-N(4)-(N-acetyl-beta-glucosaminyl)asparagine amidase OS=Homo sapiens GN=NGLY1 PE=1 SV=1 - [NGLY1_HUMAN]	1.82122e+06	1.55279e+06	532717	2.0787e+06
NHP2	Q9NX24	H/ACA ribonucleoprotein complex subunit 2 OS=Homo sapiens GN=NHP2 PE=1 SV=1 - [NHP2_HUMAN]	1.93143e+06
NIPSNAP2	O75323	Protein NipSnap homolog 2 OS=Homo sapiens GN=GBAS PE=1 SV=1 - [NIPS2_HUMAN]	4.34911e+06			9.2405e+06
NIT2	Q9NQR4	Omega-amidase NIT2 OS=Homo sapiens GN=NIT2 PE=1 SV=1 - [NIT2_HUMAN]				1.22898e+06
NLE1	Q9NVX2	Notchless protein homolog 1 OS=Homo sapiens GN=NLE1 PE=1 SV=4 - [NLE1_HUMAN]	1.24857e+06		702619	2.30611e+06
NME1	P15531	Nucleoside diphosphate kinase A OS=Homo sapiens GN=NME1 PE=1 SV=1 - [NDKA_HUMAN]	1.0585e+07	9.50785e+06	5.24182e+06	2.2967e+07
NME2	P22392	Nucleoside diphosphate kinase B OS=Homo sapiens GN=NME2 PE=1 SV=1 - [NDKB_HUMAN]	1.13814e+07	1.00563e+07
NOL11	Q9H8H0	Nucleolar protein 11 OS=Homo sapiens GN=NOL11 PE=1 SV=1 - [NOL11_HUMAN]	1.02108e+06		234144	1.89649e+06
NOL6	Q9H6R4	Nucleolar protein 6 OS=Homo sapiens GN=NOL6 PE=1 SV=2 - [NOL6_HUMAN]				804868
NOMO3	P69849	Nodal modulator 3 OS=Homo sapiens GN=NOMO3 PE=2 SV=2 - [NOMO3_HUMAN]				1.65086e+06
None	Q86UK7	Zinc finger protein 598 OS=Homo sapiens GN=ZNF598 PE=1 SV=1 - [ZN598_HUMAN]	1.2134e+06	878641	630123	2.02089e+06
None	P01876	Ig alpha-1 chain C region OS=Homo sapiens GN=IGHA1 PE=1 SV=2 - [IGHA1_HUMAN]	1.51769e+06	1.18044e+06		1.20235e+06
None	P01834	Immunoglobulin kappa constant OS=Homo sapiens GN=IGKC PE=1 SV=2 - [IGKC_HUMAN]	1.87716e+06	2.10963e+06		1.34671e+06
None	P0CW22	40S ribosomal protein S17-like OS=Homo sapiens GN=RPS17L PE=1 SV=1 - [RS17L_HUMAN]	3.64118e+06	3.33112e+06	1.63144e+06	4.40431e+06
None	P00403	Cytochrome c oxidase subunit 2 OS=Homo sapiens GN=MT-CO2 PE=1 SV=1 - [COX2_HUMAN]	4.77655e+06	5.59361e+06		7.12278e+06
None	P62158	Calmodulin OS=Homo sapiens GN=CALM1 PE=1 SV=2 - [CALM_HUMAN]	4.91411e+06			1.87318e+06
None	P05534	HLA class I histocompatibility antigen, A-24 alpha chain OS=Homo sapiens GN=HLA-A PE=1 SV=2 - [1A24_HUMAN]	7.70219e+06	5.75379e+06	3.32264e+06	1.35312e+07
None	P08107	Heat shock 70 kDa protein 1A/1B OS=Homo sapiens GN=HSPA1A PE=1 SV=5 - [HSP71_HUMAN]	9.36288e+07	1.18894e+08	5.03006e+07	2.15406e+08
None	P01859	Ig gamma-2 chain C region OS=Homo sapiens GN=IGHG2 PE=1 SV=2 - [IGHG2_HUMAN]		5.69538e+07
None	A8MWD9	Small nuclear ribonucleoprotein G-like protein OS=Homo sapiens PE=3 SV=2 - [RUXGL_HUMAN]				8.56137e+06
None	Q9UN81	LINE-1 retrotransposable element ORF1 protein OS=Homo sapiens GN=L1RE1 PE=1 SV=1 - [LORF1_HUMAN]		404716
NONO	Q15233	Non-POU domain-containing octamer-binding protein OS=Homo sapiens GN=NONO PE=1 SV=4 - [NONO_HUMAN]	3.61433e+07	6.00101e+07	2.43795e+07	9.30911e+07
NOP58	Q9Y2X3	Nucleolar protein 58 OS=Homo sapiens GN=NOP58 PE=1 SV=1 - [NOP58_HUMAN]		1.14425e+06		2.22366e+06
NOSIP	Q9Y314	Nitric oxide synthase-interacting protein OS=Homo sapiens GN=NOSIP PE=1 SV=1 - [NOSIP_HUMAN]	1.58379e+06	1.45486e+06	877766	3.74055e+06
NPEPPS	P55786	Puromycin-sensitive aminopeptidase OS=Homo sapiens GN=NPEPPS PE=1 SV=2 - [PSA_HUMAN]	2.37246e+06	1.74467e+06	852881	3.50767e+06
NPLOC4	Q8TAT6	Nuclear protein localization protein 4 homolog OS=Homo sapiens GN=NPLOC4 PE=1 SV=3 - [NPL4_HUMAN]	1.88642e+06	1.74259e+06	1.18977e+06	2.90646e+06
NPM1	P06748	Nucleophosmin OS=Homo sapiens GN=NPM1 PE=1 SV=2 - [NPM_HUMAN]	2.78763e+06	3.26654e+06		6.2131e+06
NQO1	P15559	NAD(P)H dehydrogenase [quinone] 1 OS=Homo sapiens GN=NQO1 PE=1 SV=1 - [NQO1_HUMAN]	2.39603e+07	1.94624e+07	8.20406e+06	3.4079e+07
NQO2	P16083	Ribosyldihydronicotinamide dehydrogenase [quinone] OS=Homo sapiens GN=NQO2 PE=1 SV=5 - [NQO2_HUMAN]	2.07793e+06		948002
NR2F1	P10589	COUP transcription factor 1 OS=Homo sapiens GN=NR2F1 PE=1 SV=1 - [COT1_HUMAN]	459544			1.38787e+06
NRAS	P01111	GTPase NRas OS=Homo sapiens GN=NRAS PE=1 SV=1 - [RASN_HUMAN]				3.28872e+06
NRBP1	Q9UHY1	Nuclear receptor-binding protein OS=Homo sapiens GN=NRBP1 PE=1 SV=1 - [NRBP_HUMAN]	826720	653574		1.59768e+06
NSDHL	Q15738	Sterol-4-alpha-carboxylate 3-dehydrogenase, decarboxylating OS=Homo sapiens GN=NSDHL PE=1 SV=2 - [NSDHL_HUMAN]				2.91833e+06
NSF	P46459	Vesicle-fusing ATPase OS=Homo sapiens GN=NSF PE=1 SV=3 - [NSF_HUMAN]	597066
NSFL1C	Q9UNZ2	NSFL1 cofactor p47 OS=Homo sapiens GN=NSFL1C PE=1 SV=2 - [NSF1C_HUMAN]	4.08791e+07	3.59857e+07	1.28969e+07	6.50138e+07
NSMCE2	Q96MF7	E3 SUMO-protein ligase NSE2 OS=Homo sapiens GN=NSMCE2 PE=1 SV=2 - [NSE2_HUMAN]	694153	675150		2.12608e+06
NSUN2	Q08J23	tRNA (cytosine(34)-C(5))-methyltransferase OS=Homo sapiens GN=NSUN2 PE=1 SV=2 - [NSUN2_HUMAN]	2.61964e+06	3.37136e+06	2.04795e+06	6.41335e+06
NSUN5	Q96P11	Putative methyltransferase NSUN5 OS=Homo sapiens GN=NSUN5 PE=1 SV=2 - [NSUN5_HUMAN]				1.24712e+06
NT5C2	P49902	Cytosolic purine 5'-nucleotidase OS=Homo sapiens GN=NT5C2 PE=1 SV=1 - [5NTC_HUMAN]				1.75519e+06
NT5C3A	Q9H0P0	Cytosolic 5'-nucleotidase 3A OS=Homo sapiens GN=NT5C3A PE=1 SV=3 - [5NT3A_HUMAN]				772546
NTMT1	Q9BV86	N-terminal Xaa-Pro-Lys N-methyltransferase 1 OS=Homo sapiens GN=NTMT1 PE=1 SV=3 - [NTM1A_HUMAN]	460672			671472
NUDC	Q9Y266	Nuclear migration protein nudC OS=Homo sapiens GN=NUDC PE=1 SV=1 - [NUDC_HUMAN]	2.49642e+06	2.12047e+06	1.12929e+06	5.34671e+06
NUDCD2	Q8WVJ2	NudC domain-containing protein 2 OS=Homo sapiens GN=NUDCD2 PE=1 SV=1 - [NUDC2_HUMAN]				3.62833e+06
NUDT19	A8MXV4	Nucleoside diphosphate-linked moiety X motif 19, mitochondrial OS=Homo sapiens GN=NUDT19 PE=1 SV=1 - [NUD19_HUMAN]	3.18806e+06	2.78358e+06		3.61025e+06
NUDT21	O43809	Cleavage and polyadenylation specificity factor subunit 5 OS=Homo sapiens GN=NUDT21 PE=1 SV=1 - [CPSF5_HUMAN]	3.97669e+06	3.8803e+06	2.66087e+06	8.93447e+06
NUDT5	Q9UKK9	ADP-sugar pyrophosphatase OS=Homo sapiens GN=NUDT5 PE=1 SV=1 - [NUDT5_HUMAN]	1.6049e+06
NUFIP2	Q7Z417	Nuclear fragile X mental retardation-interacting protein 2 OS=Homo sapiens GN=NUFIP2 PE=1 SV=1 - [NUFP2_HUMAN]	3.98843e+07	5.55658e+07	2.36616e+07	1.3317e+08
NUMA1	Q14980	Nuclear mitotic apparatus protein 1 OS=Homo sapiens GN=NUMA1 PE=1 SV=2 - [NUMA1_HUMAN]	508772	345133		664337
NUMB	P49757	Protein numb homolog OS=Homo sapiens GN=NUMB PE=1 SV=2 - [NUMB_HUMAN]	900995			2.07776e+06
NUP107	P57740	Nuclear pore complex protein Nup107 OS=Homo sapiens GN=NUP107 PE=1 SV=1 - [NU107_HUMAN]	1.0505e+06	512413	488321	1.81923e+06
NUP153	P49790	Nuclear pore complex protein Nup153 OS=Homo sapiens GN=NUP153 PE=1 SV=2 - [NU153_HUMAN]	1.43362e+06	850990	341398	1.59872e+06
NUP155	O75694	Nuclear pore complex protein Nup155 OS=Homo sapiens GN=NUP155 PE=1 SV=1 - [NU155_HUMAN]	1.89145e+06	1.05447e+06	483161	1.99307e+06
NUP188	Q5SRE5	Nucleoporin NUP188 homolog OS=Homo sapiens GN=NUP188 PE=1 SV=1 - [NU188_HUMAN]				441627
NUP210	Q8TEM1	Nuclear pore membrane glycoprotein 210 OS=Homo sapiens GN=NUP210 PE=1 SV=3 - [PO210_HUMAN]	532984
NUP35	Q8NFH5	Nucleoporin NUP53 OS=Homo sapiens GN=NUP35 PE=1 SV=1 - [NUP53_HUMAN]	1.41363e+06			2.13294e+06
NUP37	Q8NFH4	Nucleoporin Nup37 OS=Homo sapiens GN=NUP37 PE=1 SV=1 - [NUP37_HUMAN]	4.18752e+06	3.19855e+06	1.54602e+06	6.53099e+06
NUP43	Q8NFH3	Nucleoporin Nup43 OS=Homo sapiens GN=NUP43 PE=1 SV=1 - [NUP43_HUMAN]	2.49619e+07	2.71257e+07	1.56277e+07	4.75863e+07
NUP50	Q9UKX7	Nuclear pore complex protein Nup50 OS=Homo sapiens GN=NUP50 PE=1 SV=2 - [NUP50_HUMAN]	1.42504e+06
NUP88	Q99567	Nuclear pore complex protein Nup88 OS=Homo sapiens GN=NUP88 PE=1 SV=2 - [NUP88_HUMAN]			372170	1.51302e+06
NUP93	Q8N1F7	Nuclear pore complex protein Nup93 OS=Homo sapiens GN=NUP93 PE=1 SV=2 - [NUP93_HUMAN]	1.65884e+06	1.13951e+06	753986	2.07833e+06
NUP98	P52948	Nuclear pore complex protein Nup98-Nup96 OS=Homo sapiens GN=NUP98 PE=1 SV=4 - [NUP98_HUMAN]	3.51933e+06	1.69383e+06	1.03294e+06	2.94512e+06
NUSAP1	Q9BXS6	Nucleolar and spindle-associated protein 1 OS=Homo sapiens GN=NUSAP1 PE=1 SV=1 - [NUSAP_HUMAN]	577446		294556	1.7458e+06
OAT	P04181	Ornithine aminotransferase, mitochondrial OS=Homo sapiens GN=OAT PE=1 SV=1 - [OAT_HUMAN]	916537	829763	388171	2.8226e+06
OCLN	Q16625	Occludin OS=Homo sapiens GN=OCLN PE=1 SV=1 - [OCLN_HUMAN]	3.75485e+06	4.27827e+06	1.72577e+06	6.4047e+06
ODF2	Q5BJF6	Outer dense fiber protein 2 OS=Homo sapiens GN=ODF2 PE=1 SV=1 - [ODFP2_HUMAN]				1.36089e+06
OGDH	Q02218	2-oxoglutarate dehydrogenase, mitochondrial OS=Homo sapiens GN=OGDH PE=1 SV=3 - [ODO1_HUMAN]	9.92473e+06	7.59082e+06	4.46499e+06	1.55308e+07
OGT	O15294	UDP-N-acetylglucosamine--peptide N-acetylglucosaminyltransferase 110 kDa subunit OS=Homo sapiens GN=OGT PE=1 SV=3 - [OGT1_HUMAN]	5.16462e+06	4.71922e+06	2.31356e+06	8.04431e+06
OLA1	Q9NTK5	Obg-like ATPase 1 OS=Homo sapiens GN=OLA1 PE=1 SV=2 - [OLA1_HUMAN]	3.44065e+06	2.41133e+06	1.65983e+06	3.84436e+06
OPLAH	O14841	5-oxoprolinase OS=Homo sapiens GN=OPLAH PE=1 SV=3 - [OPLA_HUMAN]	919399	754128	415532	1.40099e+06
OPTN	Q96CV9	Optineurin OS=Homo sapiens OX=9606 GN=OPTN PE=1 SV=3 - [OPTN_HUMAN]	926637	2.04269e+06	741769	4.96968e+06
ORC5	O43913	Origin recognition complex subunit 5 OS=Homo sapiens GN=ORC5 PE=1 SV=1 - [ORC5_HUMAN]	1.50158e+06			2.17994e+06
OSBP	P22059	Oxysterol-binding protein 1 OS=Homo sapiens GN=OSBP PE=1 SV=1 - [OSBP1_HUMAN]	2.74548e+06	1.63207e+06	1.01509e+06	4.28883e+06
OSBPL11	Q9BXB4	Oxysterol-binding protein-related protein 11 OS=Homo sapiens GN=OSBPL11 PE=1 SV=2 - [OSB11_HUMAN]	833166	813700		2.18925e+06
OSBPL3	Q9H4L5	Oxysterol-binding protein-related protein 3 OS=Homo sapiens GN=OSBPL3 PE=1 SV=1 - [OSBL3_HUMAN]		747608	394960	1.57958e+06
OTUB1	Q96FW1	Ubiquitin thioesterase OTUB1 OS=Homo sapiens GN=OTUB1 PE=1 SV=2 - [OTUB1_HUMAN]	5.25457e+06	3.52827e+06	2.4022e+06	9.22569e+06
OTUD5	Q96G74	OTU domain-containing protein 5 OS=Homo sapiens GN=OTUD5 PE=1 SV=1 - [OTUD5_HUMAN]	5.26849e+06	6.15089e+06	4.05118e+06	1.49255e+07
OTUD6B	Q8N6M0	OTU domain-containing protein 6B OS=Homo sapiens GN=OTUD6B PE=1 SV=1 - [OTU6B_HUMAN]	2.29693e+06	3.27823e+06		4.59351e+06
P4HB	P07237	Protein disulfide-isomerase OS=Homo sapiens GN=P4HB PE=1 SV=3 - [PDIA1_HUMAN]		1.14701e+06		1.95898e+06
PA2G4	Q9UQ80	Proliferation-associated protein 2G4 OS=Homo sapiens GN=PA2G4 PE=1 SV=3 - [PA2G4_HUMAN]	1.38713e+07	1.05666e+07	5.75781e+06	3.17951e+07
PABPC1	P11940	Polyadenylate-binding protein 1 OS=Homo sapiens GN=PABPC1 PE=1 SV=2 - [PABP1_HUMAN]	1.4306e+07	1.25668e+07	6.0231e+06	2.64656e+07
PABPC4	Q13310	Polyadenylate-binding protein 4 OS=Homo sapiens GN=PABPC4 PE=1 SV=1 - [PABP4_HUMAN]	1.00212e+07	8.59524e+06	4.24061e+06	2.06746e+07
PACSIN3	Q9UKS6	Protein kinase C and casein kinase substrate in neurons protein 3 OS=Homo sapiens GN=PACSIN3 PE=1 SV=2 - [PACN3_HUMAN]	1.21223e+06	872735	485841	1.51278e+06
PAFAH1B1	P43034	Platelet-activating factor acetylhydrolase IB subunit alpha OS=Homo sapiens GN=PAFAH1B1 PE=1 SV=2 - [LIS1_HUMAN]	3.97486e+07	2.69538e+07	1.36433e+07	7.4317e+07
PAFAH1B2	P68402	Platelet-activating factor acetylhydrolase IB subunit beta OS=Homo sapiens GN=PAFAH1B2 PE=1 SV=1 - [PA1B2_HUMAN]	1.79332e+06	1.13292e+06	698932	3.79109e+06
PAFAH1B3	Q15102	Platelet-activating factor acetylhydrolase IB subunit gamma OS=Homo sapiens GN=PAFAH1B3 PE=1 SV=1 - [PA1B3_HUMAN]	4.96837e+06	2.39295e+06	1.29697e+06	7.01196e+06
PAICS	P22234	Multifunctional protein ADE2 OS=Homo sapiens GN=PAICS PE=1 SV=3 - [PUR6_HUMAN]	6.34834e+06	4.90124e+06	3.17241e+06	1.11357e+07
PAK1IP1	Q9NWT1	p21-activated protein kinase-interacting protein 1 OS=Homo sapiens GN=PAK1IP1 PE=1 SV=2 - [PK1IP_HUMAN]	1.73226e+06	1.91325e+06	1.32196e+06	4.17623e+06
PAK2	Q13177	Serine/threonine-protein kinase PAK 2 OS=Homo sapiens GN=PAK2 PE=1 SV=3 - [PAK2_HUMAN]	1.0191e+06	532435		954726
PANK3	Q9H999	Pantothenate kinase 3 OS=Homo sapiens GN=PANK3 PE=1 SV=1 - [PANK3_HUMAN]				650741
PAPSS1	O43252	Bifunctional 3'-phosphoadenosine 5'-phosphosulfate synthase 1 OS=Homo sapiens GN=PAPSS1 PE=1 SV=2 - [PAPS1_HUMAN]	1.10288e+06
PARK7	Q99497	Protein DJ-1 OS=Homo sapiens GN=PARK7 PE=1 SV=2 - [PARK7_HUMAN]	4.42587e+06	3.88324e+06	1.90781e+06	5.71587e+06
PARP1	P09874	Poly [ADP-ribose] polymerase 1 OS=Homo sapiens GN=PARP1 PE=1 SV=4 - [PARP1_HUMAN]	3.66569e+06	2.52828e+06	1.32416e+06	6.83868e+06
PBK	Q96KB5	Lymphokine-activated killer T-cell-originated protein kinase OS=Homo sapiens GN=PBK PE=1 SV=3 - [TOPK_HUMAN]				3.62955e+06
PBXIP1	Q96AQ6	Pre-B-cell leukemia transcription factor-interacting protein 1 OS=Homo sapiens GN=PBXIP1 PE=1 SV=1 - [PBIP1_HUMAN]	7.35652e+06	5.29445e+06	2.45827e+06	1.14825e+07
PC	P11498	Pyruvate carboxylase, mitochondrial OS=Homo sapiens GN=PC PE=1 SV=2 - [PYC_HUMAN]	1.94261e+06	1.78289e+06	1.2036e+06	4.09518e+06
PCBP1	Q15365	Poly(rC)-binding protein 1 OS=Homo sapiens GN=PCBP1 PE=1 SV=2 - [PCBP1_HUMAN]	1.50084e+07	1.30073e+07	7.42339e+06	2.7204e+07
PCBP2	Q15366	Poly(rC)-binding protein 2 OS=Homo sapiens GN=PCBP2 PE=1 SV=1 - [PCBP2_HUMAN]	1.45599e+07	1.14839e+07	6.31746e+06	2.62914e+07
PCID2	Q5JVF3	PCI domain-containing protein 2 OS=Homo sapiens GN=PCID2 PE=1 SV=2 - [PCID2_HUMAN]	1.32867e+06			2.9708e+06
PCK2	Q16822	Phosphoenolpyruvate carboxykinase [GTP], mitochondrial OS=Homo sapiens OX=9606 GN=PCK2 PE=1 SV=4 - [PCKGM_HUMAN]				961755
PCLAF	Q15004	PCNA-associated factor OS=Homo sapiens GN=KIAA0101 PE=1 SV=1 - [PAF15_HUMAN]	1.53221e+07	6.10986e+06	3.42083e+06	1.09998e+07
PCMT1	P22061	Protein-L-isoaspartate(D-aspartate) O-methyltransferase OS=Homo sapiens GN=PCMT1 PE=1 SV=4 - [PIMT_HUMAN]	7.2431e+06	6.19561e+06	3.61812e+06	1.99228e+07
PCNA	P12004	Proliferating cell nuclear antigen OS=Homo sapiens GN=PCNA PE=1 SV=1 - [PCNA_HUMAN]	3.32644e+07	2.35225e+07	1.10843e+07	4.11913e+07
PCNP	Q8WW12	PEST proteolytic signal-containing nuclear protein OS=Homo sapiens GN=PCNP PE=1 SV=2 - [PCNP_HUMAN]				689877
PCYT1A	P49585	Choline-phosphate cytidylyltransferase A OS=Homo sapiens GN=PCYT1A PE=1 SV=2 - [PCY1A_HUMAN]				3.65346e+06
PCYT2	Q99447	Ethanolamine-phosphate cytidylyltransferase OS=Homo sapiens GN=PCYT2 PE=1 SV=1 - [PCY2_HUMAN]				536674
PDAP1	Q13442	28 kDa heat- and acid-stable phosphoprotein OS=Homo sapiens GN=PDAP1 PE=1 SV=1 - [HAP28_HUMAN]	2.54857e+06	2.73195e+06	1.18369e+06	5.69103e+06
PDCD11	Q14690	Protein RRP5 homolog OS=Homo sapiens GN=PDCD11 PE=1 SV=3 - [RRP5_HUMAN]				762136
PDCD4	Q53EL6	Programmed cell death protein 4 OS=Homo sapiens GN=PDCD4 PE=1 SV=2 - [PDCD4_HUMAN]				1.24416e+06
PDCD5	O14737	Programmed cell death protein 5 OS=Homo sapiens GN=PDCD5 PE=1 SV=3 - [PDCD5_HUMAN]	2.57695e+06	2.7966e+06	883741	5.75354e+06
PDCD6IP	Q8WUM4	Programmed cell death 6-interacting protein OS=Homo sapiens GN=PDCD6IP PE=1 SV=1 - [PDC6I_HUMAN]	1.8078e+06	834184		2.22531e+06
PDE12	Q6L8Q7	2',5'-phosphodiesterase 12 OS=Homo sapiens GN=PDE12 PE=1 SV=2 - [PDE12_HUMAN]	1.76092e+06	2.25017e+06	691888	3.6764e+06
PDIA3	P30101	Protein disulfide-isomerase A3 OS=Homo sapiens GN=PDIA3 PE=1 SV=4 - [PDIA3_HUMAN]	1.0031e+06	962376	542005	1.44946e+06
PDIA5	Q14554	Protein disulfide-isomerase A5 OS=Homo sapiens GN=PDIA5 PE=1 SV=1 - [PDIA5_HUMAN]	285980			663274
PDIA6	Q15084	Protein disulfide-isomerase A6 OS=Homo sapiens GN=PDIA6 PE=1 SV=1 - [PDIA6_HUMAN]				1.60307e+06
PDLIM5	Q96HC4	PDZ and LIM domain protein 5 OS=Homo sapiens GN=PDLIM5 PE=1 SV=5 - [PDLI5_HUMAN]	1.13756e+06	388809		3.30056e+06
PDLIM7	Q9NR12	PDZ and LIM domain protein 7 OS=Homo sapiens GN=PDLIM7 PE=1 SV=1 - [PDLI7_HUMAN]	3.4041e+06	3.09047e+06		6.27088e+06
PDP1	Q9P0J1	[Pyruvate dehydrogenase [acetyl-transferring]]-phosphatase 1, mitochondrial OS=Homo sapiens GN=PDP1 PE=1 SV=3 - [PDP1_HUMAN]				916952
PDS5A	Q29RF7	Sister chromatid cohesion protein PDS5 homolog A OS=Homo sapiens GN=PDS5A PE=1 SV=1 - [PDS5A_HUMAN]	251924			364163
PEBP1	P30086	Phosphatidylethanolamine-binding protein 1 OS=Homo sapiens GN=PEBP1 PE=1 SV=3 - [PEBP1_HUMAN]	1.14575e+07	6.37586e+06	4.47576e+06	2.12951e+07
PEPD	P12955	Xaa-Pro dipeptidase OS=Homo sapiens GN=PEPD PE=1 SV=3 - [PEPD_HUMAN]	1.81415e+06	2.39117e+06	1.23854e+06	4.57194e+06
PES1	O00541	Pescadillo homolog OS=Homo sapiens GN=PES1 PE=1 SV=1 - [PESC_HUMAN]				1.72107e+06
PEX19	P40855	Peroxisomal biogenesis factor 19 OS=Homo sapiens GN=PEX19 PE=1 SV=1 - [PEX19_HUMAN]		336776		462259
PFDN2	Q9UHV9	Prefoldin subunit 2 OS=Homo sapiens GN=PFDN2 PE=1 SV=1 - [PFD2_HUMAN]				3.5192e+06
PFKFB3	Q16875	6-phosphofructo-2-kinase/fructose-2,6-bisphosphatase 3 OS=Homo sapiens GN=PFKFB3 PE=1 SV=1 - [F263_HUMAN]		644334	374329	1.1349e+06
PFKL	P17858	6-phosphofructokinase, liver type OS=Homo sapiens GN=PFKL PE=1 SV=6 - [K6PL_HUMAN]	4.39247e+06	3.90001e+06	1.88922e+06	6.89939e+06
PFKM	P08237	6-phosphofructokinase, muscle type OS=Homo sapiens GN=PFKM PE=1 SV=2 - [K6PF_HUMAN]	2.65561e+06	2.43756e+06	1.13447e+06	5.93335e+06
PFKP	Q01813	6-phosphofructokinase type C OS=Homo sapiens GN=PFKP PE=1 SV=2 - [K6PP_HUMAN]	4.20343e+06	3.5026e+06	1.67126e+06	7.94063e+06
PFN1	P07737	Profilin-1 OS=Homo sapiens GN=PFN1 PE=1 SV=2 - [PROF1_HUMAN]	9.38858e+07	7.22627e+07	3.32864e+07	1.31962e+08
PGAM1	P18669	Phosphoglycerate mutase 1 OS=Homo sapiens GN=PGAM1 PE=1 SV=2 - [PGAM1_HUMAN]	2.59118e+07	2.13307e+07	1.34716e+07	3.70447e+07
PGAM5	Q96HS1	Serine/threonine-protein phosphatase PGAM5, mitochondrial OS=Homo sapiens GN=PGAM5 PE=1 SV=2 - [PGAM5_HUMAN]	4.84925e+06	2.55994e+06	2.14913e+06	6.76514e+06
PGD	P52209	6-phosphogluconate dehydrogenase, decarboxylating OS=Homo sapiens GN=PGD PE=1 SV=3 - [6PGD_HUMAN]	9.94992e+06	7.72914e+06	4.37745e+06	2.0727e+07
PGK1	P00558	Phosphoglycerate kinase 1 OS=Homo sapiens GN=PGK1 PE=1 SV=3 - [PGK1_HUMAN]	1.70496e+07	1.19782e+07	8.59885e+06	3.12122e+07
PGM1	P36871	Phosphoglucomutase-1 OS=Homo sapiens GN=PGM1 PE=1 SV=3 - [PGM1_HUMAN]		470538		1.06771e+06
PGM3	O95394	Phosphoacetylglucosamine mutase OS=Homo sapiens GN=PGM3 PE=1 SV=1 - [AGM1_HUMAN]	1.73118e+06			5.06096e+06
PGRMC1	O00264	Membrane-associated progesterone receptor component 1 OS=Homo sapiens GN=PGRMC1 PE=1 SV=3 - [PGRC1_HUMAN]	1.58541e+06			3.51956e+06
PHAX	Q9H814	Phosphorylated adapter RNA export protein OS=Homo sapiens GN=PHAX PE=1 SV=1 - [PHAX_HUMAN]				584959
PHB	P35232	Prohibitin OS=Homo sapiens GN=PHB PE=1 SV=1 - [PHB_HUMAN]		1.44222e+06	803100	2.7955e+06
PHF21A	Q96BD5	PHD finger protein 21A OS=Homo sapiens GN=PHF21A PE=1 SV=1 - [PF21A_HUMAN]				381952
PHF6	Q8IWS0	PHD finger protein 6 OS=Homo sapiens GN=PHF6 PE=1 SV=1 - [PHF6_HUMAN]	5.94187e+06	5.57396e+06	2.51125e+06	1.22427e+07
PHGDH	O43175	D-3-phosphoglycerate dehydrogenase OS=Homo sapiens GN=PHGDH PE=1 SV=4 - [SERA_HUMAN]	5.27956e+06	5.02199e+06	1.78734e+06	7.87624e+06
PHLDA1	Q8WV24	Pleckstrin homology-like domain family A member 1 OS=Homo sapiens GN=PHLDA1 PE=1 SV=4 - [PHLA1_HUMAN]	1.64507e+07	2.00961e+07	1.03757e+07	3.7405e+07
PHLDA2	Q53GA4	Pleckstrin homology-like domain family A member 2 OS=Homo sapiens GN=PHLDA2 PE=1 SV=2 - [PHLA2_HUMAN]	1.83484e+06			3.57893e+06
PI4K2A	Q9BTU6	Phosphatidylinositol 4-kinase type 2-alpha OS=Homo sapiens GN=PI4K2A PE=1 SV=1 - [P4K2A_HUMAN]	1.67497e+06	1.57037e+06	491711	2.73694e+06
PIBF1	Q8WXW3	Progesterone-induced-blocking factor 1 OS=Homo sapiens GN=PIBF1 PE=2 SV=2 - [PIBF1_HUMAN]		582461		718846
PICALM	Q13492	Phosphatidylinositol-binding clathrin assembly protein OS=Homo sapiens GN=PICALM PE=1 SV=2 - [PICAL_HUMAN]	1.34207e+06	1.04963e+06		1.6565e+06
PIK3R4	Q99570	Phosphoinositide 3-kinase regulatory subunit 4 OS=Homo sapiens GN=PIK3R4 PE=1 SV=3 - [PI3R4_HUMAN]	687290	825427		2.01524e+06
PIP	P12273	Prolactin-inducible protein OS=Homo sapiens GN=PIP PE=1 SV=1 - [PIP_HUMAN]	1.40174e+06	2.34782e+06	24513	1.73884e+06
PIP5K1A	Q99755	Phosphatidylinositol 4-phosphate 5-kinase type-1 alpha OS=Homo sapiens GN=PIP5K1A PE=1 SV=1 - [PI51A_HUMAN]	2.76718e+07	3.76372e+07	2.13172e+07	6.92015e+07
PIP5K1C	O60331	Phosphatidylinositol 4-phosphate 5-kinase type-1 gamma OS=Homo sapiens GN=PIP5K1C PE=1 SV=2 - [PI51C_HUMAN]	8.44261e+06	1.63709e+07	5.11762e+06	2.09135e+07
PITHD1	Q9GZP4	PITH domain-containing protein 1 OS=Homo sapiens GN=PITHD1 PE=1 SV=1 - [PITH1_HUMAN]	1.25833e+07	8.29866e+06	3.95931e+06	2.00167e+07
PITPNA	Q00169	Phosphatidylinositol transfer protein alpha isoform OS=Homo sapiens GN=PITPNA PE=1 SV=2 - [PIPNA_HUMAN]	1.9027e+06	1.32695e+06	792992	3.20548e+06
PITPNB	P48739	Phosphatidylinositol transfer protein beta isoform OS=Homo sapiens GN=PITPNB PE=1 SV=2 - [PIPNB_HUMAN]	4.87492e+06	3.70596e+06	2.29944e+06	7.53359e+06
PITRM1	Q5JRX3	Presequence protease, mitochondrial OS=Homo sapiens GN=PITRM1 PE=1 SV=3 - [PREP_HUMAN]	944611	268822	773298	2.17903e+06
PKM	P14618	Pyruvate kinase PKM OS=Homo sapiens GN=PKM PE=1 SV=4 - [KPYM_HUMAN]	4.14663e+07	3.1648e+07	1.82159e+07	6.45599e+07
PKN1	Q16512	Serine/threonine-protein kinase N1 OS=Homo sapiens GN=PKN1 PE=1 SV=2 - [PKN1_HUMAN]				322978
PKN2	Q16513	Serine/threonine-protein kinase N2 OS=Homo sapiens GN=PKN2 PE=1 SV=1 - [PKN2_HUMAN]				1.38143e+06
PKN3	Q6P5Z2	Serine/threonine-protein kinase N3 OS=Homo sapiens GN=PKN3 PE=1 SV=1 - [PKN3_HUMAN]				1.48796e+06
PKP1	Q13835	Plakophilin-1 OS=Homo sapiens GN=PKP1 PE=1 SV=2 - [PKP1_HUMAN]	594677	784624
PLAA	Q9Y263	Phospholipase A-2-activating protein OS=Homo sapiens GN=PLAA PE=1 SV=2 - [PLAP_HUMAN]	5.31051e+06	3.78459e+06	1.58583e+06	6.76618e+06
PLBD1	Q6P4A8	Phospholipase B-like 1 OS=Homo sapiens GN=PLBD1 PE=1 SV=2 - [PLBL1_HUMAN]				625318
PLCXD1	Q9NUJ7	PI-PLC X domain-containing protein 1 OS=Homo sapiens GN=PLCXD1 PE=2 SV=1 - [PLCX1_HUMAN]	911701			1.52179e+06
PLD3	Q8IV08	Phospholipase D3 OS=Homo sapiens GN=PLD3 PE=1 SV=1 - [PLD3_HUMAN]	4.11419e+06	3.71648e+06	1.8847e+06	1.29854e+07
PLEC	Q15149	Plectin OS=Homo sapiens GN=PLEC PE=1 SV=3 - [PLEC_HUMAN]	878813	586967		1.22373e+06
PLIN3	O60664	Perilipin-3 OS=Homo sapiens GN=PLIN3 PE=1 SV=3 - [PLIN3_HUMAN]	6.25966e+06	7.08417e+06	2.72728e+06	1.53422e+07
PLK1	P53350	Serine/threonine-protein kinase PLK1 OS=Homo sapiens GN=PLK1 PE=1 SV=1 - [PLK1_HUMAN]	1.00035e+06			2.15261e+06
PLK2	Q9NYY3	Serine/threonine-protein kinase PLK2 OS=Homo sapiens GN=PLK2 PE=1 SV=3 - [PLK2_HUMAN]	898125
PLOD1	Q02809	Procollagen-lysine,2-oxoglutarate 5-dioxygenase 1 OS=Homo sapiens GN=PLOD1 PE=1 SV=2 - [PLOD1_HUMAN]	4.53406e+07	3.82214e+07	2.2626e+07	9.33179e+07
PLOD3	O60568	Procollagen-lysine,2-oxoglutarate 5-dioxygenase 3 OS=Homo sapiens GN=PLOD3 PE=1 SV=1 - [PLOD3_HUMAN]	1.13874e+07	9.10077e+06	6.07053e+06	1.87944e+07
PLP2	Q04941	Proteolipid protein 2 OS=Homo sapiens GN=PLP2 PE=1 SV=1 - [PLP2_HUMAN]	3.17782e+06
PLPP1	O14494	Lipid phosphate phosphohydrolase 1 OS=Homo sapiens GN=PPAP2A PE=1 SV=1 - [LPP1_HUMAN]				2.25307e+06
PLPP2	O43688	Lipid phosphate phosphohydrolase 2 OS=Homo sapiens GN=PPAP2C PE=1 SV=1 - [LPP2_HUMAN]				3.33941e+06
PLRG1	O43660	Pleiotropic regulator 1 OS=Homo sapiens GN=PLRG1 PE=1 SV=1 - [PLRG1_HUMAN]	6.58345e+06	4.83488e+06	2.21612e+06	1.38344e+07
PLS3	P13797	Plastin-3 OS=Homo sapiens GN=PLS3 PE=1 SV=4 - [PLST_HUMAN]	2.04986e+06	1.28671e+06	478760	4.64821e+06
PM20D2	Q8IYS1	Peptidase M20 domain-containing protein 2 OS=Homo sapiens GN=PM20D2 PE=1 SV=2 - [P20D2_HUMAN]	583993			2.44634e+06
PMPCA	Q10713	Mitochondrial-processing peptidase subunit alpha OS=Homo sapiens GN=PMPCA PE=1 SV=2 - [MPPA_HUMAN]	2.52803e+06			4.59201e+06
PMPCB	O75439	Mitochondrial-processing peptidase subunit beta OS=Homo sapiens GN=PMPCB PE=1 SV=2 - [MPPB_HUMAN]	1.31094e+06	802515	555654	1.87426e+06
PNP	P00491	Purine nucleoside phosphorylase OS=Homo sapiens GN=PNP PE=1 SV=2 - [PNPH_HUMAN]	2.12767e+06	1.68227e+06	932430	4.12178e+06
PNPLA2	Q96AD5	Patatin-like phospholipase domain-containing protein 2 OS=Homo sapiens GN=PNPLA2 PE=1 SV=1 - [PLPL2_HUMAN]	1.09879e+06
PODXL	O00592	Podocalyxin OS=Homo sapiens GN=PODXL PE=1 SV=2 - [PODXL_HUMAN]	3.18254e+06	2.9589e+06	1.73704e+06	5.07575e+06
POGZ	Q7Z3K3	Pogo transposable element with ZNF domain OS=Homo sapiens GN=POGZ PE=1 SV=2 - [POGZ_HUMAN]	1.4792e+06	797078	391610	1.90105e+06
POLD3	Q15054	DNA polymerase delta subunit 3 OS=Homo sapiens GN=POLD3 PE=1 SV=2 - [DPOD3_HUMAN]				847060
POLDIP2	Q9Y2S7	Polymerase delta-interacting protein 2 OS=Homo sapiens GN=POLDIP2 PE=1 SV=1 - [PDIP2_HUMAN]		774237		1.68558e+06
POLI	Q9UNA4	DNA polymerase iota OS=Homo sapiens GN=POLI PE=1 SV=3 - [POLI_HUMAN]	3.02665e+06	2.91623e+06	1.31767e+06	4.1913e+06
POLR2H	P52434	DNA-directed RNA polymerases I, II, and III subunit RPABC3 OS=Homo sapiens GN=POLR2H PE=1 SV=4 - [RPAB3_HUMAN]		1.18707e+06
PON2	Q15165	Serum paraoxonase/arylesterase 2 OS=Homo sapiens OX=9606 GN=PON2 PE=1 SV=4 - [PON2_HUMAN]				852316
POR	P16435	NADPH--cytochrome P450 reductase OS=Homo sapiens GN=POR PE=1 SV=2 - [NCPR_HUMAN]	2.71904e+06			3.6703e+06
PPA1	Q15181	Inorganic pyrophosphatase OS=Homo sapiens GN=PPA1 PE=1 SV=2 - [IPYR_HUMAN]	4.81406e+06	4.48753e+06	1.79773e+06	1.08431e+07
PPAT	Q06203	Amidophosphoribosyltransferase OS=Homo sapiens GN=PPAT PE=1 SV=1 - [PUR1_HUMAN]	1.30648e+06		495391	2.5583e+06
PPIA	P62937	Peptidyl-prolyl cis-trans isomerase A OS=Homo sapiens GN=PPIA PE=1 SV=2 - [PPIA_HUMAN]	4.29273e+07	3.58085e+07	7.79455e+06	7.38967e+07
PPID	Q08752	Peptidyl-prolyl cis-trans isomerase D OS=Homo sapiens GN=PPID PE=1 SV=3 - [PPID_HUMAN]				1.3497e+06
PPIE	Q9UNP9	Peptidyl-prolyl cis-trans isomerase E OS=Homo sapiens GN=PPIE PE=1 SV=1 - [PPIE_HUMAN]	796072			1.47149e+06
PPIL4	Q8WUA2	Peptidyl-prolyl cis-trans isomerase-like 4 OS=Homo sapiens GN=PPIL4 PE=1 SV=1 - [PPIL4_HUMAN]	1.35882e+06	992010	592505
PPM1B	O75688	Protein phosphatase 1B OS=Homo sapiens GN=PPM1B PE=1 SV=1 - [PPM1B_HUMAN]	1.66383e+06	819993		687408
PPM1G	O15355	Protein phosphatase 1G OS=Homo sapiens GN=PPM1G PE=1 SV=1 - [PPM1G_HUMAN]	597212			2.05498e+06
PPME1	Q9Y570	Protein phosphatase methylesterase 1 OS=Homo sapiens GN=PPME1 PE=1 SV=3 - [PPME1_HUMAN]		653013		1.65706e+06
PPP1CA	P62136	Serine/threonine-protein phosphatase PP1-alpha catalytic subunit OS=Homo sapiens GN=PPP1CA PE=1 SV=1 - [PP1A_HUMAN]	5.00544e+06	2.67092e+06	1.88821e+06	7.62514e+06
PPP1CC	P36873	Serine/threonine-protein phosphatase PP1-gamma catalytic subunit OS=Homo sapiens GN=PPP1CC PE=1 SV=1 - [PP1G_HUMAN]	4.30945e+06	3.124e+06	2.01514e+06	8.51411e+06
PPP1R10	Q96QC0	Serine/threonine-protein phosphatase 1 regulatory subunit 10 OS=Homo sapiens GN=PPP1R10 PE=1 SV=1 - [PP1RA_HUMAN]	8.18444e+06	8.39066e+06	3.75523e+06	1.63682e+07
PPP1R8	Q12972	Nuclear inhibitor of protein phosphatase 1 OS=Homo sapiens GN=PPP1R8 PE=1 SV=2 - [PP1R8_HUMAN]				686106
PPP2CA	P67775	Serine/threonine-protein phosphatase 2A catalytic subunit alpha isoform OS=Homo sapiens GN=PPP2CA PE=1 SV=1 - [PP2AA_HUMAN]	7.70446e+06	5.84624e+06	3.2199e+06	1.27155e+07
PPP2R1A	P30153	Serine/threonine-protein phosphatase 2A 65 kDa regulatory subunit A alpha isoform OS=Homo sapiens GN=PPP2R1A PE=1 SV=4 - [2AAA_HUMAN]	1.99571e+07	1.31962e+07	5.1418e+06	2.21475e+07
PPP2R2A	P63151	Serine/threonine-protein phosphatase 2A 55 kDa regulatory subunit B alpha isoform OS=Homo sapiens GN=PPP2R2A PE=1 SV=1 - [2ABA_HUMAN]				2.4314e+06
PPP4C	P60510	Serine/threonine-protein phosphatase 4 catalytic subunit OS=Homo sapiens GN=PPP4C PE=1 SV=1 - [PP4C_HUMAN]	4.57149e+06	3.5086e+06	1.17198e+06	7.3308e+06
PPP5C	P53041	Serine/threonine-protein phosphatase 5 OS=Homo sapiens GN=PPP5C PE=1 SV=1 - [PPP5_HUMAN]				1.73229e+06
PPP6C	O00743	Serine/threonine-protein phosphatase 6 catalytic subunit OS=Homo sapiens GN=PPP6C PE=1 SV=1 - [PPP6_HUMAN]				858813
PRDX1	Q06830	Peroxiredoxin-1 OS=Homo sapiens GN=PRDX1 PE=1 SV=1 - [PRDX1_HUMAN]	8.91586e+07	6.40432e+07	3.99891e+07	1.40397e+08
PRDX2	P32119	Peroxiredoxin-2 OS=Homo sapiens GN=PRDX2 PE=1 SV=5 - [PRDX2_HUMAN]	3.31118e+07	3.15677e+07	1.45324e+07	6.84402e+07
PRDX3	P30048	Thioredoxin-dependent peroxide reductase, mitochondrial OS=Homo sapiens GN=PRDX3 PE=1 SV=3 - [PRDX3_HUMAN]	1.28866e+07	8.81122e+06	4.68693e+06	2.22562e+07
PRDX4	Q13162	Peroxiredoxin-4 OS=Homo sapiens GN=PRDX4 PE=1 SV=1 - [PRDX4_HUMAN]	2.4479e+07	1.19654e+07	2.49714e+06	5.23846e+07
PRDX5	P30044	Peroxiredoxin-5, mitochondrial OS=Homo sapiens GN=PRDX5 PE=1 SV=4 - [PRDX5_HUMAN]	2.83923e+06	1.4765e+06	1.00668e+06
PRDX6	P30041	Peroxiredoxin-6 OS=Homo sapiens GN=PRDX6 PE=1 SV=3 - [PRDX6_HUMAN]	1.1016e+07	5.80615e+06	1.84192e+06	1.3594e+07
PREB	Q9HCU5	Prolactin regulatory element-binding protein OS=Homo sapiens GN=PREB PE=1 SV=2 - [PREB_HUMAN]	1.10951e+06
PREP	P48147	Prolyl endopeptidase OS=Homo sapiens GN=PREP PE=1 SV=2 - [PPCE_HUMAN]	660462			1.00702e+06
PRKAA1	Q13131	5'-AMP-activated protein kinase catalytic subunit alpha-1 OS=Homo sapiens GN=PRKAA1 PE=1 SV=4 - [AAPK1_HUMAN]	2.10139e+06	639482	718690	2.76742e+06
PRKAG1	P54619	5'-AMP-activated protein kinase subunit gamma-1 OS=Homo sapiens GN=PRKAG1 PE=1 SV=1 - [AAKG1_HUMAN]	1.6385e+06			3.51292e+06
PRKAR1A	P10644	cAMP-dependent protein kinase type I-alpha regulatory subunit OS=Homo sapiens GN=PRKAR1A PE=1 SV=1 - [KAP0_HUMAN]	3.53608e+06	2.81913e+06	1.45154e+06	7.43778e+06
PRKCI	P41743	Protein kinase C iota type OS=Homo sapiens GN=PRKCI PE=1 SV=2 - [KPCI_HUMAN]				2.48976e+06
PRKDC	P78527	DNA-dependent protein kinase catalytic subunit OS=Homo sapiens GN=PRKDC PE=1 SV=3 - [PRKDC_HUMAN]	1.25112e+06	537857		1.04385e+06
PRMT1	Q99873	Protein arginine N-methyltransferase 1 OS=Homo sapiens OX=9606 GN=PRMT1 PE=1 SV=3 - [ANM1_HUMAN]	2.02974e+07	1.97909e+07	1.41494e+07	2.98887e+07
PRMT5	O14744	Protein arginine N-methyltransferase 5 OS=Homo sapiens GN=PRMT5 PE=1 SV=4 - [ANM5_HUMAN]	8.08912e+06	6.63707e+06	3.59302e+06	1.32391e+07
PRMT7	Q9NVM4	Protein arginine N-methyltransferase 7 OS=Homo sapiens GN=PRMT7 PE=1 SV=1 - [ANM7_HUMAN]				2.37927e+06
PRPF19	Q9UMS4	Pre-mRNA-processing factor 19 OS=Homo sapiens GN=PRPF19 PE=1 SV=1 - [PRP19_HUMAN]	5.76424e+06	5.68406e+06	2.95637e+06	1.45334e+07
PRPF38A	Q8NAV1	Pre-mRNA-splicing factor 38A OS=Homo sapiens GN=PRPF38A PE=1 SV=1 - [PR38A_HUMAN]	1.92067e+06			2.72148e+06
PRPF4	O43172	U4/U6 small nuclear ribonucleoprotein Prp4 OS=Homo sapiens GN=PRPF4 PE=1 SV=2 - [PRP4_HUMAN]	1.44036e+06			2.57777e+06
PRPF40A	O75400	Pre-mRNA-processing factor 40 homolog A OS=Homo sapiens GN=PRPF40A PE=1 SV=2 - [PR40A_HUMAN]	1.8266e+06	3.07912e+06	1.0798e+06	7.41615e+06
PRPF4B	Q13523	Serine/threonine-protein kinase PRP4 homolog OS=Homo sapiens GN=PRPF4B PE=1 SV=3 - [PRP4B_HUMAN]	4.05791e+06	4.47694e+06	1.68957e+06	6.07285e+06
PRPF8	Q6P2Q9	Pre-mRNA-processing-splicing factor 8 OS=Homo sapiens GN=PRPF8 PE=1 SV=2 - [PRP8_HUMAN]	2.6278e+06	1.33237e+06	782616	3.8419e+06
PRPS1	P60891	Ribose-phosphate pyrophosphokinase 1 OS=Homo sapiens GN=PRPS1 PE=1 SV=2 - [PRPS1_HUMAN]	1.04994e+07		5.26448e+06	1.64601e+07
PRPS2	P11908	Ribose-phosphate pyrophosphokinase 2 OS=Homo sapiens GN=PRPS2 PE=1 SV=2 - [PRPS2_HUMAN]	1.19141e+07	8.36404e+06	5.88714e+06	1.87877e+07
PSAT1	Q9Y617	Phosphoserine aminotransferase OS=Homo sapiens GN=PSAT1 PE=1 SV=2 - [SERC_HUMAN]	1.02403e+07	8.08657e+06	4.77898e+06	1.97527e+07
PSIP1	O75475	PC4 and SFRS1-interacting protein OS=Homo sapiens GN=PSIP1 PE=1 SV=1 - [PSIP1_HUMAN]	2.89367e+06	2.57342e+06	1.0127e+06	5.48656e+06
PSMA1	P25786	Proteasome subunit alpha type-1 OS=Homo sapiens GN=PSMA1 PE=1 SV=1 - [PSA1_HUMAN]	4.97435e+06	3.69707e+06	1.90825e+06	7.79513e+06
PSMA2	P25787	Proteasome subunit alpha type-2 OS=Homo sapiens GN=PSMA2 PE=1 SV=2 - [PSA2_HUMAN]		2.95362e+06		4.31969e+06
PSMA4	P25789	Proteasome subunit alpha type-4 OS=Homo sapiens GN=PSMA4 PE=1 SV=1 - [PSA4_HUMAN]	6.35665e+06	6.42088e+06	2.55132e+06	1.45093e+07
PSMA6	P60900	Proteasome subunit alpha type-6 OS=Homo sapiens GN=PSMA6 PE=1 SV=1 - [PSA6_HUMAN]	4.40912e+07	3.49044e+07	1.84053e+07	6.85273e+07
PSMA7	O14818	Proteasome subunit alpha type-7 OS=Homo sapiens GN=PSMA7 PE=1 SV=1 - [PSA7_HUMAN]	6.26496e+06	5.29691e+06	3.2597e+06	1.2591e+07
PSMB1	P20618	Proteasome subunit beta type-1 OS=Homo sapiens GN=PSMB1 PE=1 SV=2 - [PSB1_HUMAN]		6.64363e+06		9.63583e+06
PSMB2	P49721	Proteasome subunit beta type-2 OS=Homo sapiens GN=PSMB2 PE=1 SV=1 - [PSB2_HUMAN]	4.04982e+06			6.50417e+06
PSMB3	P49720	Proteasome subunit beta type-3 OS=Homo sapiens GN=PSMB3 PE=1 SV=2 - [PSB3_HUMAN]	3.12214e+06
PSMB4	P28070	Proteasome subunit beta type-4 OS=Homo sapiens GN=PSMB4 PE=1 SV=4 - [PSB4_HUMAN]	1.87493e+06	2.70247e+06	1.44402e+06	2.73688e+06
PSMB5	P28074	Proteasome subunit beta type-5 OS=Homo sapiens GN=PSMB5 PE=1 SV=3 - [PSB5_HUMAN]	4.23224e+06	4.23094e+06	2.51962e+06	7.34051e+06
PSMB6	P28072	Proteasome subunit beta type-6 OS=Homo sapiens GN=PSMB6 PE=1 SV=4 - [PSB6_HUMAN]	1.96156e+06			2.8356e+06
PSMC1	P62191	26S protease regulatory subunit 4 OS=Homo sapiens GN=PSMC1 PE=1 SV=1 - [PRS4_HUMAN]	1.18749e+07	1.04831e+07	7.22851e+06	2.71374e+07
PSMC2	P35998	26S protease regulatory subunit 7 OS=Homo sapiens GN=PSMC2 PE=1 SV=3 - [PRS7_HUMAN]	1.95333e+07	1.54534e+07	1.09388e+07	3.4092e+07
PSMC3	P17980	26S protease regulatory subunit 6A OS=Homo sapiens GN=PSMC3 PE=1 SV=3 - [PRS6A_HUMAN]	1.77437e+07	1.55468e+07	7.68634e+06	2.45998e+07
PSMC4	P43686	26S protease regulatory subunit 6B OS=Homo sapiens GN=PSMC4 PE=1 SV=2 - [PRS6B_HUMAN]			625881	5.04902e+06
PSMC5	P62195	26S protease regulatory subunit 8 OS=Homo sapiens GN=PSMC5 PE=1 SV=1 - [PRS8_HUMAN]	3.39272e+06	1.84219e+06	1.86883e+06	6.2178e+06
PSMC6	P62333	26S protease regulatory subunit 10B OS=Homo sapiens GN=PSMC6 PE=1 SV=1 - [PRS10_HUMAN]	7.07258e+06	5.29028e+06	2.73322e+06	1.12457e+07
PSMD1	Q99460	26S proteasome non-ATPase regulatory subunit 1 OS=Homo sapiens GN=PSMD1 PE=1 SV=2 - [PSMD1_HUMAN]	7.01855e+06	5.66481e+06	2.31538e+06	1.17195e+07
PSMD10	O75832	26S proteasome non-ATPase regulatory subunit 10 OS=Homo sapiens GN=PSMD10 PE=1 SV=1 - [PSD10_HUMAN]				351917
PSMD11	O00231	26S proteasome non-ATPase regulatory subunit 11 OS=Homo sapiens GN=PSMD11 PE=1 SV=3 - [PSD11_HUMAN]	830908	763314
PSMD12	O00232	26S proteasome non-ATPase regulatory subunit 12 OS=Homo sapiens GN=PSMD12 PE=1 SV=3 - [PSD12_HUMAN]	1.23149e+06	874116	585447	1.67527e+06
PSMD13	Q9UNM6	26S proteasome non-ATPase regulatory subunit 13 OS=Homo sapiens GN=PSMD13 PE=1 SV=2 - [PSD13_HUMAN]	9.57094e+06	7.89829e+06	3.57529e+06	1.36279e+07
PSMD14	O00487	26S proteasome non-ATPase regulatory subunit 14 OS=Homo sapiens GN=PSMD14 PE=1 SV=1 - [PSDE_HUMAN]	7.25008e+06	5.47618e+06	3.64672e+06	1.26011e+07
PSMD2	Q13200	26S proteasome non-ATPase regulatory subunit 2 OS=Homo sapiens GN=PSMD2 PE=1 SV=3 - [PSMD2_HUMAN]	1.95113e+07	8.72966e+06	5.1518e+06	2.65579e+07
PSMD3	O43242	26S proteasome non-ATPase regulatory subunit 3 OS=Homo sapiens GN=PSMD3 PE=1 SV=2 - [PSMD3_HUMAN]	2.29965e+06		1.66707e+06	3.73046e+06
PSMD4	P55036	26S proteasome non-ATPase regulatory subunit 4 OS=Homo sapiens GN=PSMD4 PE=1 SV=1 - [PSMD4_HUMAN]	2.58481e+07	2.27226e+07	8.77134e+06	4.46526e+07
PSMD5	Q16401	26S proteasome non-ATPase regulatory subunit 5 OS=Homo sapiens GN=PSMD5 PE=1 SV=3 - [PSMD5_HUMAN]	1.62622e+06	927841	648860	1.86757e+06
PSMD6	Q15008	26S proteasome non-ATPase regulatory subunit 6 OS=Homo sapiens GN=PSMD6 PE=1 SV=1 - [PSMD6_HUMAN]	2.3588e+06	1.22859e+06	523286	4.23286e+06
PSMD7	P51665	26S proteasome non-ATPase regulatory subunit 7 OS=Homo sapiens GN=PSMD7 PE=1 SV=2 - [PSMD7_HUMAN]	5.29138e+06	4.31007e+06	2.32361e+06	4.61545e+06
PSMD8	P48556	26S proteasome non-ATPase regulatory subunit 8 OS=Homo sapiens GN=PSMD8 PE=1 SV=2 - [PSMD8_HUMAN]	9.21044e+06	6.5684e+06	3.48274e+06	1.28065e+07
PSMD9	O00233	26S proteasome non-ATPase regulatory subunit 9 OS=Homo sapiens GN=PSMD9 PE=1 SV=3 - [PSMD9_HUMAN]	3.90694e+06	3.40298e+06		4.44438e+06
PSME1	Q06323	Proteasome activator complex subunit 1 OS=Homo sapiens GN=PSME1 PE=1 SV=1 - [PSME1_HUMAN]	1.86761e+06	1.45981e+06		3.53816e+06
PSME2	Q9UL46	Proteasome activator complex subunit 2 OS=Homo sapiens GN=PSME2 PE=1 SV=4 - [PSME2_HUMAN]	2.2416e+06	1.39456e+06		2.59729e+06
PSME3	P61289	Proteasome activator complex subunit 3 OS=Homo sapiens GN=PSME3 PE=1 SV=1 - [PSME3_HUMAN]	3.61846e+06	4.2296e+06	2.83041e+06	1.15737e+07
PSMF1	Q92530	Proteasome inhibitor PI31 subunit OS=Homo sapiens GN=PSMF1 PE=1 SV=2 - [PSMF1_HUMAN]				5.73402e+06
PSMG1	O95456	Proteasome assembly chaperone 1 OS=Homo sapiens GN=PSMG1 PE=1 SV=1 - [PSMG1_HUMAN]	2.94142e+06	2.55224e+06	1.35022e+06	6.03537e+06
PSPC1	Q8WXF1	Paraspeckle component 1 OS=Homo sapiens GN=PSPC1 PE=1 SV=1 - [PSPC1_HUMAN]	944925			3.42863e+06
PTBP1	P26599	Polypyrimidine tract-binding protein 1 OS=Homo sapiens GN=PTBP1 PE=1 SV=1 - [PTBP1_HUMAN]	1.47651e+07	1.40931e+07	8.30908e+06	3.19292e+07
PTER	Q96BW5	Phosphotriesterase-related protein OS=Homo sapiens GN=PTER PE=1 SV=1 - [PTER_HUMAN]	816026			1.71331e+06
PTMA	P06454	Prothymosin alpha OS=Homo sapiens GN=PTMA PE=1 SV=2 - [PTMA_HUMAN]	1.6673e+06	1.3564e+06		2.18074e+06
PTP4A1	Q93096	Protein tyrosine phosphatase type IVA 1 OS=Homo sapiens GN=PTP4A1 PE=1 SV=2 - [TP4A1_HUMAN]	1.5895e+06		596183
PTPA	Q15257	Serine/threonine-protein phosphatase 2A activator OS=Homo sapiens GN=PPP2R4 PE=1 SV=3 - [PTPA_HUMAN]	3.60519e+06	2.47601e+06		6.1605e+06
PTPN1	P18031	Tyrosine-protein phosphatase non-receptor type 1 OS=Homo sapiens GN=PTPN1 PE=1 SV=1 - [PTN1_HUMAN]	1.9101e+06	1.28741e+06	627569	3.08149e+06
PTPN11	Q06124	Tyrosine-protein phosphatase non-receptor type 11 OS=Homo sapiens GN=PTPN11 PE=1 SV=2 - [PTN11_HUMAN]		1.59906e+06	832201	2.77321e+06
PTPN23	Q9H3S7	Tyrosine-protein phosphatase non-receptor type 23 OS=Homo sapiens GN=PTPN23 PE=1 SV=1 - [PTN23_HUMAN]				1.01449e+06
PTPRF	P10586	Receptor-type tyrosine-protein phosphatase F OS=Homo sapiens GN=PTPRF PE=1 SV=2 - [PTPRF_HUMAN]				1.4855e+06
PTRH2	Q9Y3E5	Peptidyl-tRNA hydrolase 2, mitochondrial OS=Homo sapiens GN=PTRH2 PE=1 SV=1 - [PTH2_HUMAN]	3.44463e+06	3.08975e+06		6.49414e+06
PUF60	Q9UHX1	Poly(U)-binding-splicing factor PUF60 OS=Homo sapiens GN=PUF60 PE=1 SV=1 - [PUF60_HUMAN]	1.22439e+06	1.10942e+06	691041	2.68156e+06
PUM1	Q14671	Pumilio homolog 1 OS=Homo sapiens GN=PUM1 PE=1 SV=3 - [PUM1_HUMAN]		631297		1.59542e+06
PUS7	Q96PZ0	Pseudouridylate synthase 7 homolog OS=Homo sapiens GN=PUS7 PE=1 SV=2 - [PUS7_HUMAN]				1.02925e+06
PXN	P49023	Paxillin OS=Homo sapiens GN=PXN PE=1 SV=3 - [PAXI_HUMAN]	1.55406e+06	704895	805508	9.79803e+06
PYGB	P11216	Glycogen phosphorylase, brain form OS=Homo sapiens GN=PYGB PE=1 SV=5 - [PYGB_HUMAN]	1.88959e+07	1.47527e+07	9.20577e+06	3.45837e+07
PYGL	P06737	Glycogen phosphorylase, liver form OS=Homo sapiens GN=PYGL PE=1 SV=4 - [PYGL_HUMAN]	1.4597e+07	9.05783e+06	8.42163e+06	2.99554e+07
PZP	P20742	Pregnancy zone protein OS=Homo sapiens GN=PZP PE=1 SV=4 - [PZP_HUMAN]		1.01055e+06
QARS	P47897	Glutamine--tRNA ligase OS=Homo sapiens GN=QARS PE=1 SV=1 - [SYQ_HUMAN]	1.43009e+06		571417	2.14567e+06
QTRT1	Q9BXR0	Queuine tRNA-ribosyltransferase OS=Homo sapiens GN=QTRT1 PE=1 SV=3 - [TGT_HUMAN]		370064		2.00076e+06
QTRT2	Q9H974	Queuine tRNA-ribosyltransferase subunit QTRTD1 OS=Homo sapiens GN=QTRTD1 PE=1 SV=1 - [QTRD1_HUMAN]	2.5263e+06	1.48728e+06	915981	3.37356e+06
RAB10	P61026	Ras-related protein Rab-10 OS=Homo sapiens GN=RAB10 PE=1 SV=1 - [RAB10_HUMAN]	1.01791e+07	1.01314e+07		2.49142e+07
RAB11B	Q15907	Ras-related protein Rab-11B OS=Homo sapiens GN=RAB11B PE=1 SV=4 - [RB11B_HUMAN]	4.4653e+06	5.07817e+06	2.60014e+06	9.13721e+06
RAB11FIP1	Q6WKZ4	Rab11 family-interacting protein 1 OS=Homo sapiens GN=RAB11FIP1 PE=1 SV=3 - [RFIP1_HUMAN]				1.86601e+06
RAB11FIP5	Q9BXF6	Rab11 family-interacting protein 5 OS=Homo sapiens GN=RAB11FIP5 PE=1 SV=1 - [RFIP5_HUMAN]	4.09545e+06	4.23185e+06	1.16339e+06	7.81753e+06
RAB14	P61106	Ras-related protein Rab-14 OS=Homo sapiens GN=RAB14 PE=1 SV=4 - [RAB14_HUMAN]	1.1439e+07
RAB18	Q9NP72	Ras-related protein Rab-18 OS=Homo sapiens GN=RAB18 PE=1 SV=1 - [RAB18_HUMAN]	488552			1.13973e+06
RAB1A	P62820	Ras-related protein Rab-1A OS=Homo sapiens GN=RAB1A PE=1 SV=3 - [RAB1A_HUMAN]	9.51368e+06	8.48186e+06	8.72099e+06	2.80701e+07
RAB1B	Q9H0U4	Ras-related protein Rab-1B OS=Homo sapiens GN=RAB1B PE=1 SV=1 - [RAB1B_HUMAN]	1.61226e+07	6.16117e+06	7.51323e+06	2.56364e+07
RAB21	Q9UL25	Ras-related protein Rab-21 OS=Homo sapiens GN=RAB21 PE=1 SV=3 - [RAB21_HUMAN]			729730
RAB27B	O00194	Ras-related protein Rab-27B OS=Homo sapiens GN=RAB27B PE=1 SV=4 - [RB27B_HUMAN]	6.15714e+06	4.50186e+06	2.23732e+06	1.00899e+07
RAB2A	P61019	Ras-related protein Rab-2A OS=Homo sapiens GN=RAB2A PE=1 SV=1 - [RAB2A_HUMAN]	8.21946e+06	7.49389e+06	2.57174e+06	1.57237e+07
RAB34	Q9BZG1	Ras-related protein Rab-34 OS=Homo sapiens GN=RAB34 PE=1 SV=1 - [RAB34_HUMAN]				1.4394e+06
RAB35	Q15286	Ras-related protein Rab-35 OS=Homo sapiens GN=RAB35 PE=1 SV=1 - [RAB35_HUMAN]				2.07257e+07
RAB5C	P51148	Ras-related protein Rab-5C OS=Homo sapiens GN=RAB5C PE=1 SV=2 - [RAB5C_HUMAN]	2.31009e+06	2.36124e+06		3.83049e+06
RAB7A	P51149	Ras-related protein Rab-7a OS=Homo sapiens GN=RAB7A PE=1 SV=1 - [RAB7A_HUMAN]	8.36731e+06	5.06113e+06	3.81288e+06	1.38043e+07
RAB8A	P61006	Ras-related protein Rab-8A OS=Homo sapiens GN=RAB8A PE=1 SV=1 - [RAB8A_HUMAN]	1.0714e+07	1.221e+06		2.29037e+07
RABEPK	Q7Z6M1	Rab9 effector protein with kelch motifs OS=Homo sapiens GN=RABEPK PE=1 SV=1 - [RABEK_HUMAN]				1.21386e+06
RABGEF1	Q9UJ41	Rab5 GDP/GTP exchange factor OS=Homo sapiens GN=RABGEF1 PE=1 SV=2 - [RABX5_HUMAN]	1.55906e+07	1.49792e+07	3.7401e+06	1.8911e+07
RAC1	P63000	Ras-related C3 botulinum toxin substrate 1 OS=Homo sapiens GN=RAC1 PE=1 SV=1 - [RAC1_HUMAN]	3.32974e+07	2.32712e+07	1.11057e+07	4.26264e+07
RACGAP1	Q9H0H5	Rac GTPase-activating protein 1 OS=Homo sapiens GN=RACGAP1 PE=1 SV=1 - [RGAP1_HUMAN]	1.26688e+06	787718	683828	2.19026e+06
RACK1	P63244	Guanine nucleotide-binding protein subunit beta-2-like 1 OS=Homo sapiens GN=GNB2L1 PE=1 SV=3 - [GBLP_HUMAN]	8.18768e+07	8.92034e+07	4.60978e+07	1.48325e+08
RAD21	O60216	Double-strand-break repair protein rad21 homolog OS=Homo sapiens GN=RAD21 PE=1 SV=2 - [RAD21_HUMAN]				714728
RAD23A	P54725	UV excision repair protein RAD23 homolog A OS=Homo sapiens GN=RAD23A PE=1 SV=1 - [RD23A_HUMAN]	7.05766e+07	7.32211e+07	3.47266e+07	1.20715e+08
RAD23B	P54727	UV excision repair protein RAD23 homolog B OS=Homo sapiens GN=RAD23B PE=1 SV=1 - [RD23B_HUMAN]	6.98344e+07	6.56211e+07	3.14205e+07	1.33476e+08
RAD50	Q92878	DNA repair protein RAD50 OS=Homo sapiens GN=RAD50 PE=1 SV=1 - [RAD50_HUMAN]			635066
RAE1	P78406	mRNA export factor OS=Homo sapiens GN=RAE1 PE=1 SV=1 - [RAE1L_HUMAN]	2.42933e+06	1.54992e+06		1.51917e+06
RALA	P11233	Ras-related protein Ral-A OS=Homo sapiens GN=RALA PE=1 SV=1 - [RALA_HUMAN]	4.66129e+06	4.42478e+06	1.65649e+06	8.98865e+06
RAN	P62826	GTP-binding nuclear protein Ran OS=Homo sapiens GN=RAN PE=1 SV=3 - [RAN_HUMAN]	4.45325e+07	3.69625e+07	1.82972e+07	7.77929e+07
RANBP1	P43487	Ran-specific GTPase-activating protein OS=Homo sapiens GN=RANBP1 PE=1 SV=1 - [RANG_HUMAN]		4.99971e+06		1.13221e+07
RANBP10	Q6VN20	Ran-binding protein 10 OS=Homo sapiens GN=RANBP10 PE=1 SV=1 - [RBP10_HUMAN]	819339	274484		1.27867e+06
RANBP2	P49792	E3 SUMO-protein ligase RanBP2 OS=Homo sapiens GN=RANBP2 PE=1 SV=2 - [RBP2_HUMAN]			298264	694531
RANBP9	Q96S59	Ran-binding protein 9 OS=Homo sapiens GN=RANBP9 PE=1 SV=1 - [RANB9_HUMAN]				1.41809e+06
RAP1B	P61224	Ras-related protein Rap-1b OS=Homo sapiens GN=RAP1B PE=1 SV=1 - [RAP1B_HUMAN]		3.38652e+06
RAP2B	P61225	Ras-related protein Rap-2b OS=Homo sapiens GN=RAP2B PE=1 SV=1 - [RAP2B_HUMAN]	3.36674e+06	2.82696e+06	1.29701e+06	4.93586e+06
RARS	P54136	Arginine--tRNA ligase, cytoplasmic OS=Homo sapiens GN=RARS PE=1 SV=2 - [SYRC_HUMAN]	1.9413e+06	1.94701e+06	938338	4.92759e+06
RAVER1	Q8IY67	Ribonucleoprotein PTB-binding 1 OS=Homo sapiens GN=RAVER1 PE=1 SV=1 - [RAVR1_HUMAN]		1.14821e+06		2.6757e+06
RBBP4	Q09028	Histone-binding protein RBBP4 OS=Homo sapiens GN=RBBP4 PE=1 SV=3 - [RBBP4_HUMAN]	2.22298e+07	1.66724e+07	1.00756e+07	4.02774e+07
RBBP7	Q16576	Histone-binding protein RBBP7 OS=Homo sapiens GN=RBBP7 PE=1 SV=1 - [RBBP7_HUMAN]	2.6764e+07	1.35522e+07	8.91543e+06	4.83647e+07
RBCK1	Q9BYM8	RanBP-type and C3HC4-type zinc finger-containing protein 1 OS=Homo sapiens GN=RBCK1 PE=1 SV=2 - [HOIL1_HUMAN]	5.357e+06	4.8983e+06	1.58655e+06	8.03321e+06
RBM14	Q96PK6	RNA-binding protein 14 OS=Homo sapiens GN=RBM14 PE=1 SV=2 - [RBM14_HUMAN]	643887	417309		1.16541e+06
RBM15B	Q8NDT2	Putative RNA-binding protein 15B OS=Homo sapiens GN=RBM15B PE=1 SV=3 - [RB15B_HUMAN]	9.65193e+06	5.24492e+06	5.36695e+06	2.80528e+06
RBM27	Q9P2N5	RNA-binding protein 27 OS=Homo sapiens GN=RBM27 PE=1 SV=2 - [RBM27_HUMAN]	846584	876313	366015	1.77193e+06
RBM33	Q96EV2	RNA-binding protein 33 OS=Homo sapiens GN=RBM33 PE=1 SV=3 - [RBM33_HUMAN]	1.89147e+06	2.2217e+06	590971	4.15339e+06
RBM39	Q14498	RNA-binding protein 39 OS=Homo sapiens GN=RBM39 PE=1 SV=2 - [RBM39_HUMAN]	1.44512e+06	1.44808e+06	624031	3.10269e+06
RBM4	Q9BWF3	RNA-binding protein 4 OS=Homo sapiens GN=RBM4 PE=1 SV=1 - [RBM4_HUMAN]	2.24795e+06	2.4027e+06	1.29963e+06	6.49279e+06
RBM42	Q9BTD8	RNA-binding protein 42 OS=Homo sapiens GN=RBM42 PE=1 SV=1 - [RBM42_HUMAN]				1.25918e+06
RBM7	Q9Y580	RNA-binding protein 7 OS=Homo sapiens GN=RBM7 PE=1 SV=1 - [RBM7_HUMAN]	3.26759e+06	2.15346e+06		4.83755e+06
RBM8A	Q9Y5S9	RNA-binding protein 8A OS=Homo sapiens GN=RBM8A PE=1 SV=1 - [RBM8A_HUMAN]	2.90296e+06	3.28352e+06	2.16868e+06	8.25132e+06
RCC1	P18754	Regulator of chromosome condensation OS=Homo sapiens GN=RCC1 PE=1 SV=1 - [RCC1_HUMAN]	2.70393e+06	1.76221e+06	1.53694e+06	4.47113e+06
RCC2	Q9P258	Protein RCC2 OS=Homo sapiens GN=RCC2 PE=1 SV=2 - [RCC2_HUMAN]	2.20832e+06	1.3186e+06	929705	2.78624e+06
RCOR1	Q9UKL0	REST corepressor 1 OS=Homo sapiens GN=RCOR1 PE=1 SV=2 - [RCOR1_HUMAN]	2.43436e+06	1.84315e+06	990943	4.58349e+06
RDH11	Q8TC12	Retinol dehydrogenase 11 OS=Homo sapiens GN=RDH11 PE=1 SV=2 - [RDH11_HUMAN]	1.97079e+07	1.64781e+07	8.22182e+06	3.68513e+07
RDX	P35241	Radixin OS=Homo sapiens GN=RDX PE=1 SV=1 - [RADI_HUMAN]	2.07423e+07	1.97945e+07	9.59426e+06	4.70863e+07
RECQL	P46063	ATP-dependent DNA helicase Q1 OS=Homo sapiens GN=RECQL PE=1 SV=3 - [RECQ1_HUMAN]	2.66576e+06	2.57987e+06	1.41211e+06	2.86699e+06
REPIN1	Q9BWE0	Replication initiator 1 OS=Homo sapiens GN=REPIN1 PE=1 SV=1 - [REPI1_HUMAN]	9.31861e+06	7.63709e+06	2.33804e+06	1.21128e+07
RER1	O15258	Protein RER1 OS=Homo sapiens GN=RER1 PE=1 SV=1 - [RER1_HUMAN]		1.74357e+06		5.70348e+06
RERE	Q9P2R6	Arginine-glutamic acid dipeptide repeats protein OS=Homo sapiens GN=RERE PE=1 SV=2 - [RERE_HUMAN]				1.27721e+06
REST	Q13127	RE1-silencing transcription factor OS=Homo sapiens GN=REST PE=1 SV=3 - [REST_HUMAN]	2.41219e+06	1.38696e+06	36983	2.62722e+06
RFC1	P35251	Replication factor C subunit 1 OS=Homo sapiens GN=RFC1 PE=1 SV=4 - [RFC1_HUMAN]	607713	360900		837346
RFC2	P35250	Replication factor C subunit 2 OS=Homo sapiens GN=RFC2 PE=1 SV=3 - [RFC2_HUMAN]	1.95305e+06	1.54953e+06		3.51881e+06
RFC3	P40938	Replication factor C subunit 3 OS=Homo sapiens GN=RFC3 PE=1 SV=2 - [RFC3_HUMAN]	829755	508377	430680	1.43972e+06
RFC4	P35249	Replication factor C subunit 4 OS=Homo sapiens GN=RFC4 PE=1 SV=2 - [RFC4_HUMAN]	1.53634e+06	1.40122e+06	1.02949e+06	3.70077e+06
RGS4	P49798	Regulator of G-protein signaling 4 OS=Homo sapiens GN=RGS4 PE=1 SV=1 - [RGS4_HUMAN]		652762		1.86641e+06
RHEB	Q15382	GTP-binding protein Rheb OS=Homo sapiens GN=RHEB PE=1 SV=1 - [RHEB_HUMAN]				5.33889e+06
RHOA	P61586	Transforming protein RhoA OS=Homo sapiens GN=RHOA PE=1 SV=1 - [RHOA_HUMAN]	5.71422e+06	2.18509e+06	910736	9.00396e+06
RHOC	P08134	Rho-related GTP-binding protein RhoC OS=Homo sapiens GN=RHOC PE=1 SV=1 - [RHOC_HUMAN]		2.79749e+06	2.20514e+06
RHOD	O00212	Rho-related GTP-binding protein RhoD OS=Homo sapiens GN=RHOD PE=1 SV=2 - [RHOD_HUMAN]	2.5994e+06	1.92434e+06		4.12616e+06
RHOF	Q9HBH0	Rho-related GTP-binding protein RhoF OS=Homo sapiens GN=RHOF PE=1 SV=1 - [RHOF_HUMAN]		955897		1.77112e+06
RHOG	P84095	Rho-related GTP-binding protein RhoG OS=Homo sapiens GN=RHOG PE=1 SV=1 - [RHOG_HUMAN]	1.00726e+07	7.86892e+06	5.26612e+06	9.41402e+06
RHOT1	Q8IXI2	Mitochondrial Rho GTPase 1 OS=Homo sapiens GN=RHOT1 PE=1 SV=2 - [MIRO1_HUMAN]				1.10413e+06
RHOT2	Q8IXI1	Mitochondrial Rho GTPase 2 OS=Homo sapiens GN=RHOT2 PE=1 SV=2 - [MIRO2_HUMAN]				1.73123e+06
RIF1	Q5UIP0	Telomere-associated protein RIF1 OS=Homo sapiens GN=RIF1 PE=1 SV=2 - [RIF1_HUMAN]	575678	738706		1.0318e+06
RIOK2	Q9BVS4	Serine/threonine-protein kinase RIO2 OS=Homo sapiens GN=RIOK2 PE=1 SV=2 - [RIOK2_HUMAN]				350275
RLF	Q13129	Zinc finger protein Rlf OS=Homo sapiens GN=RLF PE=1 SV=2 - [RLF_HUMAN]	480013			442856
RNF111	Q6ZNA4	E3 ubiquitin-protein ligase Arkadia OS=Homo sapiens GN=RNF111 PE=1 SV=3 - [RN111_HUMAN]	528410
RNF114	Q9Y508	E3 ubiquitin-protein ligase RNF114 OS=Homo sapiens GN=RNF114 PE=1 SV=1 - [RN114_HUMAN]	8.62354e+06	6.7185e+06	1.75016e+06	1.15719e+07
RNF149	Q8NC42	E3 ubiquitin-protein ligase RNF149 OS=Homo sapiens GN=RNF149 PE=2 SV=2 - [RN149_HUMAN]	1.81783e+06	1.40025e+06		2.74021e+06
RNF166	Q96A37	RING finger protein 166 OS=Homo sapiens GN=RNF166 PE=2 SV=1 - [RN166_HUMAN]	1.0194e+06	1426748		2.83458e+06
RNF168	Q8IYW5	E3 ubiquitin-protein ligase RNF168 OS=Homo sapiens GN=RNF168 PE=1 SV=1 - [RN168_HUMAN]	2.61751e+06	2.53604e+06		2.73864e+06
RNF220	Q5VTB9	E3 ubiquitin-protein ligase RNF220 OS=Homo sapiens GN=RNF220 PE=1 SV=1 - [RN220_HUMAN]		2.06019e+06	1.02424e+06
RNF31	Q96EP0	E3 ubiquitin-protein ligase RNF31 OS=Homo sapiens GN=RNF31 PE=1 SV=1 - [RNF31_HUMAN]	1.50198e+06	1.2608e+06		1.27317e+06
RNF5	Q99942	E3 ubiquitin-protein ligase RNF5 OS=Homo sapiens GN=RNF5 PE=1 SV=1 - [RNF5_HUMAN]	3.83257e+06	3.00241e+06	1.8684e+06	7.39854e+06
RNFT2	Q96EX2	RING finger and transmembrane domain-containing protein 2 OS=Homo sapiens GN=RNFT2 PE=2 SV=2 - [RNFT2_HUMAN]	1.68619e+06
RNH1	P13489	Ribonuclease inhibitor OS=Homo sapiens GN=RNH1 PE=1 SV=2 - [RINI_HUMAN]	7.33631e+06	4.94722e+06	2.71677e+06	1.11605e+07
RNPEP	Q9H4A4	Aminopeptidase B OS=Homo sapiens GN=RNPEP PE=1 SV=2 - [AMPB_HUMAN]	1.4673e+06	871580	654167	2.81791e+06
RP2	O75695	Protein XRP2 OS=Homo sapiens GN=RP2 PE=1 SV=4 - [XRP2_HUMAN]	5.58239e+06	4.724e+06	1.33925e+06	8.15829e+06
RPA1	P27694	Replication protein A 70 kDa DNA-binding subunit OS=Homo sapiens GN=RPA1 PE=1 SV=2 - [RFA1_HUMAN]	1.4904e+06	700660	379977	2.32913e+06
RPL10	P27635	60S ribosomal protein L10 OS=Homo sapiens GN=RPL10 PE=1 SV=4 - [RL10_HUMAN]	3.69972e+06	5.64358e+06	2.47799e+06	1.1264e+07
RPL10A	P62906	60S ribosomal protein L10a OS=Homo sapiens GN=RPL10A PE=1 SV=2 - [RL10A_HUMAN]	2.12041e+07	1.47533e+07	5.66492e+06	2.56021e+07
RPL12	P30050	60S ribosomal protein L12 OS=Homo sapiens GN=RPL12 PE=1 SV=1 - [RL12_HUMAN]	7.5101e+06	6.28179e+06	3.38815e+06	1.54306e+07
RPL13	P26373	60S ribosomal protein L13 OS=Homo sapiens GN=RPL13 PE=1 SV=4 - [RL13_HUMAN]	1.59531e+07	1.5425e+07	3.4188e+06	3.93173e+07
RPL13A	P40429	60S ribosomal protein L13a OS=Homo sapiens GN=RPL13A PE=1 SV=2 - [RL13A_HUMAN]	6.22743e+06	5.80839e+06	2.10934e+06	9.37905e+06
RPL15	P61313	60S ribosomal protein L15 OS=Homo sapiens GN=RPL15 PE=1 SV=2 - [RL15_HUMAN]	3.20673e+08	2.77672e+08	7.37809e+07	3.67068e+08
RPL17	P18621	60S ribosomal protein L17 OS=Homo sapiens GN=RPL17 PE=1 SV=3 - [RL17_HUMAN]		3.52529e+06		4.41032e+06
RPL18	Q07020	60S ribosomal protein L18 OS=Homo sapiens GN=RPL18 PE=1 SV=2 - [RL18_HUMAN]	9.24024e+06	7.40781e+06	2.78901e+06	1.46986e+07
RPL18A	Q02543	60S ribosomal protein L18a OS=Homo sapiens GN=RPL18A PE=1 SV=2 - [RL18A_HUMAN]	2.87176e+07	2.23681e+07	1.30002e+07	5.11318e+07
RPL19	P84098	60S ribosomal protein L19 OS=Homo sapiens GN=RPL19 PE=1 SV=1 - [RL19_HUMAN]	6.74599e+06		2.72634e+06
RPL21	P46778	60S ribosomal protein L21 OS=Homo sapiens GN=RPL21 PE=1 SV=2 - [RL21_HUMAN]				1.13954e+07
RPL22	P35268	60S ribosomal protein L22 OS=Homo sapiens GN=RPL22 PE=1 SV=2 - [RL22_HUMAN]	1.36958e+07	1.16802e+07	6.5325e+06	3.14163e+07
RPL23	P62829	60S ribosomal protein L23 OS=Homo sapiens GN=RPL23 PE=1 SV=1 - [RL23_HUMAN]				2.57197e+06
RPL24	P83731	60S ribosomal protein L24 OS=Homo sapiens GN=RPL24 PE=1 SV=1 - [RL24_HUMAN]	2.31934e+06	2.99513e+06		4.4008e+06
RPL27A	P46776	60S ribosomal protein L27a OS=Homo sapiens GN=RPL27A PE=1 SV=2 - [RL27A_HUMAN]	1.49513e+09	1.67872e+09	4.15118e+08	2.87989e+09
RPL3	P39023	60S ribosomal protein L3 OS=Homo sapiens GN=RPL3 PE=1 SV=2 - [RL3_HUMAN]	1.06737e+07	1.17536e+07	3.75907e+06	2.12737e+07
RPL30	P62888	60S ribosomal protein L30 OS=Homo sapiens GN=RPL30 PE=1 SV=2 - [RL30_HUMAN]	1.2863e+07	1.45562e+07	6.78162e+06	2.70143e+07
RPL35A	P18077	60S ribosomal protein L35a OS=Homo sapiens GN=RPL35A PE=1 SV=2 - [RL35A_HUMAN]				4.83823e+06
RPL36	Q9Y3U8	60S ribosomal protein L36 OS=Homo sapiens GN=RPL36 PE=1 SV=3 - [RL36_HUMAN]				3.95769e+06
RPL38	P63173	60S ribosomal protein L38 OS=Homo sapiens GN=RPL38 PE=1 SV=2 - [RL38_HUMAN]		2.38428e+06		4.73175e+06
RPL4	P36578	60S ribosomal protein L4 OS=Homo sapiens GN=RPL4 PE=1 SV=5 - [RL4_HUMAN]	2.53764e+06	2.53273e+06	909583	6.64649e+06
RPL5	P46777	60S ribosomal protein L5 OS=Homo sapiens GN=RPL5 PE=1 SV=3 - [RL5_HUMAN]	2.68427e+06	2.54425e+06		3.72289e+06
RPL6	Q02878	60S ribosomal protein L6 OS=Homo sapiens GN=RPL6 PE=1 SV=3 - [RL6_HUMAN]		2.89435e+06		5.71281e+06
RPL7	P18124	60S ribosomal protein L7 OS=Homo sapiens GN=RPL7 PE=1 SV=1 - [RL7_HUMAN]	5.0305e+06	5.27792e+06	1.83006e+06	1.11824e+07
RPL7A	P62424	60S ribosomal protein L7a OS=Homo sapiens GN=RPL7A PE=1 SV=2 - [RL7A_HUMAN]	4.61982e+06	3.28306e+06	1.53254e+06	1.08043e+07
RPL8	P62917	60S ribosomal protein L8 OS=Homo sapiens GN=RPL8 PE=1 SV=2 - [RL8_HUMAN]	1.38441e+07	1.2764e+07	8.04682e+06	2.25839e+07
RPLP0	P05388	60S acidic ribosomal protein P0 OS=Homo sapiens GN=RPLP0 PE=1 SV=1 - [RLA0_HUMAN]	1.20364e+07	1.02062e+07	5.63341e+06	2.55071e+07
RPLP2	P05387	60S acidic ribosomal protein P2 OS=Homo sapiens GN=RPLP2 PE=1 SV=1 - [RLA2_HUMAN]	8.24914e+06	8.65664e+06	3.45047e+06	1.34582e+07
RPN1	P04843	Dolichyl-diphosphooligosaccharide--protein glycosyltransferase subunit 1 OS=Homo sapiens GN=RPN1 PE=1 SV=1 - [RPN1_HUMAN]	9.85962e+06	6.26076e+06	3.28693e+06	1.30269e+07
RPN2	P04844	Dolichyl-diphosphooligosaccharide--protein glycosyltransferase subunit 2 OS=Homo sapiens GN=RPN2 PE=1 SV=3 - [RPN2_HUMAN]	4.98356e+06	2.67009e+06	1.7477e+06	4.271e+06
RPRD1B	Q9NQG5	Regulation of nuclear pre-mRNA domain-containing protein 1B OS=Homo sapiens GN=RPRD1B PE=1 SV=1 - [RPR1B_HUMAN]				1.86005e+06
RPS10	P46783	40S ribosomal protein S10 OS=Homo sapiens GN=RPS10 PE=1 SV=1 - [RS10_HUMAN]	1.83615e+08	2.0008e+08	1.0913e+08	3.76603e+08
RPS12	P25398	40S ribosomal protein S12 OS=Homo sapiens GN=RPS12 PE=1 SV=3 - [RS12_HUMAN]	3.46834e+06	3.3938e+06		990582
RPS14	P62263	40S ribosomal protein S14 OS=Homo sapiens GN=RPS14 PE=1 SV=3 - [RS14_HUMAN]	9.33953e+06	7.75733e+06	4.07706e+06	1.75191e+07
RPS15A	P62244	40S ribosomal protein S15a OS=Homo sapiens GN=RPS15A PE=1 SV=2 - [RS15A_HUMAN]	7.42766e+06	2.23767e+06	2.60399e+06	1.01213e+07
RPS16	P62249	40S ribosomal protein S16 OS=Homo sapiens GN=RPS16 PE=1 SV=2 - [RS16_HUMAN]	2.97997e+06	3.3307e+06	962529	5.79834e+06
RPS19	P39019	40S ribosomal protein S19 OS=Homo sapiens GN=RPS19 PE=1 SV=2 - [RS19_HUMAN]				1.45102e+06
RPS2	P15880	40S ribosomal protein S2 OS=Homo sapiens GN=RPS2 PE=1 SV=2 - [RS2_HUMAN]		3.50782e+06		6.61675e+06
RPS20	P60866	40S ribosomal protein S20 OS=Homo sapiens GN=RPS20 PE=1 SV=1 - [RS20_HUMAN]	1.08756e+08	1.12598e+08	4.29803e+07	2.946e+08
RPS23	P62266	40S ribosomal protein S23 OS=Homo sapiens GN=RPS23 PE=1 SV=3 - [RS23_HUMAN]	3.35653e+06	3.98771e+06		1.78034e+07
RPS25	P62851	40S ribosomal protein S25 OS=Homo sapiens GN=RPS25 PE=1 SV=1 - [RS25_HUMAN]		4.93596e+06	4.40641e+06	1.46105e+07
RPS26	P62854	40S ribosomal protein S26 OS=Homo sapiens GN=RPS26 PE=1 SV=3 - [RS26_HUMAN]	4.40994e+06			7.57417e+06
RPS27	P42677	40S ribosomal protein S27 OS=Homo sapiens GN=RPS27 PE=1 SV=3 - [RS27_HUMAN]	2.70319e+07	2.38303e+07	1.15647e+07	5.18304e+07
RPS27A	P62979	Ubiquitin-40S ribosomal protein S27a OS=Homo sapiens GN=RPS27A PE=1 SV=2 - [RS27A_HUMAN]	2.26356e+10	4.66616e+10	1.46699e+10	5.73716e+10
RPS3	P23396	40S ribosomal protein S3 OS=Homo sapiens GN=RPS3 PE=1 SV=2 - [RS3_HUMAN]	2.93032e+07	2.84613e+07	1.31557e+07	5.73274e+07
RPS3A	P61247	40S ribosomal protein S3a OS=Homo sapiens GN=RPS3A PE=1 SV=2 - [RS3A_HUMAN]	3.04219e+06	3.23914e+06	1.28756e+06	6.80982e+06
RPS4X	P62701	40S ribosomal protein S4, X isoform OS=Homo sapiens GN=RPS4X PE=1 SV=2 - [RS4X_HUMAN]	3.06761e+06	3.64948e+06	2.00556e+06	6.96381e+06
RPS5	P46782	40S ribosomal protein S5 OS=Homo sapiens GN=RPS5 PE=1 SV=4 - [RS5_HUMAN]	4.36582e+06	3.60704e+06	1.87643e+06	7.34226e+06
RPS7	P62081	40S ribosomal protein S7 OS=Homo sapiens GN=RPS7 PE=1 SV=1 - [RS7_HUMAN]	5.95548e+08	5.74519e+08	2.63797e+08	1.08843e+09
RPS8	P62241	40S ribosomal protein S8 OS=Homo sapiens GN=RPS8 PE=1 SV=2 - [RS8_HUMAN]	6.12185e+06	5.98611e+06	3.06741e+06	1.06069e+07
RPS9	P46781	40S ribosomal protein S9 OS=Homo sapiens GN=RPS9 PE=1 SV=3 - [RS9_HUMAN]	5.77243e+06	6.06889e+06	2.22186e+06	1.29627e+07
RPSA	P08865	40S ribosomal protein SA OS=Homo sapiens GN=RPSA PE=1 SV=4 - [RSSA_HUMAN]	2.15167e+06	1.05417e+06	541631	3.15927e+06
RRAS	P10301	Ras-related protein R-Ras OS=Homo sapiens GN=RRAS PE=1 SV=1 - [RRAS_HUMAN]		2.82247e+06		5.43864e+06
RRAS2	P62070	Ras-related protein R-Ras2 OS=Homo sapiens GN=RRAS2 PE=1 SV=1 - [RRAS2_HUMAN]	2.91872e+06	2.47028e+06	1.18164e+06	6.63179e+06
RRBP1	Q9P2E9	Ribosome-binding protein 1 OS=Homo sapiens OX=9606 GN=RRBP1 PE=1 SV=5 - [RRBP1_HUMAN]	645033	445315		948689
RRM1	P23921	Ribonucleoside-diphosphate reductase large subunit OS=Homo sapiens GN=RRM1 PE=1 SV=1 - [RIR1_HUMAN]	2.1293e+06		935170	4.1922e+06
RRP9	O43818	U3 small nucleolar RNA-interacting protein 2 OS=Homo sapiens GN=RRP9 PE=1 SV=1 - [U3IP2_HUMAN]				1.42818e+06
RSBN1	Q5VWQ0	Round spermatid basic protein 1 OS=Homo sapiens GN=RSBN1 PE=1 SV=2 - [RSBN1_HUMAN]	4.19412e+06	3.64513e+06	1.76845e+06	7.48372e+06
RSF1	Q96T23	Remodeling and spacing factor 1 OS=Homo sapiens GN=RSF1 PE=1 SV=2 - [RSF1_HUMAN]	404473
RTCB	Q9Y3I0	tRNA-splicing ligase RtcB homolog OS=Homo sapiens GN=RTCB PE=1 SV=1 - [RTCB_HUMAN]	898898	1.13797e+06	497029	3.12262e+06
RTF2	Q9BY42	Protein RTF2 homolog OS=Homo sapiens GN=RTFDC1 PE=1 SV=3 - [RTF2_HUMAN]		1.53833e+06	504613	3.18653e+06
RTL8C	A6ZKI3	Protein FAM127A OS=Homo sapiens GN=FAM127A PE=1 SV=1 - [F127A_HUMAN]	9.38518e+06	8.04038e+06	4.74569e+06	1.43057e+07
RTN3	O95197	Reticulon-3 OS=Homo sapiens GN=RTN3 PE=1 SV=2 - [RTN3_HUMAN]	3.74963e+06	3.78008e+06		9.08274e+06
RTN4	Q9NQC3	Reticulon-4 OS=Homo sapiens GN=RTN4 PE=1 SV=2 - [RTN4_HUMAN]				1.02342e+06
RTRAF	Q9Y224	UPF0568 protein C14orf166 OS=Homo sapiens GN=C14orf166 PE=1 SV=1 - [CN166_HUMAN]	1.59075e+06	1.62007e+06		3.23886e+06
RUFY1	Q96T51	RUN and FYVE domain-containing protein 1 OS=Homo sapiens GN=RUFY1 PE=1 SV=2 - [RUFY1_HUMAN]	728852	617690	241495	861007
RUVBL1	Q9Y265	RuvB-like 1 OS=Homo sapiens GN=RUVBL1 PE=1 SV=1 - [RUVB1_HUMAN]	5.32506e+06	5.2398e+06	1.94214e+06	1.14772e+07
RUVBL2	Q9Y230	RuvB-like 2 OS=Homo sapiens GN=RUVBL2 PE=1 SV=3 - [RUVB2_HUMAN]	2.14804e+06	3.15016e+06	1.21002e+06	4.34514e+06
S100A11	P31949	Protein S100-A11 OS=Homo sapiens GN=S100A11 PE=1 SV=2 - [S10AB_HUMAN]	8.49477e+06		4.67314e+06	1.34387e+07
S100A4	P26447	Protein S100-A4 OS=Homo sapiens GN=S100A4 PE=1 SV=1 - [S10A4_HUMAN]	1.93427e+07	1.12382e+07	6.20105e+06	1.85315e+07
S100A6	P06703	Protein S100-A6 OS=Homo sapiens GN=S100A6 PE=1 SV=1 - [S10A6_HUMAN]	2.75501e+07	2.34491e+07	1.11436e+07	4.90056e+07
S100A8	P05109	Protein S100-A8 OS=Homo sapiens GN=S100A8 PE=1 SV=1 - [S10A8_HUMAN]	1.86745e+06	2.98776e+06	3.38626e+06	1.969e+06
S100A9	P06702	Protein S100-A9 OS=Homo sapiens GN=S100A9 PE=1 SV=1 - [S10A9_HUMAN]	613237	745793	2.46114e+06	1.23149e+06
SAE1	Q9UBE0	SUMO-activating enzyme subunit 1 OS=Homo sapiens GN=SAE1 PE=1 SV=1 - [SAE1_HUMAN]	2.05595e+06	1.27421e+06	515065	3.20826e+06
SAFB	Q15424	Scaffold attachment factor B1 OS=Homo sapiens GN=SAFB PE=1 SV=4 - [SAFB1_HUMAN]	7.89678e+06		5.37384e+06	1.18172e+07
SAFB2	Q14151	Scaffold attachment factor B2 OS=Homo sapiens GN=SAFB2 PE=1 SV=1 - [SAFB2_HUMAN]	1.02942e+07	1.24788e+07	6.49735e+06	1.80546e+07
SAMHD1	Q9Y3Z3	Deoxynucleoside triphosphate triphosphohydrolase SAMHD1 OS=Homo sapiens GN=SAMHD1 PE=1 SV=2 - [SAMH1_HUMAN]		913835		2.27217e+06
SAMM50	Q9Y512	Sorting and assembly machinery component 50 homolog OS=Homo sapiens GN=SAMM50 PE=1 SV=3 - [SAM50_HUMAN]				2.2873e+06
SAR1A	Q9NR31	GTP-binding protein SAR1a OS=Homo sapiens GN=SAR1A PE=1 SV=1 - [SAR1A_HUMAN]	3.03835e+06	2.09821e+06		5.01526e+06
SARAF	Q96BY9	Store-operated calcium entry-associated regulatory factor OS=Homo sapiens GN=TMEM66 PE=1 SV=1 - [SARAF_HUMAN]				391903
SARNP	P82979	SAP domain-containing ribonucleoprotein OS=Homo sapiens GN=SARNP PE=1 SV=3 - [SARNP_HUMAN]	2.51182e+06			4.55477e+06
SARS	P49591	Serine--tRNA ligase, cytoplasmic OS=Homo sapiens GN=SARS PE=1 SV=3 - [SYSC_HUMAN]		582675
SART1	O43290	U4/U6.U5 tri-snRNP-associated protein 1 OS=Homo sapiens GN=SART1 PE=1 SV=1 - [SNUT1_HUMAN]	879612	943069	504196	2.13364e+06
SBDS	Q9Y3A5	Ribosome maturation protein SBDS OS=Homo sapiens GN=SBDS PE=1 SV=4 - [SBDS_HUMAN]				3.35068e+06
SCAF11	Q99590	Protein SCAF11 OS=Homo sapiens GN=SCAF11 PE=1 SV=2 - [SCAFB_HUMAN]	243157
SCAMP1	O15126	Secretory carrier-associated membrane protein 1 OS=Homo sapiens GN=SCAMP1 PE=1 SV=2 - [SCAM1_HUMAN]	1.98349e+06	2.90976e+06		4.52667e+06
SCAMP3	O14828	Secretory carrier-associated membrane protein 3 OS=Homo sapiens GN=SCAMP3 PE=1 SV=3 - [SCAM3_HUMAN]	8.08711e+06	5.31668e+06	2.03991e+06	8.80896e+06
SCARB1	Q8WTV0	Scavenger receptor class B member 1 OS=Homo sapiens GN=SCARB1 PE=1 SV=1 - [SCRB1_HUMAN]	2.50462e+06	2.84609e+06	1.08999e+06	6.15464e+06
SCCPDH	Q8NBX0	Saccharopine dehydrogenase-like oxidoreductase OS=Homo sapiens GN=SCCPDH PE=1 SV=1 - [SCPDL_HUMAN]	1.07403e+06	1.04969e+06		2.47078e+06
SCD	O00767	Acyl-CoA desaturase OS=Homo sapiens GN=SCD PE=1 SV=2 - [ACOD_HUMAN]	7.72706e+06	8.89225e+06	2.42349e+06	1.59044e+07
SCP2	P22307	Non-specific lipid-transfer protein OS=Homo sapiens GN=SCP2 PE=1 SV=2 - [NLTP_HUMAN]				1.8905e+06
SDC4	P31431	Syndecan-4 OS=Homo sapiens GN=SDC4 PE=1 SV=2 - [SDC4_HUMAN]				1.08705e+06
SDF2	Q99470	Stromal cell-derived factor 2 OS=Homo sapiens GN=SDF2 PE=1 SV=2 - [SDF2_HUMAN]	5.56668e+06	5.3215e+06	1.61919e+06	8.87167e+06
SDF2L1	Q9HCN8	Stromal cell-derived factor 2-like protein 1 OS=Homo sapiens GN=SDF2L1 PE=1 SV=2 - [SDF2L_HUMAN]	5.40675e+06	4.29785e+06		1.03968e+07
SDHA	P31040	Succinate dehydrogenase [ubiquinone] flavoprotein subunit, mitochondrial OS=Homo sapiens GN=SDHA PE=1 SV=2 - [SDHA_HUMAN]	4.52265e+06	4.35337e+06	2.07162e+06	1.07635e+07
SEC11A	P67812	Signal peptidase complex catalytic subunit SEC11A OS=Homo sapiens GN=SEC11A PE=1 SV=1 - [SC11A_HUMAN]				3.48187e+06
SEC13	P55735	Protein SEC13 homolog OS=Homo sapiens GN=SEC13 PE=1 SV=3 - [SEC13_HUMAN]	4.11074e+06	2.67124e+06	2.11496e+06	5.59686e+06
SEC14L1	Q92503	SEC14-like protein 1 OS=Homo sapiens GN=SEC14L1 PE=1 SV=2 - [S14L1_HUMAN]	2.04794e+06	3.18761e+06	903985	3.28883e+06
SEC16A	O15027	Protein transport protein Sec16A OS=Homo sapiens OX=9606 GN=SEC16A PE=1 SV=4 - [SC16A_HUMAN]	855683	667607	336566	1.12443e+06
SEC22B	O75396	Vesicle-trafficking protein SEC22b OS=Homo sapiens GN=SEC22B PE=1 SV=4 - [SC22B_HUMAN]	2.87035e+06	2.23629e+06	1.2483e+06	5.17976e+06
SEC23A	Q15436	Protein transport protein Sec23A OS=Homo sapiens GN=SEC23A PE=1 SV=2 - [SC23A_HUMAN]				1.17157e+06
SEC23IP	Q9Y6Y8	SEC23-interacting protein OS=Homo sapiens GN=SEC23IP PE=1 SV=1 - [S23IP_HUMAN]	705699	622425	348993	2.13401e+06
SEC31A	O94979	Protein transport protein Sec31A OS=Homo sapiens GN=SEC31A PE=1 SV=3 - [SC31A_HUMAN]	1.66161e+06	1.43007e+06		3.72266e+06
SEC61A1	P61619	Protein transport protein Sec61 subunit alpha isoform 1 OS=Homo sapiens GN=SEC61A1 PE=1 SV=2 - [S61A1_HUMAN]	3.12557e+06
SEH1L	Q96EE3	Nucleoporin SEH1 OS=Homo sapiens GN=SEH1L PE=1 SV=3 - [SEH1_HUMAN]	1.98994e+06	1.35093e+06	1.2755e+06	2.31593e+06
SEMA3A	Q14563	Semaphorin-3A OS=Homo sapiens GN=SEMA3A PE=1 SV=1 - [SEM3A_HUMAN]	5.38584e+06	5.14115e+06	2.84386e+06	1.15238e+07
SENP1	Q9P0U3	Sentrin-specific protease 1 OS=Homo sapiens GN=SENP1 PE=1 SV=2 - [SENP1_HUMAN]	1.22299e+06	937122	345928	2.44996e+06
SEPT10.	Q9P0V9	Septin-10 OS=Homo sapiens GN=SEPT10 PE=1 SV=2 - [SEP10_HUMAN]	2.83779e+06			3.23585e+06
SEPT11.	Q9NVA2	Septin-11 OS=Homo sapiens GN=SEPT11 PE=1 SV=3 - [SEP11_HUMAN]	3.83906e+06	914385	828012	4.6641e+06
SEPT2.	Q15019	Septin-2 OS=Homo sapiens GN=SEPT2 PE=1 SV=1 - [SEPT2_HUMAN]	3.6071e+06	3.11448e+06	1.60672e+06	6.4602e+06
SEPT6.	Q14141	Septin-6 OS=Homo sapiens GN=SEPT6 PE=1 SV=4 - [SEPT6_HUMAN]	3.51785e+06	914014	936374	4.29678e+06
SEPT7.	Q16181	Septin-7 OS=Homo sapiens GN=SEPT7 PE=1 SV=2 - [SEPT7_HUMAN]	3.2536e+06	2.76539e+06		5.74193e+06
SEPT9.	Q9UHD8	Septin-9 OS=Homo sapiens GN=SEPT9 PE=1 SV=2 - [SEPT9_HUMAN]	907515	723346	915839	3.17906e+06
SERBP1	Q8NC51	Plasminogen activator inhibitor 1 RNA-binding protein OS=Homo sapiens GN=SERBP1 PE=1 SV=2 - [PAIRB_HUMAN]	8.25108e+06	7.23153e+06	3.84621e+06	1.6171e+07
SERPINA3	P01011	Alpha-1-antichymotrypsin OS=Homo sapiens GN=SERPINA3 PE=1 SV=2 - [AACT_HUMAN]				2.95776e+06
SERPINB12	Q96P63	Serpin B12 OS=Homo sapiens GN=SERPINB12 PE=1 SV=1 - [SPB12_HUMAN]	2.02999e+06	5.61796e+06	2.48204e+06	1.10125e+06
SERPINB3	P29508	Serpin B3 OS=Homo sapiens GN=SERPINB3 PE=1 SV=2 - [SPB3_HUMAN]	362528	2.24601e+06	317807
SERPINB4	P48594	Serpin B4 OS=Homo sapiens GN=SERPINB4 PE=1 SV=2 - [SPB4_HUMAN]			893734	2.85148e+06
SERPINB6	P35237	Serpin B6 OS=Homo sapiens GN=SERPINB6 PE=1 SV=3 - [SPB6_HUMAN]	1.96229e+06	2.20008e+06	1.37099e+06	3.90841e+06
SERPINB8	P50452	Serpin B8 OS=Homo sapiens GN=SERPINB8 PE=1 SV=2 - [SPB8_HUMAN]				2.86865e+06
SERPINB9	P50453	Serpin B9 OS=Homo sapiens GN=SERPINB9 PE=1 SV=1 - [SPB9_HUMAN]	1.82407e+06	2.0126e+06		3.7695e+06
SERPINH1	P50454	Serpin H1 OS=Homo sapiens GN=SERPINH1 PE=1 SV=2 - [SERPH_HUMAN]	4.51464e+06	1.77033e+06	1.06423e+06	5.91627e+06
SET	Q01105	Protein SET OS=Homo sapiens GN=SET PE=1 SV=3 - [SET_HUMAN]	1.3236e+06
SF1	Q15637	Splicing factor 1 OS=Homo sapiens GN=SF1 PE=1 SV=4 - [SF01_HUMAN]	4.39686e+06	4.02314e+06		1.00903e+07
SF3A2	Q15428	Splicing factor 3A subunit 2 OS=Homo sapiens GN=SF3A2 PE=1 SV=2 - [SF3A2_HUMAN]	1.15099e+07	6.72565e+06	3.44864e+06	1.71728e+07
SF3B1	O75533	Splicing factor 3B subunit 1 OS=Homo sapiens GN=SF3B1 PE=1 SV=3 - [SF3B1_HUMAN]	1.52943e+06	897506		2.71472e+06
SF3B2	Q13435	Splicing factor 3B subunit 2 OS=Homo sapiens GN=SF3B2 PE=1 SV=2 - [SF3B2_HUMAN]	1.60605e+06	1.67313e+06		1.93529e+06
SF3B3	Q15393	Splicing factor 3B subunit 3 OS=Homo sapiens GN=SF3B3 PE=1 SV=4 - [SF3B3_HUMAN]	5.67139e+06	4.08451e+06	2.83058e+06	9.00427e+06
SF3B4	Q15427	Splicing factor 3B subunit 4 OS=Homo sapiens GN=SF3B4 PE=1 SV=1 - [SF3B4_HUMAN]	1.42647e+07	1.58919e+07	9.44767e+06	3.28843e+07
SF3B6	Q9Y3B4	Pre-mRNA branch site protein p14 OS=Homo sapiens GN=SF3B14 PE=1 SV=1 - [PM14_HUMAN]	1.47624e+06
SFN	P31947	14-3-3 protein sigma OS=Homo sapiens GN=SFN PE=1 SV=1 - [1433S_HUMAN]			2.14445e+07
SFPQ	P23246	Splicing factor, proline- and glutamine-rich OS=Homo sapiens GN=SFPQ PE=1 SV=2 - [SFPQ_HUMAN]	7.67946e+06	8.6194e+06	3.76209e+06	1.70226e+07
SFT2D2	O95562	Vesicle transport protein SFT2B OS=Homo sapiens GN=SFT2D2 PE=1 SV=1 - [SFT2B_HUMAN]	2.87213e+06
SFXN1	Q9H9B4	Sideroflexin-1 OS=Homo sapiens GN=SFXN1 PE=1 SV=4 - [SFXN1_HUMAN]	3.04446e+06	2.06645e+06	823492	4.54979e+06
SGSH	P51688	N-sulphoglucosamine sulphohydrolase OS=Homo sapiens GN=SGSH PE=1 SV=1 - [SPHM_HUMAN]	2.4557e+06	3.56947e+06		4.95191e+06
SGTA	O43765	Small glutamine-rich tetratricopeptide repeat-containing protein alpha OS=Homo sapiens GN=SGTA PE=1 SV=1 - [SGTA_HUMAN]	6.14635e+06	3.91146e+06	2.06793e+06	8.83475e+06
SHC1	P29353	SHC-transforming protein 1 OS=Homo sapiens GN=SHC1 PE=1 SV=4 - [SHC1_HUMAN]	668576			796833
SHMT1	P34896	Serine hydroxymethyltransferase, cytosolic OS=Homo sapiens GN=SHMT1 PE=1 SV=1 - [GLYC_HUMAN]	3.80684e+06	2.40298e+06	1.44467e+06	6.881e+06
SHMT2	P34897	Serine hydroxymethyltransferase, mitochondrial OS=Homo sapiens GN=SHMT2 PE=1 SV=3 - [GLYM_HUMAN]	3.43964e+06	1.84217e+06	1.46769e+06	3.32356e+06
SIK3	Q9Y2K2	Serine/threonine-protein kinase SIK3 OS=Homo sapiens OX=9606 GN=SIK3 PE=1 SV=4 - [SIK3_HUMAN]	1.20858e+06	1.39378e+06	738222	2.68322e+06
SIN3A	Q96ST3	Paired amphipathic helix protein Sin3a OS=Homo sapiens GN=SIN3A PE=1 SV=2 - [SIN3A_HUMAN]	2.62141e+06	2.50398e+06	1.56503e+06	6.78908e+06
SIRT2	Q8IXJ6	NAD-dependent protein deacetylase sirtuin-2 OS=Homo sapiens GN=SIRT2 PE=1 SV=2 - [SIR2_HUMAN]	830096			624595
SKP1	P63208	S-phase kinase-associated protein 1 OS=Homo sapiens GN=SKP1 PE=1 SV=2 - [SKP1_HUMAN]	1.45682e+07	9.42471e+06	5.38593e+06	2.29278e+07
SLC12A2	P55011	Solute carrier family 12 member 2 OS=Homo sapiens GN=SLC12A2 PE=1 SV=1 - [S12A2_HUMAN]	960553	445401		1.27906e+06
SLC12A9	Q9BXP2	Solute carrier family 12 member 9 OS=Homo sapiens GN=SLC12A9 PE=1 SV=1 - [S12A9_HUMAN]				1.84406e+06
SLC16A1	P53985	Monocarboxylate transporter 1 OS=Homo sapiens GN=SLC16A1 PE=1 SV=3 - [MOT1_HUMAN]	3.07073e+06
SLC16A3	O15427	Monocarboxylate transporter 4 OS=Homo sapiens GN=SLC16A3 PE=1 SV=1 - [MOT4_HUMAN]	1.88258e+06			3.05665e+06
SLC19A1	P41440	Folate transporter 1 OS=Homo sapiens GN=SLC19A1 PE=1 SV=3 - [S19A1_HUMAN]	2.96669e+06	1.15637e+06
SLC1A5	Q15758	Neutral amino acid transporter B(0) OS=Homo sapiens GN=SLC1A5 PE=1 SV=2 - [AAAT_HUMAN]	6.14295e+06	4.99326e+06	2.23449e+06	1.08533e+07
SLC25A1	P53007	Tricarboxylate transport protein, mitochondrial OS=Homo sapiens GN=SLC25A1 PE=1 SV=2 - [TXTP_HUMAN]	4.74194e+06	3.09273e+06	1.33719e+06	6.64818e+06
SLC25A11	Q02978	Mitochondrial 2-oxoglutarate/malate carrier protein OS=Homo sapiens GN=SLC25A11 PE=1 SV=3 - [M2OM_HUMAN]	1.01949e+06			1.58003e+06
SLC25A12	O75746	Calcium-binding mitochondrial carrier protein Aralar1 OS=Homo sapiens GN=SLC25A12 PE=1 SV=2 - [CMC1_HUMAN]	993755			1.14041e+06
SLC25A13	Q9UJS0	Calcium-binding mitochondrial carrier protein Aralar2 OS=Homo sapiens GN=SLC25A13 PE=1 SV=2 - [CMC2_HUMAN]	827262			1.5841e+06
SLC25A22	Q9H936	Mitochondrial glutamate carrier 1 OS=Homo sapiens GN=SLC25A22 PE=1 SV=1 - [GHC1_HUMAN]				808781
SLC25A3	Q00325	Phosphate carrier protein, mitochondrial OS=Homo sapiens GN=SLC25A3 PE=1 SV=2 - [MPCP_HUMAN]	4.38014e+06	1.39311e+07	5.34673e+06	2.46688e+07
SLC25A5	P05141	ADP/ATP translocase 2 OS=Homo sapiens GN=SLC25A5 PE=1 SV=7 - [ADT2_HUMAN]	5.8582e+07	4.22809e+07	1.37705e+07	8.64279e+07
SLC25A6	P12236	ADP/ATP translocase 3 OS=Homo sapiens GN=SLC25A6 PE=1 SV=4 - [ADT3_HUMAN]	5.85907e+07	4.08154e+07	1.47442e+07	8.49595e+07
SLC29A1	Q99808	Equilibrative nucleoside transporter 1 OS=Homo sapiens GN=SLC29A1 PE=1 SV=3 - [S29A1_HUMAN]	2.33144e+06	1.99197e+06	837411	3.48692e+06
SLC2A1	P11166	Solute carrier family 2, facilitated glucose transporter member 1 OS=Homo sapiens GN=SLC2A1 PE=1 SV=2 - [GTR1_HUMAN]	1.85197e+06	1.38947e+06		2.68567e+06
SLC30A1	Q9Y6M5	Zinc transporter 1 OS=Homo sapiens GN=SLC30A1 PE=1 SV=3 - [ZNT1_HUMAN]	1.47235e+06	2.05205e+06	550144	3.194e+06
SLC30A5	Q8TAD4	Zinc transporter 5 OS=Homo sapiens GN=SLC30A5 PE=1 SV=1 - [ZNT5_HUMAN]	2.153e+06	1.19493e+06	653015	2.7812e+06
SLC30A7	Q8NEW0	Zinc transporter 7 OS=Homo sapiens GN=SLC30A7 PE=2 SV=1 - [ZNT7_HUMAN]	1.42905e+07	6.55112e+06	3.55413e+06	1.87272e+07
SLC38A2	Q96QD8	Sodium-coupled neutral amino acid transporter 2 OS=Homo sapiens GN=SLC38A2 PE=1 SV=2 - [S38A2_HUMAN]	7.28417e+06	4.63396e+06	3.07126e+06	1.40325e+07
SLC39A10	Q9ULF5	Zinc transporter ZIP10 OS=Homo sapiens GN=SLC39A10 PE=1 SV=2 - [S39AA_HUMAN]	1.1285e+08	7.84258e+07	3.44473e+07	1.64569e+08
SLC39A14	Q15043	Zinc transporter ZIP14 OS=Homo sapiens GN=SLC39A14 PE=1 SV=3 - [S39AE_HUMAN]	6.89337e+06	2.88886e+06		1.16961e+07
SLC39A6	Q13433	Zinc transporter ZIP6 OS=Homo sapiens GN=SLC39A6 PE=1 SV=3 - [S39A6_HUMAN]	5.49232e+06	4.95591e+06	2.25022e+06	7.04017e+06
SLC39A7	Q92504	Zinc transporter SLC39A7 OS=Homo sapiens GN=SLC39A7 PE=1 SV=2 - [S39A7_HUMAN]		1.07417e+07
SLC3A2	P08195	4F2 cell-surface antigen heavy chain OS=Homo sapiens GN=SLC3A2 PE=1 SV=3 - [4F2_HUMAN]	9.5534e+06	9.16533e+06	4.06604e+06	2.23566e+07
SLC44A1	Q8WWI5	Choline transporter-like protein 1 OS=Homo sapiens GN=SLC44A1 PE=1 SV=1 - [CTL1_HUMAN]	394607
SLC4A2	P04920	Anion exchange protein 2 OS=Homo sapiens GN=SLC4A2 PE=1 SV=4 - [B3A2_HUMAN]	2.64434e+06	2.29861e+06	755172	3.3687e+06
SLC4A7	Q9Y6M7	Sodium bicarbonate cotransporter 3 OS=Homo sapiens GN=SLC4A7 PE=1 SV=2 - [S4A7_HUMAN]	5.95992e+06	4.10756e+06	1.82727e+06	7.71622e+06
SLC5A3	P53794	Sodium/myo-inositol cotransporter OS=Homo sapiens GN=SLC5A3 PE=3 SV=2 - [SC5A3_HUMAN]	1.52309e+06	2.10837e+06		3.42909e+06
SLC7A5	Q01650	Large neutral amino acids transporter small subunit 1 OS=Homo sapiens GN=SLC7A5 PE=1 SV=2 - [LAT1_HUMAN]	4.009e+06	3.68892e+06	2.63202e+06	1.00335e+07
SLC9A3R1	O14745	Na(+)/H(+) exchange regulatory cofactor NHE-RF1 OS=Homo sapiens GN=SLC9A3R1 PE=1 SV=4 - [NHRF1_HUMAN]	897935	1.2442e+06	631937	2.99745e+06
SLK	Q9H2G2	STE20-like serine/threonine-protein kinase OS=Homo sapiens GN=SLK PE=1 SV=1 - [SLK_HUMAN]	1.07869e+06	838353	415826	1.71132e+06
SMAD4	Q13485	Mothers against decapentaplegic homolog 4 OS=Homo sapiens GN=SMAD4 PE=1 SV=1 - [SMAD4_HUMAN]	1.18001e+07	9.30106e+06	4.92493e+06	2.23084e+07
SMAD5	Q99717	Mothers against decapentaplegic homolog 5 OS=Homo sapiens GN=SMAD5 PE=1 SV=1 - [SMAD5_HUMAN]				1.89032e+06
SMARCA1	P28370	Probable global transcription activator SNF2L1 OS=Homo sapiens GN=SMARCA1 PE=1 SV=2 - [SMCA1_HUMAN]	2.09529e+06	1.35646e+06		1.38028e+06
SMARCA5	O60264	SWI/SNF-related matrix-associated actin-dependent regulator of chromatin subfamily A member 5 OS=Homo sapiens GN=SMARCA5 PE=1 SV=1 - [SMCA5_HUMAN]	1.93484e+06	1.09225e+06		1.25827e+06
SMARCC1	Q92922	SWI/SNF complex subunit SMARCC1 OS=Homo sapiens GN=SMARCC1 PE=1 SV=3 - [SMRC1_HUMAN]	593404	1.1053e+06		2.96168e+06
SMARCC2	Q8TAQ2	SWI/SNF complex subunit SMARCC2 OS=Homo sapiens GN=SMARCC2 PE=1 SV=1 - [SMRC2_HUMAN]	1.85437e+06	1.27312e+06	898115	3.44897e+06
SMARCE1	Q969G3	SWI/SNF-related matrix-associated actin-dependent regulator of chromatin subfamily E member 1 OS=Homo sapiens GN=SMARCE1 PE=1 SV=2 - [SMCE1_HUMAN]				1.52733e+06
SMC2	O95347	Structural maintenance of chromosomes protein 2 OS=Homo sapiens GN=SMC2 PE=1 SV=2 - [SMC2_HUMAN]				782529
SMC3	Q9UQE7	Structural maintenance of chromosomes protein 3 OS=Homo sapiens GN=SMC3 PE=1 SV=2 - [SMC3_HUMAN]				565769
SMC4	Q9NTJ3	Structural maintenance of chromosomes protein 4 OS=Homo sapiens GN=SMC4 PE=1 SV=2 - [SMC4_HUMAN]	1.40838e+06	1.02323e+06	486119	1.85226e+06
SMCHD1	A6NHR9	Structural maintenance of chromosomes flexible hinge domain-containing protein 1 OS=Homo sapiens GN=SMCHD1 PE=1 SV=2 - [SMHD1_HUMAN]	923450		245477	694799
SMG8	Q8ND04	Protein SMG8 OS=Homo sapiens GN=SMG8 PE=1 SV=1 - [SMG8_HUMAN]	516637
SMPD4	Q9NXE4	Sphingomyelin phosphodiesterase 4 OS=Homo sapiens OX=9606 GN=SMPD4 PE=1 SV=3 - [NSMA3_HUMAN]	1.56464e+06	1.25124e+06	605636	3.87033e+06
SMS	P52788	Spermine synthase OS=Homo sapiens GN=SMS PE=1 SV=2 - [SPSY_HUMAN]	4.26579e+06	2.22518e+06	1.3808e+06	5.04716e+06
SMU1	Q2TAY7	WD40 repeat-containing protein SMU1 OS=Homo sapiens GN=SMU1 PE=1 SV=2 - [SMU1_HUMAN]	1.28317e+06	1.0093e+06	398766	1.89085e+06
SNAP23	O00161	Synaptosomal-associated protein 23 OS=Homo sapiens GN=SNAP23 PE=1 SV=1 - [SNP23_HUMAN]	2.52005e+06	3.19272e+06	1.20147e+06	4.95847e+06
SNAP29	O95721	Synaptosomal-associated protein 29 OS=Homo sapiens GN=SNAP29 PE=1 SV=1 - [SNP29_HUMAN]				2.30996e+06
SND1	Q7KZF4	Staphylococcal nuclease domain-containing protein 1 OS=Homo sapiens GN=SND1 PE=1 SV=1 - [SND1_HUMAN]	6.32394e+06	5.11399e+06	3.15974e+06	1.06257e+07
SNRNP200	O75643	U5 small nuclear ribonucleoprotein 200 kDa helicase OS=Homo sapiens GN=SNRNP200 PE=1 SV=2 - [U520_HUMAN]	1.76854e+06	881283	438034	1.51095e+06
SNRNP70	P08621	U1 small nuclear ribonucleoprotein 70 kDa OS=Homo sapiens GN=SNRNP70 PE=1 SV=2 - [RU17_HUMAN]				771750
SNRPA	P09012	U1 small nuclear ribonucleoprotein A OS=Homo sapiens GN=SNRPA PE=1 SV=3 - [SNRPA_HUMAN]	1.67381e+06		1.19328e+06	3.41936e+06
SNRPB	P14678	Small nuclear ribonucleoprotein-associated proteins B and B' OS=Homo sapiens GN=SNRPB PE=1 SV=2 - [RSMB_HUMAN]	2.56261e+06	1.58009e+06	1.72931e+06	5.11133e+06
SNRPC	P09234	U1 small nuclear ribonucleoprotein C OS=Homo sapiens GN=SNRPC PE=1 SV=1 - [RU1C_HUMAN]	2.35894e+06		936080
SNRPD2	P62316	Small nuclear ribonucleoprotein Sm D2 OS=Homo sapiens GN=SNRPD2 PE=1 SV=1 - [SMD2_HUMAN]	3.29894e+06	3.7922e+06	1.70823e+06	4.583e+06
SNRPE	P62304	Small nuclear ribonucleoprotein E OS=Homo sapiens GN=SNRPE PE=1 SV=1 - [RUXE_HUMAN]	4.35766e+06	3.31668e+06	1.69245e+06
SNRPF	P62306	Small nuclear ribonucleoprotein F OS=Homo sapiens GN=SNRPF PE=1 SV=1 - [RUXF_HUMAN]			1.38766e+06	5.34014e+06
SNW1	Q13573	SNW domain-containing protein 1 OS=Homo sapiens GN=SNW1 PE=1 SV=1 - [SNW1_HUMAN]	952390	1.16754e+06	443697	1.75586e+06
SNX2	O60749	Sorting nexin-2 OS=Homo sapiens GN=SNX2 PE=1 SV=2 - [SNX2_HUMAN]				1.08529e+06
SNX3	O60493	Sorting nexin-3 OS=Homo sapiens GN=SNX3 PE=1 SV=3 - [SNX3_HUMAN]				3.71159e+06
SNX6	Q9UNH7	Sorting nexin-6 OS=Homo sapiens GN=SNX6 PE=1 SV=1 - [SNX6_HUMAN]			498286	1.8326e+06
SOD1	P00441	Superoxide dismutase [Cu-Zn] OS=Homo sapiens GN=SOD1 PE=1 SV=2 - [SODC_HUMAN]	1.17332e+07	8.47108e+06	4.9575e+06	1.05278e+07
SOWAHC	Q53LP3	Ankyrin repeat domain-containing protein SOWAHC OS=Homo sapiens GN=SOWAHC PE=1 SV=1 - [SWAHC_HUMAN]	4.39255e+06	2.97294e+06	1.42473e+06	6.4045e+06
SOX9	P48436	Transcription factor SOX-9 OS=Homo sapiens GN=SOX9 PE=1 SV=1 - [SOX9_HUMAN]	3.03681e+06		1.59909e+06	4.81612e+06
SP100	P23497	Nuclear autoantigen Sp-100 OS=Homo sapiens GN=SP100 PE=1 SV=3 - [SP100_HUMAN]				1.05042e+06
SPAG9	O60271	C-Jun-amino-terminal kinase-interacting protein 4 OS=Homo sapiens GN=SPAG9 PE=1 SV=4 - [JIP4_HUMAN]	1.48876e+06	861141	1.17396e+06	2.03671e+06
SPATS2L	Q9NUQ6	SPATS2-like protein OS=Homo sapiens GN=SPATS2L PE=1 SV=2 - [SPS2L_HUMAN]	3.91172e+06	2.89572e+06	2.27307e+06	7.34036e+06
SPIN1	Q9Y657	Spindlin-1 OS=Homo sapiens GN=SPIN1 PE=1 SV=3 - [SPIN1_HUMAN]				2.42011e+06
SPRR1B	P22528	Cornifin-B OS=Homo sapiens GN=SPRR1B PE=1 SV=2 - [SPR1B_HUMAN]	532066		668415
SPRR2E	P22531	Small proline-rich protein 2E OS=Homo sapiens GN=SPRR2E PE=2 SV=2 - [SPR2E_HUMAN]	1.98169e+06	3.9153e+06	1.40532e+06
SPRTN	Q9H040	SprT-like domain-containing protein Spartan OS=Homo sapiens GN=SPRTN PE=1 SV=2 - [SPRTN_HUMAN]	642512		128370
SPRY1	O43609	Protein sprouty homolog 1 OS=Homo sapiens GN=SPRY1 PE=1 SV=2 - [SPY1_HUMAN]	1.73347e+06			2.07433e+06
SPRY2	O43597	Protein sprouty homolog 2 OS=Homo sapiens GN=SPRY2 PE=1 SV=1 - [SPY2_HUMAN]	3.7563e+06	2.45007e+06		7.44402e+06
SPRY4	Q9C004	Protein sprouty homolog 4 OS=Homo sapiens GN=SPRY4 PE=1 SV=2 - [SPY4_HUMAN]				4.79891e+06
SPTAN1	Q13813	Spectrin alpha chain, non-erythrocytic 1 OS=Homo sapiens GN=SPTAN1 PE=1 SV=3 - [SPTN1_HUMAN]		194600
SPTBN1	Q01082	Spectrin beta chain, non-erythrocytic 1 OS=Homo sapiens GN=SPTBN1 PE=1 SV=2 - [SPTB2_HUMAN]	462287
SPTLC1	O15269	Serine palmitoyltransferase 1 OS=Homo sapiens GN=SPTLC1 PE=1 SV=1 - [SPTC1_HUMAN]	1.49907e+06			2.78309e+06
SQSTM1	Q13501	Sequestosome-1 OS=Homo sapiens GN=SQSTM1 PE=1 SV=1 - [SQSTM_HUMAN]	5.33292e+06	7.38283e+06	3.09478e+06	1.52653e+07
SREBF1	P36956	Sterol regulatory element-binding protein 1 OS=Homo sapiens GN=SREBF1 PE=1 SV=2 - [SRBP1_HUMAN]	295211			741963
SRI	P30626	Sorcin OS=Homo sapiens GN=SRI PE=1 SV=1 - [SORCN_HUMAN]	1.50303e+06
SRM	P19623	Spermidine synthase OS=Homo sapiens GN=SRM PE=1 SV=1 - [SPEE_HUMAN]	1.02069e+06			1.70325e+06
SRP14	P37108	Signal recognition particle 14 kDa protein OS=Homo sapiens GN=SRP14 PE=1 SV=2 - [SRP14_HUMAN]	5.12967e+06	5.80926e+06	1.46274e+06	9.08057e+06
SRP54	P61011	Signal recognition particle 54 kDa protein OS=Homo sapiens GN=SRP54 PE=1 SV=1 - [SRP54_HUMAN]	2.36718e+06	1.63043e+06	585145	3.41029e+06
SRP68	Q9UHB9	Signal recognition particle subunit SRP68 OS=Homo sapiens GN=SRP68 PE=1 SV=2 - [SRP68_HUMAN]	639285	1.01988e+06	525037	1.52016e+06
SRP72	O76094	Signal recognition particle subunit SRP72 OS=Homo sapiens GN=SRP72 PE=1 SV=3 - [SRP72_HUMAN]	1.36579e+06	504284	366287	1.80181e+06
SRP9	P49458	Signal recognition particle 9 kDa protein OS=Homo sapiens GN=SRP9 PE=1 SV=2 - [SRP09_HUMAN]	4.65975e+06	3.50115e+06	1.82853e+06	8.45825e+06
SRPRB	Q9Y5M8	Signal recognition particle receptor subunit beta OS=Homo sapiens GN=SRPRB PE=1 SV=3 - [SRPRB_HUMAN]	6.08133e+06	4.22923e+06	1.61717e+06	7.6575e+06
SRSF1	Q07955	Serine/arginine-rich splicing factor 1 OS=Homo sapiens GN=SRSF1 PE=1 SV=2 - [SRSF1_HUMAN]				4.42891e+06
SSB	P05455	Lupus La protein OS=Homo sapiens GN=SSB PE=1 SV=2 - [LA_HUMAN]	7.46337e+06	6.78756e+06	3.79756e+06	1.54261e+07
SSR4	P51571	Translocon-associated protein subunit delta OS=Homo sapiens GN=SSR4 PE=1 SV=1 - [SSRD_HUMAN]	8.08889e+06	5.61751e+06	3.20715e+06	9.39137e+06
SSRP1	Q08945	FACT complex subunit SSRP1 OS=Homo sapiens GN=SSRP1 PE=1 SV=1 - [SSRP1_HUMAN]	1.52164e+06			1.11291e+06
SSSCA1	O60232	Sjoegren syndrome/scleroderma autoantigen 1 OS=Homo sapiens GN=SSSCA1 PE=1 SV=1 - [SSA27_HUMAN]	4.28982e+06	2.66698e+06	689876	4.02198e+06
SSU72	Q9NP77	RNA polymerase II subunit A C-terminal domain phosphatase SSU72 OS=Homo sapiens GN=SSU72 PE=1 SV=1 - [SSU72_HUMAN]	3.58768e+06	2.95e+06	1.40585e+06	6.41994e+06
ST13	P50502	Hsc70-interacting protein OS=Homo sapiens GN=ST13 PE=1 SV=2 - [F10A1_HUMAN]	2.14868e+07	2.15861e+07	7.78212e+06	3.15007e+07
STAM	Q92783	Signal transducing adapter molecule 1 OS=Homo sapiens GN=STAM PE=1 SV=3 - [STAM1_HUMAN]	1.83988e+06	1.09094e+06		2.13767e+06
STAM2	O75886	Signal transducing adapter molecule 2 OS=Homo sapiens GN=STAM2 PE=1 SV=1 - [STAM2_HUMAN]	1.82162e+06	1.99565e+06		2.71219e+06
STAMBP	O95630	STAM-binding protein OS=Homo sapiens GN=STAMBP PE=1 SV=1 - [STABP_HUMAN]	2.0386e+06			3.70925e+06
STAT3	P40763	Signal transducer and activator of transcription 3 OS=Homo sapiens GN=STAT3 PE=1 SV=2 - [STAT3_HUMAN]	1.92688e+06	1.77274e+06	1.00595e+06	4.13288e+06
STAU1	O95793	Double-stranded RNA-binding protein Staufen homolog 1 OS=Homo sapiens GN=STAU1 PE=1 SV=2 - [STAU1_HUMAN]	1.85379e+06	1.77546e+06	1.04742e+06	4.10378e+06
STIP1	P31948	Stress-induced-phosphoprotein 1 OS=Homo sapiens GN=STIP1 PE=1 SV=1 - [STIP1_HUMAN]	1.15932e+07	9.03122e+06	4.86891e+06	1.86399e+07
STMN1	P16949	Stathmin OS=Homo sapiens GN=STMN1 PE=1 SV=3 - [STMN1_HUMAN]	5.16536e+06			7.85297e+06
STMN3	Q9NZ72	Stathmin-3 OS=Homo sapiens GN=STMN3 PE=1 SV=3 - [STMN3_HUMAN]	3.18767e+06	3.23301e+06	3.09317e+06	9.25757e+06
STRAP	Q9Y3F4	Serine-threonine kinase receptor-associated protein OS=Homo sapiens GN=STRAP PE=1 SV=1 - [STRAP_HUMAN]	4.44603e+06	3.73368e+06	1.95132e+06	9.9013e+06
STRN4	Q9NRL3	Striatin-4 OS=Homo sapiens GN=STRN4 PE=1 SV=2 - [STRN4_HUMAN]				1.71851e+06
STT3A	P46977	Dolichyl-diphosphooligosaccharide--protein glycosyltransferase subunit STT3A OS=Homo sapiens GN=STT3A PE=1 SV=2 - [STT3A_HUMAN]	2.78808e+06	1.95474e+06		2.89577e+06
STT3B	Q8TCJ2	Dolichyl-diphosphooligosaccharide--protein glycosyltransferase subunit STT3B OS=Homo sapiens GN=STT3B PE=1 SV=1 - [STT3B_HUMAN]	2.37292e+06	1.35476e+06	829460	3.99767e+06
STX10	O60499	Syntaxin-10 OS=Homo sapiens GN=STX10 PE=1 SV=1 - [STX10_HUMAN]	1.37941e+06		457886
STX4	Q12846	Syntaxin-4 OS=Homo sapiens GN=STX4 PE=1 SV=2 - [STX4_HUMAN]		1.44529e+06
STX6	O43752	Syntaxin-6 OS=Homo sapiens GN=STX6 PE=1 SV=1 - [STX6_HUMAN]	1.58649e+06	1.59333e+06	585039	2.6574e+06
STXBP3	O00186	Syntaxin-binding protein 3 OS=Homo sapiens GN=STXBP3 PE=1 SV=2 - [STXB3_HUMAN]	3.8545e+06	3.96237e+06	1.58619e+06	6.56514e+06
SUGT1	Q9Y2Z0	Suppressor of G2 allele of SKP1 homolog OS=Homo sapiens GN=SUGT1 PE=1 SV=3 - [SUGT1_HUMAN]	1.27943e+06	1.169e+06		2.44021e+06
SUMO1	P63165	Small ubiquitin-related modifier 1 OS=Homo sapiens GN=SUMO1 PE=1 SV=1 - [SUMO1_HUMAN]	5.1687e+07	2.95536e+07	1.91668e+07	3.18916e+07
SUMO2	P61956	Small ubiquitin-related modifier 2 OS=Homo sapiens GN=SUMO2 PE=1 SV=3 - [SUMO2_HUMAN]	1.87991e+08	1.33438e+08	6.35804e+07	2.51679e+08
SUN1	O94901	SUN domain-containing protein 1 OS=Homo sapiens GN=SUN1 PE=1 SV=3 - [SUN1_HUMAN]	2.17266e+06	1.5256e+06	845658	2.72176e+06
SUPT16H	Q9Y5B9	FACT complex subunit SPT16 OS=Homo sapiens GN=SUPT16H PE=1 SV=1 - [SP16H_HUMAN]	2.5511e+06	1.5215e+06	843148	4.7302e+06
SURF4	O15260	Surfeit locus protein 4 OS=Homo sapiens GN=SURF4 PE=1 SV=3 - [SURF4_HUMAN]		2.23333e+06		4.2392e+06
SUZ12	Q15022	Polycomb protein SUZ12 OS=Homo sapiens GN=SUZ12 PE=1 SV=3 - [SUZ12_HUMAN]				1.84504e+06
SYAP1	Q96A49	Synapse-associated protein 1 OS=Homo sapiens GN=SYAP1 PE=1 SV=1 - [SYAP1_HUMAN]		279297		583794
SYMPK	Q92797	Symplekin OS=Homo sapiens GN=SYMPK PE=1 SV=2 - [SYMPK_HUMAN]	402327	988334
SYNCRIP	O60506	Heterogeneous nuclear ribonucleoprotein Q OS=Homo sapiens GN=SYNCRIP PE=1 SV=2 - [HNRPQ_HUMAN]	1.49587e+07	1.04946e+07	6.93998e+06	2.50989e+07
SYT1	P21579	Synaptotagmin-1 OS=Homo sapiens GN=SYT1 PE=1 SV=1 - [SYT1_HUMAN]	1.75285e+06	1.57153e+06		3.77008e+06
TAB2	Q9NYJ8	TGF-beta-activated kinase 1 and MAP3K7-binding protein 2 OS=Homo sapiens GN=TAB2 PE=1 SV=1 - [TAB2_HUMAN]	676044	1.46484e+06	450945	1.24743e+06
TAF2	Q6P1X5	Transcription initiation factor TFIID subunit 2 OS=Homo sapiens GN=TAF2 PE=1 SV=3 - [TAF2_HUMAN]	1.1351e+07	7.80499e+06	3.30562e+06	1.73091e+07
TAF4	O00268	Transcription initiation factor TFIID subunit 4 OS=Homo sapiens GN=TAF4 PE=1 SV=2 - [TAF4_HUMAN]		822451		251267
TAGLN2	P37802	Transgelin-2 OS=Homo sapiens GN=TAGLN2 PE=1 SV=3 - [TAGL2_HUMAN]	2.70378e+06	1.95842e+06	933574	4.86433e+06
TALDO1	P37837	Transaldolase OS=Homo sapiens GN=TALDO1 PE=1 SV=2 - [TALDO_HUMAN]	7.42594e+06	5.15743e+06	3.16454e+06	1.04853e+07
TANGO6	Q9C0B7	Transport and Golgi organization protein 6 homolog OS=Homo sapiens GN=TANGO6 PE=1 SV=2 - [TNG6_HUMAN]				636455
TARDBP	Q13148	TAR DNA-binding protein 43 OS=Homo sapiens GN=TARDBP PE=1 SV=1 - [TADBP_HUMAN]	1.80874e+06	1.7375e+06	916697	3.08256e+06
TARS	P26639	Threonine--tRNA ligase, cytoplasmic OS=Homo sapiens GN=TARS PE=1 SV=3 - [SYTC_HUMAN]	1.55164e+06		845606	2.10002e+06
TAX1BP1	Q86VP1	Tax1-binding protein 1 OS=Homo sapiens GN=TAX1BP1 PE=1 SV=2 - [TAXB1_HUMAN]				2.03216e+06
TBC1D10A	Q9BXI6	TBC1 domain family member 10A OS=Homo sapiens GN=TBC1D10A PE=1 SV=1 - [TB10A_HUMAN]	1.70546e+06		616493	2.329e+06
TBC1D15	Q8TC07	TBC1 domain family member 15 OS=Homo sapiens GN=TBC1D15 PE=1 SV=2 - [TBC15_HUMAN]	1.72367e+06	1.06926e+06		1.76249e+06
TBCA	O75347	Tubulin-specific chaperone A OS=Homo sapiens GN=TBCA PE=1 SV=3 - [TBCA_HUMAN]	2.83691e+07	1.62338e+07	4.8746e+06	2.70334e+07
TBCB	Q99426	Tubulin-folding cofactor B OS=Homo sapiens GN=TBCB PE=1 SV=2 - [TBCB_HUMAN]		1.85048e+06		2.5882e+06
TBL1XR1	Q9BZK7	F-box-like/WD repeat-containing protein TBL1XR1 OS=Homo sapiens GN=TBL1XR1 PE=1 SV=1 - [TBL1R_HUMAN]	1.14713e+06			1.34831e+06
TBL2	Q9Y4P3	Transducin beta-like protein 2 OS=Homo sapiens GN=TBL2 PE=1 SV=1 - [TBL2_HUMAN]	1.37367e+06	1.25521e+06	652806	2.74631e+06
TBL3	Q12788	Transducin beta-like protein 3 OS=Homo sapiens GN=TBL3 PE=1 SV=2 - [TBL3_HUMAN]	3.99363e+06	2.93895e+06	1.66508e+06	7.74488e+06
TCAF1	Q9Y4C2	Protein FAM115A OS=Homo sapiens GN=FAM115A PE=1 SV=3 - [F115A_HUMAN]	1.53336e+07	1.2269e+07	6.80509e+06	1.9994e+07
TCEA1	P23193	Transcription elongation factor A protein 1 OS=Homo sapiens GN=TCEA1 PE=1 SV=2 - [TCEA1_HUMAN]	2.43974e+06	1.73866e+06	1.21352e+06	5.44545e+06
TCEAL4	Q96EI5	Transcription elongation factor A protein-like 4 OS=Homo sapiens GN=TCEAL4 PE=1 SV=2 - [TCAL4_HUMAN]	5.79259e+07	4.87182e+07	2.33675e+07	1.09176e+08
TCF3	P15923	Transcription factor E2-alpha OS=Homo sapiens GN=TCF3 PE=1 SV=1 - [TFE2_HUMAN]				1.0461e+06
TCP1	P17987	T-complex protein 1 subunit alpha OS=Homo sapiens GN=TCP1 PE=1 SV=1 - [TCPA_HUMAN]	3.00806e+06	1.19578e+06	1.18836e+06	3.98303e+06
TDP2	O95551	Tyrosyl-DNA phosphodiesterase 2 OS=Homo sapiens GN=TDP2 PE=1 SV=1 - [TYDP2_HUMAN]	1.60411e+07	1.37812e+07	5.48994e+06	2.37919e+07
TECR	Q9NZ01	Very-long-chain enoyl-CoA reductase OS=Homo sapiens GN=TECR PE=1 SV=1 - [TECR_HUMAN]	3.97634e+06			6.47057e+06
TERF2	Q15554	Telomeric repeat-binding factor 2 OS=Homo sapiens GN=TERF2 PE=1 SV=3 - [TERF2_HUMAN]				855676
TERF2IP	Q9NYB0	Telomeric repeat-binding factor 2-interacting protein 1 OS=Homo sapiens GN=TERF2IP PE=1 SV=1 - [TE2IP_HUMAN]	2.15328e+06	1.84052e+06	1.48404e+06	4.06702e+06
TFAP2A	P05549	Transcription factor AP-2-alpha OS=Homo sapiens GN=TFAP2A PE=1 SV=1 - [AP2A_HUMAN]	3.118e+06	2.38852e+06	1.38913e+06	4.09083e+06
TFRC	P02786	Transferrin receptor protein 1 OS=Homo sapiens GN=TFRC PE=1 SV=2 - [TFR1_HUMAN]	9.96166e+06	6.95043e+06	2.79441e+06	1.65684e+07
TGFB1I1	O43294	Transforming growth factor beta-1-induced transcript 1 protein OS=Homo sapiens GN=TGFB1I1 PE=1 SV=2 - [TGFI1_HUMAN]	2.24479e+06	1.57028e+06	1.26192e+06	3.64253e+06
TGM1	P22735	Protein-glutamine gamma-glutamyltransferase K OS=Homo sapiens GN=TGM1 PE=1 SV=4 - [TGM1_HUMAN]	383696	1.41126e+06		1.12244e+06
TGM2	P21980	Protein-glutamine gamma-glutamyltransferase 2 OS=Homo sapiens GN=TGM2 PE=1 SV=2 - [TGM2_HUMAN]	1.21842e+07	8.83593e+06	6.15773e+06	1.99046e+07
TGM3	Q08188	Protein-glutamine gamma-glutamyltransferase E OS=Homo sapiens GN=TGM3 PE=1 SV=4 - [TGM3_HUMAN]	1.35595e+06	1.23272e+06		1.59938e+06
TGOLN2	O43493	Trans-Golgi network integral membrane protein 2 OS=Homo sapiens OX=9606 GN=TGOLN2 PE=1 SV=3 - [TGON2_HUMAN]	972562			1.88179e+06
THAP4	Q8WY91	THAP domain-containing protein 4 OS=Homo sapiens GN=THAP4 PE=1 SV=2 - [THAP4_HUMAN]	590730	485674		508457
THOC2	Q8NI27	THO complex subunit 2 OS=Homo sapiens GN=THOC2 PE=1 SV=2 - [THOC2_HUMAN]	646084			1.39558e+06
THOP1	P52888	Thimet oligopeptidase OS=Homo sapiens GN=THOP1 PE=1 SV=2 - [THOP1_HUMAN]	1.30858e+06	1.75119e+06	671483	5.83277e+06
THRAP3	Q9Y2W1	Thyroid hormone receptor-associated protein 3 OS=Homo sapiens GN=THRAP3 PE=1 SV=2 - [TR150_HUMAN]				389997
TIA1	P31483	Nucleolysin TIA-1 isoform p40 OS=Homo sapiens GN=TIA1 PE=1 SV=3 - [TIA1_HUMAN]		1.39537e+06		2.48529e+06
TIAL1	Q01085	Nucleolysin TIAR OS=Homo sapiens GN=TIAL1 PE=1 SV=1 - [TIAR_HUMAN]				4.57868e+06
TIGAR	Q9NQ88	Fructose-2,6-bisphosphatase TIGAR OS=Homo sapiens GN=TIGAR PE=1 SV=1 - [TIGAR_HUMAN]	1.05669e+06	1.02014e+06		1.80524e+06
TIMM50	Q3ZCQ8	Mitochondrial import inner membrane translocase subunit TIM50 OS=Homo sapiens GN=TIMM50 PE=1 SV=2 - [TIM50_HUMAN]	4.4027e+06	2.40804e+06	1.75977e+06	6.17556e+06
TIMM8A	O60220	Mitochondrial import inner membrane translocase subunit Tim8 A OS=Homo sapiens GN=TIMM8A PE=1 SV=1 - [TIM8A_HUMAN]				864458
TIPRL	O75663	TIP41-like protein OS=Homo sapiens GN=TIPRL PE=1 SV=2 - [TIPRL_HUMAN]				2.44983e+06
TKT	P29401	Transketolase OS=Homo sapiens GN=TKT PE=1 SV=3 - [TKT_HUMAN]	2.8788e+07	2.17769e+07	1.3368e+07	4.78789e+07
TLDC1	Q6P9B6	TLD domain-containing protein 1 OS=Homo sapiens GN=TLDC1 PE=1 SV=2 - [TLDC1_HUMAN]				960219
TLE1	Q04724	Transducin-like enhancer protein 1 OS=Homo sapiens GN=TLE1 PE=1 SV=2 - [TLE1_HUMAN]			1.80196e+06	5.92093e+06
TLE3	Q04726	Transducin-like enhancer protein 3 OS=Homo sapiens GN=TLE3 PE=1 SV=2 - [TLE3_HUMAN]	2.23369e+06	2.57507e+06	1.6092e+06	3.21276e+06
TM9SF2	Q99805	Transmembrane 9 superfamily member 2 OS=Homo sapiens GN=TM9SF2 PE=1 SV=1 - [TM9S2_HUMAN]	1.34842e+06			518271
TM9SF4	Q92544	Transmembrane 9 superfamily member 4 OS=Homo sapiens GN=TM9SF4 PE=1 SV=2 - [TM9S4_HUMAN]				2.4029e+06
TMED10	P49755	Transmembrane emp24 domain-containing protein 10 OS=Homo sapiens GN=TMED10 PE=1 SV=2 - [TMEDA_HUMAN]	5.88306e+06		1.70512e+06
TMED4	Q7Z7H5	Transmembrane emp24 domain-containing protein 4 OS=Homo sapiens GN=TMED4 PE=1 SV=1 - [TMED4_HUMAN]				2.21054e+06
TMED7	Q9Y3B3	Transmembrane emp24 domain-containing protein 7 OS=Homo sapiens GN=TMED7 PE=1 SV=2 - [TMED7_HUMAN]				1.33337e+06
TMED9	Q9BVK6	Transmembrane emp24 domain-containing protein 9 OS=Homo sapiens GN=TMED9 PE=1 SV=2 - [TMED9_HUMAN]	2.19202e+06
TMEM165	Q9HC07	Transmembrane protein 165 OS=Homo sapiens GN=TMEM165 PE=1 SV=1 - [TM165_HUMAN]				1.61084e+06
TMEM192	Q8IY95	Transmembrane protein 192 OS=Homo sapiens GN=TMEM192 PE=1 SV=1 - [TM192_HUMAN]				361468
TMEM214	Q6NUQ4	Transmembrane protein 214 OS=Homo sapiens GN=TMEM214 PE=1 SV=2 - [TM214_HUMAN]				1.4208e+06
TMEM33	P57088	Transmembrane protein 33 OS=Homo sapiens GN=TMEM33 PE=1 SV=2 - [TMM33_HUMAN]				2.7772e+06
TMEM59	Q9BXS4	Transmembrane protein 59 OS=Homo sapiens GN=TMEM59 PE=1 SV=1 - [TMM59_HUMAN]	2.45666e+06	1.49006e+06		1.05177e+07
TMLHE	Q9NVH6	Trimethyllysine dioxygenase, mitochondrial OS=Homo sapiens GN=TMLHE PE=1 SV=1 - [TMLH_HUMAN]				889703
TMOD3	Q9NYL9	Tropomodulin-3 OS=Homo sapiens GN=TMOD3 PE=1 SV=1 - [TMOD3_HUMAN]				1.83215e+06
TMPO	P42167	Lamina-associated polypeptide 2, isoforms beta/gamma OS=Homo sapiens GN=TMPO PE=1 SV=2 - [LAP2B_HUMAN]	7.05075e+06	5.5286e+06	3.48346e+06	9.26547e+06
TMPO	P42166	Lamina-associated polypeptide 2, isoform alpha OS=Homo sapiens GN=TMPO PE=1 SV=2 - [LAP2A_HUMAN]	7.31181e+06	5.82069e+06	3.32624e+06	8.48782e+06
TMSB10	P63313	Thymosin beta-10 OS=Homo sapiens GN=TMSB10 PE=1 SV=2 - [TYB10_HUMAN]		8.86903e+06	2.44889e+06
TMSB4X	P62328	Thymosin beta-4 OS=Homo sapiens GN=TMSB4X PE=1 SV=2 - [TYB4_HUMAN]	1.28631e+07	2.2138e+07	5.34824e+06	2.53159e+07
TMX1	Q9H3N1	Thioredoxin-related transmembrane protein 1 OS=Homo sapiens GN=TMX1 PE=1 SV=1 - [TMX1_HUMAN]	1.3239e+06
TNFAIP2	Q03169	Tumor necrosis factor alpha-induced protein 2 OS=Homo sapiens GN=TNFAIP2 PE=1 SV=2 - [TNAP2_HUMAN]				814246
TNFRSF10B	O14763	Tumor necrosis factor receptor superfamily member 10B OS=Homo sapiens GN=TNFRSF10B PE=1 SV=2 - [TR10B_HUMAN]	7.54254e+06	7.34849e+06	1.44284e+06	1.15727e+07
TNFRSF10D	Q9UBN6	Tumor necrosis factor receptor superfamily member 10D OS=Homo sapiens GN=TNFRSF10D PE=1 SV=1 - [TR10D_HUMAN]	6.25049e+06	7.78333e+06	2.3065e+06	1.41634e+07
TNFRSF1A	P19438	Tumor necrosis factor receptor superfamily member 1A OS=Homo sapiens GN=TNFRSF1A PE=1 SV=1 - [TNR1A_HUMAN]		637384		2.00786e+06
TNKS	O95271	Tankyrase-1 OS=Homo sapiens GN=TNKS PE=1 SV=2 - [TNKS1_HUMAN]	1.7184e+06	2.04757e+06	891191	3.24879e+06
TNPO1	Q92973	Transportin-1 OS=Homo sapiens GN=TNPO1 PE=1 SV=2 - [TNPO1_HUMAN]	2.76951e+06	1.29727e+06	1.20595e+06	3.88901e+06
TNS3	Q68CZ2	Tensin-3 OS=Homo sapiens GN=TNS3 PE=1 SV=2 - [TENS3_HUMAN]	1.39135e+06	1.23218e+06	876049	2.86243e+06
TOLLIP	Q9H0E2	Toll-interacting protein OS=Homo sapiens GN=TOLLIP PE=1 SV=1 - [TOLIP_HUMAN]				1.25902e+06
TOM1	O60784	Target of Myb protein 1 OS=Homo sapiens GN=TOM1 PE=1 SV=2 - [TOM1_HUMAN]	2.23532e+06	2.0869e+06		2.38574e+06
TOM1L1	O75674	TOM1-like protein 1 OS=Homo sapiens GN=TOM1L1 PE=1 SV=2 - [TM1L1_HUMAN]	1.80112e+06	1.50694e+06		4.50088e+06
TOM1L2	Q6ZVM7	TOM1-like protein 2 OS=Homo sapiens GN=TOM1L2 PE=1 SV=1 - [TM1L2_HUMAN]	5.72903e+06	4.66681e+06	514366	6.12728e+06
TOMM22	Q9NS69	Mitochondrial import receptor subunit TOM22 homolog OS=Homo sapiens GN=TOMM22 PE=1 SV=3 - [TOM22_HUMAN]				950349
TOMM34	Q15785	Mitochondrial import receptor subunit TOM34 OS=Homo sapiens GN=TOMM34 PE=1 SV=2 - [TOM34_HUMAN]	987496		242515	1.80233e+06
TOMM40	O96008	Mitochondrial import receptor subunit TOM40 homolog OS=Homo sapiens GN=TOMM40 PE=1 SV=1 - [TOM40_HUMAN]	3.55064e+06	3.3365e+06		4.83539e+06
TOMM70	O94826	Mitochondrial import receptor subunit TOM70 OS=Homo sapiens GN=TOMM70A PE=1 SV=1 - [TOM70_HUMAN]	1.80599e+06		1.04646e+06	2.68019e+06
TOP1	P11387	DNA topoisomerase 1 OS=Homo sapiens GN=TOP1 PE=1 SV=2 - [TOP1_HUMAN]	7.87828e+07	6.58308e+07	3.72509e+07	1.45964e+08
TOP2A	P11388	DNA topoisomerase 2-alpha OS=Homo sapiens GN=TOP2A PE=1 SV=3 - [TOP2A_HUMAN]		1.10106e+06		2.91873e+06
TOR1AIP1	Q5JTV8	Torsin-1A-interacting protein 1 OS=Homo sapiens GN=TOR1AIP1 PE=1 SV=2 - [TOIP1_HUMAN]	1.85711e+06	1.91704e+06	1.19662e+06	2.74049e+06
TOR1AIP2	Q8NFQ8	Torsin-1A-interacting protein 2 OS=Homo sapiens GN=TOR1AIP2 PE=1 SV=1 - [TOIP2_HUMAN]		669371		1.31823e+06
TP53	P04637	Cellular tumor antigen p53 OS=Homo sapiens GN=TP53 PE=1 SV=4 - [P53_HUMAN]	1.6852e+07	1.0923e+07	5.90828e+06	2.04081e+07
TP53BP1	Q12888	Tumor suppressor p53-binding protein 1 OS=Homo sapiens GN=TP53BP1 PE=1 SV=2 - [TP53B_HUMAN]	546795			643720
TPD52L2	O43399	Tumor protein D54 OS=Homo sapiens GN=TPD52L2 PE=1 SV=2 - [TPD54_HUMAN]	2.23448e+06		708270	2.75827e+06
TPI1	P60174	Triosephosphate isomerase OS=Homo sapiens GN=TPI1 PE=1 SV=3 - [TPIS_HUMAN]	3.33322e+07	2.35861e+07	1.30651e+07	5.57282e+07
TPM2	P07951	Tropomyosin beta chain OS=Homo sapiens GN=TPM2 PE=1 SV=1 - [TPM2_HUMAN]	1.16798e+07	1.15458e+07	5.37788e+06	2.26618e+07
TPM3	P06753	Tropomyosin alpha-3 chain OS=Homo sapiens GN=TPM3 PE=1 SV=2 - [TPM3_HUMAN]	1.26989e+07		6.0131e+06	2.17097e+07
TPM4	P67936	Tropomyosin alpha-4 chain OS=Homo sapiens GN=TPM4 PE=1 SV=3 - [TPM4_HUMAN]	1.14478e+07	9.70897e+06	5.29958e+06	2.1697e+07
TPR	P12270	Nucleoprotein TPR OS=Homo sapiens GN=TPR PE=1 SV=3 - [TPR_HUMAN]	2.61832e+06	1.0319e+06	525505	1.9015e+06
TPT1	P13693	Translationally-controlled tumor protein OS=Homo sapiens GN=TPT1 PE=1 SV=1 - [TCTP_HUMAN]	2.50589e+06			3.34739e+06
TPX2	Q9ULW0	Targeting protein for Xklp2 OS=Homo sapiens GN=TPX2 PE=1 SV=2 - [TPX2_HUMAN]	973693	1.37723e+06	731538	1.92444e+06
TRA2A	Q13595	Transformer-2 protein homolog alpha OS=Homo sapiens GN=TRA2A PE=1 SV=1 - [TRA2A_HUMAN]		3.10655e+06	1.52299e+06	5.96589e+06
TRABD	Q9H4I3	TraB domain-containing protein OS=Homo sapiens GN=TRABD PE=1 SV=1 - [TRABD_HUMAN]				1.20505e+06
TRAFD1	O14545	TRAF-type zinc finger domain-containing protein 1 OS=Homo sapiens GN=TRAFD1 PE=1 SV=1 - [TRAD1_HUMAN]	1.35909e+07	9.87687e+06	3.3464e+06	1.68332e+07
TRAP1	Q12931	Heat shock protein 75 kDa, mitochondrial OS=Homo sapiens GN=TRAP1 PE=1 SV=3 - [TRAP1_HUMAN]	6.17381e+07	7.5885e+07	970429	8.51369e+07
TRAPPC5	Q8IUR0	Trafficking protein particle complex subunit 5 OS=Homo sapiens GN=TRAPPC5 PE=1 SV=1 - [TPPC5_HUMAN]				1.98424e+06
TRIM25	Q14258	E3 ubiquitin/ISG15 ligase TRIM25 OS=Homo sapiens GN=TRIM25 PE=1 SV=2 - [TRI25_HUMAN]	4.26753e+06	2.1338e+06	851544	5.53781e+06
TRIM27	P14373	Zinc finger protein RFP OS=Homo sapiens GN=TRIM27 PE=1 SV=1 - [TRI27_HUMAN]	1.95687e+06		840125	2.41375e+06
TRIM28	Q13263	Transcription intermediary factor 1-beta OS=Homo sapiens GN=TRIM28 PE=1 SV=5 - [TIF1B_HUMAN]	7.2167e+06	8.69246e+06	4.17798e+06	1.30424e+07
TRIM32	Q13049	E3 ubiquitin-protein ligase TRIM32 OS=Homo sapiens GN=TRIM32 PE=1 SV=2 - [TRI32_HUMAN]	4.69058e+06	4.92282e+06	2.58265e+06	8.70669e+06
TRIO	O75962	Triple functional domain protein OS=Homo sapiens GN=TRIO PE=1 SV=2 - [TRIO_HUMAN]				456949
TRIP12	Q14669	E3 ubiquitin-protein ligase TRIP12 OS=Homo sapiens GN=TRIP12 PE=1 SV=1 - [TRIPC_HUMAN]	2.69507e+06	1.44106e+06	698803	3.62157e+06
TRIP13	Q15645	Pachytene checkpoint protein 2 homolog OS=Homo sapiens GN=TRIP13 PE=1 SV=2 - [PCH2_HUMAN]	1.19146e+06	1.18597e+06	515993	2.46365e+06
TRIP6	Q15654	Thyroid receptor-interacting protein 6 OS=Homo sapiens GN=TRIP6 PE=1 SV=3 - [TRIP6_HUMAN]	1.4591e+06	1.05104e+06	528203	2.2974e+06
TRMT112	Q9UI30	tRNA methyltransferase 112 homolog OS=Homo sapiens GN=TRMT112 PE=1 SV=1 - [TR112_HUMAN]	4.29351e+06
TRMT1L	Q7Z2T5	TRMT1-like protein OS=Homo sapiens GN=TRMT1L PE=1 SV=2 - [TRM1L_HUMAN]	1.39044e+06		721621	2.4825e+06
TRMT61A	Q96FX7	tRNA (adenine(58)-N(1))-methyltransferase catalytic subunit TRMT61A OS=Homo sapiens GN=TRMT61A PE=1 SV=1 - [TRM61_HUMAN]				1.59196e+06
TROVE2	P10155	60 kDa SS-A/Ro ribonucleoprotein OS=Homo sapiens GN=TROVE2 PE=1 SV=2 - [RO60_HUMAN]	1.49599e+06			2.01528e+06
TSC22D1	Q15714	TSC22 domain family protein 1 OS=Homo sapiens GN=TSC22D1 PE=1 SV=3 - [T22D1_HUMAN]	2.118e+06	2.60999e+06	1.79825e+06	7.641e+06
TSN	Q15631	Translin OS=Homo sapiens GN=TSN PE=1 SV=1 - [TSN_HUMAN]	3.80734e+06	3.11817e+06		6.76443e+06
TSNAX	Q99598	Translin-associated protein X OS=Homo sapiens GN=TSNAX PE=1 SV=1 - [TSNAX_HUMAN]			1.05955e+06	403823
TTC21B	Q7Z4L5	Tetratricopeptide repeat protein 21B OS=Homo sapiens GN=TTC21B PE=1 SV=2 - [TT21B_HUMAN]	1.50667e+06	1.33296e+06	629197	1.9957e+06
TTC38	Q5R3I4	Tetratricopeptide repeat protein 38 OS=Homo sapiens GN=TTC38 PE=1 SV=1 - [TTC38_HUMAN]				802026
TTK	P33981	Dual specificity protein kinase TTK OS=Homo sapiens GN=TTK PE=1 SV=2 - [TTK_HUMAN]				307526
TTLL12	Q14166	Tubulin--tyrosine ligase-like protein 12 OS=Homo sapiens GN=TTLL12 PE=1 SV=2 - [TTL12_HUMAN]	6.01665e+06	4.30188e+06	1.74254e+06	8.58983e+06
TUBA1B	P68363	Tubulin alpha-1B chain OS=Homo sapiens GN=TUBA1B PE=1 SV=1 - [TBA1B_HUMAN]	9.67589e+07	7.61656e+07	3.43039e+07	1.58422e+08
TUBA1C	Q9BQE3	Tubulin alpha-1C chain OS=Homo sapiens GN=TUBA1C PE=1 SV=1 - [TBA1C_HUMAN]	1.06733e+08	8.36895e+07	4.11807e+07	1.64784e+08
TUBB	P07437	Tubulin beta chain OS=Homo sapiens GN=TUBB PE=1 SV=2 - [TBB5_HUMAN]	4.03265e+07	3.31582e+07	1.3392e+07	6.96204e+07
TUBB2A	Q13885	Tubulin beta-2A chain OS=Homo sapiens GN=TUBB2A PE=1 SV=1 - [TBB2A_HUMAN]	4.08075e+07			6.90824e+07
TUBB2B	Q9BVA1	Tubulin beta-2B chain OS=Homo sapiens GN=TUBB2B PE=1 SV=1 - [TBB2B_HUMAN]				6.96614e+07
TUBB4A	P04350	Tubulin beta-4A chain OS=Homo sapiens GN=TUBB4A PE=1 SV=2 - [TBB4A_HUMAN]				5.6501e+07
TUBB4B	P68371	Tubulin beta-4B chain OS=Homo sapiens GN=TUBB4B PE=1 SV=1 - [TBB4B_HUMAN]	4.00228e+07	3.46783e+07	1.50563e+07	6.81488e+07
TUFM	P49411	Elongation factor Tu, mitochondrial OS=Homo sapiens GN=TUFM PE=1 SV=2 - [EFTU_HUMAN]	1.75761e+07	1.30846e+07	7.93591e+06	3.18889e+07
TWF1	Q12792	Twinfilin-1 OS=Homo sapiens GN=TWF1 PE=1 SV=3 - [TWF1_HUMAN]	4.37802e+06	4.34208e+06	2.57157e+06	1.03296e+07
TWF2	Q6IBS0	Twinfilin-2 OS=Homo sapiens GN=TWF2 PE=1 SV=2 - [TWF2_HUMAN]		1.74836e+06		2.775e+06
TWISTNB	Q3B726	DNA-directed RNA polymerase I subunit RPA43 OS=Homo sapiens GN=TWISTNB PE=1 SV=1 - [RPA43_HUMAN]	1.34571e+06	972177		3.28194e+06
TXLNA	P40222	Alpha-taxilin OS=Homo sapiens GN=TXLNA PE=1 SV=3 - [TXLNA_HUMAN]	2.60615e+06	1.84295e+06	918550	5.25502e+06
TXLNG	Q9NUQ3	Gamma-taxilin OS=Homo sapiens GN=TXLNG PE=1 SV=2 - [TXLNG_HUMAN]	1.08684e+06			1.44354e+06
TXN	P10599	Thioredoxin OS=Homo sapiens GN=TXN PE=1 SV=3 - [THIO_HUMAN]	2.9888e+07	2.52617e+07		4.04037e+07
TXNDC17	Q9BRA2	Thioredoxin domain-containing protein 17 OS=Homo sapiens GN=TXNDC17 PE=1 SV=1 - [TXD17_HUMAN]	884334			3.26514e+06
TXNDC9	O14530	Thioredoxin domain-containing protein 9 OS=Homo sapiens GN=TXNDC9 PE=1 SV=2 - [TXND9_HUMAN]				1.06952e+06
TXNIP	Q9H3M7	Thioredoxin-interacting protein OS=Homo sapiens GN=TXNIP PE=1 SV=1 - [TXNIP_HUMAN]	3.60427e+06	2.5322e+06	1.03235e+06	8.04423e+06
TXNL1	O43396	Thioredoxin-like protein 1 OS=Homo sapiens GN=TXNL1 PE=1 SV=3 - [TXNL1_HUMAN]	5.82007e+06	3.45259e+06	2.19107e+06	8.39393e+06
TYMS	P04818	Thymidylate synthase OS=Homo sapiens GN=TYMS PE=1 SV=3 - [TYSY_HUMAN]	3.40121e+06	2.59364e+06	1.31715e+06	4.78896e+06
TYSND1	Q2T9J0	Peroxisomal leader peptide-processing protease OS=Homo sapiens GN=TYSND1 PE=1 SV=3 - [TYSD1_HUMAN]	498798
U2AF2	P26368	Splicing factor U2AF 65 kDa subunit OS=Homo sapiens GN=U2AF2 PE=1 SV=4 - [U2AF2_HUMAN]	2.1213e+06	1.48854e+06	677252	3.69283e+06
UAP1	Q16222	UDP-N-acetylhexosamine pyrophosphorylase OS=Homo sapiens GN=UAP1 PE=1 SV=3 - [UAP1_HUMAN]	1.20911e+07	8.11946e+06	4.83461e+06	2.35845e+07
UBA1	P22314	Ubiquitin-like modifier-activating enzyme 1 OS=Homo sapiens GN=UBA1 PE=1 SV=3 - [UBA1_HUMAN]	7.17424e+07	4.68782e+07	2.98845e+07	7.5039e+07
UBA2	Q9UBT2	SUMO-activating enzyme subunit 2 OS=Homo sapiens GN=UBA2 PE=1 SV=2 - [SAE2_HUMAN]	714496	771569	620294	1.65244e+06
UBA3	Q8TBC4	NEDD8-activating enzyme E1 catalytic subunit OS=Homo sapiens GN=UBA3 PE=1 SV=2 - [UBA3_HUMAN]	1.86308e+06	1.46862e+06		3.6417e+06
UBA6	A0AVT1	Ubiquitin-like modifier-activating enzyme 6 OS=Homo sapiens GN=UBA6 PE=1 SV=1 - [UBA6_HUMAN]	3.99164e+06	2.12374e+06	2.15105e+06	4.76517e+06
UBAC1	Q9BSL1	Ubiquitin-associated domain-containing protein 1 OS=Homo sapiens GN=UBAC1 PE=1 SV=1 - [UBAC1_HUMAN]	4.12837e+06	3.72933e+06	1.92275e+06	6.4507e+06
UBAP2	Q5T6F2	Ubiquitin-associated protein 2 OS=Homo sapiens GN=UBAP2 PE=1 SV=1 - [UBAP2_HUMAN]		1.10356e+06	361297	1.64907e+06
UBAP2L	Q14157	Ubiquitin-associated protein 2-like OS=Homo sapiens GN=UBAP2L PE=1 SV=2 - [UBP2L_HUMAN]	925134	1.13662e+06		3.36463e+06
UBC	P0CG48	Polyubiquitin-C OS=Homo sapiens GN=UBC PE=1 SV=3 - [UBC_HUMAN]	2.34321e+10	4.41268e+10
UBE2A	P49459	Ubiquitin-conjugating enzyme E2 A OS=Homo sapiens GN=UBE2A PE=1 SV=2 - [UBE2A_HUMAN]	8.69452e+06	1.21521e+07	8.99704e+06	3.63626e+07
UBE2C	O00762	Ubiquitin-conjugating enzyme E2 C OS=Homo sapiens GN=UBE2C PE=1 SV=1 - [UBE2C_HUMAN]	1.21162e+07	1.11649e+07	6.21018e+06	1.66312e+07
UBE2D3	P61077	Ubiquitin-conjugating enzyme E2 D3 OS=Homo sapiens GN=UBE2D3 PE=1 SV=1 - [UB2D3_HUMAN]	6.74856e+07	7.50236e+07	3.36281e+07	1.71287e+08
UBE2E3	Q969T4	Ubiquitin-conjugating enzyme E2 E3 OS=Homo sapiens GN=UBE2E3 PE=1 SV=1 - [UB2E3_HUMAN]	1.60393e+07	2.04845e+07	1.09471e+07	4.15868e+07
UBE2G1	P62253	Ubiquitin-conjugating enzyme E2 G1 OS=Homo sapiens GN=UBE2G1 PE=1 SV=3 - [UB2G1_HUMAN]	1.1554e+07	8.36862e+06	4.56067e+06	1.33622e+07
UBE2J1	Q9Y385	Ubiquitin-conjugating enzyme E2 J1 OS=Homo sapiens GN=UBE2J1 PE=1 SV=2 - [UB2J1_HUMAN]	1.4743e+06			2.81435e+06
UBE2K	P61086	Ubiquitin-conjugating enzyme E2 K OS=Homo sapiens GN=UBE2K PE=1 SV=3 - [UBE2K_HUMAN]	1.44035e+07	1.12929e+07	8.01237e+06	2.58342e+07
UBE2L3	P68036	Ubiquitin-conjugating enzyme E2 L3 OS=Homo sapiens GN=UBE2L3 PE=1 SV=1 - [UB2L3_HUMAN]	2.24631e+08	1.7645e+08	1.08706e+08	3.82463e+08
UBE2M	P61081	NEDD8-conjugating enzyme Ubc12 OS=Homo sapiens GN=UBE2M PE=1 SV=1 - [UBC12_HUMAN]	1.93526e+06	1.65162e+06	1.05826e+06	4.05752e+06
UBE2N	P61088	Ubiquitin-conjugating enzyme E2 N OS=Homo sapiens GN=UBE2N PE=1 SV=1 - [UBE2N_HUMAN]	3.5334e+08	2.57368e+08	1.70313e+08	5.3863e+08
UBE2S	Q16763	Ubiquitin-conjugating enzyme E2 S OS=Homo sapiens GN=UBE2S PE=1 SV=2 - [UBE2S_HUMAN]	3.45787e+06	3.40414e+06	1.93848e+06	9.23299e+06
UBE2T	Q9NPD8	Ubiquitin-conjugating enzyme E2 T OS=Homo sapiens GN=UBE2T PE=1 SV=1 - [UBE2T_HUMAN]	3.18696e+06	1.77847e+06	1.99069e+06	5.81695e+06
UBE2Z	Q9H832	Ubiquitin-conjugating enzyme E2 Z OS=Homo sapiens GN=UBE2Z PE=1 SV=2 - [UBE2Z_HUMAN]				1.37472e+06
UBE3A	Q05086	Ubiquitin-protein ligase E3A OS=Homo sapiens GN=UBE3A PE=1 SV=4 - [UBE3A_HUMAN]				1.04208e+06
UBE4B	O95155	Ubiquitin conjugation factor E4 B OS=Homo sapiens GN=UBE4B PE=1 SV=1 - [UBE4B_HUMAN]	510096			452894
UBFD1	O14562	Ubiquitin domain-containing protein UBFD1 OS=Homo sapiens GN=UBFD1 PE=1 SV=2 - [UBFD1_HUMAN]				1.03976e+06
UBL5	Q9BZL1	Ubiquitin-like protein 5 OS=Homo sapiens GN=UBL5 PE=1 SV=1 - [UBL5_HUMAN]	2.02481e+06
UBQLN1	Q9UMX0	Ubiquilin-1 OS=Homo sapiens GN=UBQLN1 PE=1 SV=2 - [UBQL1_HUMAN]	1.69043e+07	1.10827e+07	4.60203e+06	2.01993e+07
UBQLN2	Q9UHD9	Ubiquilin-2 OS=Homo sapiens GN=UBQLN2 PE=1 SV=2 - [UBQL2_HUMAN]	8.33468e+06	4.90839e+06	2.11377e+06	7.38446e+06
UBQLN4	Q9NRR5	Ubiquilin-4 OS=Homo sapiens GN=UBQLN4 PE=1 SV=2 - [UBQL4_HUMAN]				3.01078e+06
UBXN1	Q04323	UBX domain-containing protein 1 OS=Homo sapiens GN=UBXN1 PE=1 SV=2 - [UBXN1_HUMAN]	3.23957e+07	2.85747e+07	1.07201e+07	6.34682e+07
UBXN2A	P68543	UBX domain-containing protein 2A OS=Homo sapiens GN=UBXN2A PE=2 SV=1 - [UBX2A_HUMAN]	1.29374e+06	1.37835e+06		2.22388e+06
UBXN4	Q92575	UBX domain-containing protein 4 OS=Homo sapiens GN=UBXN4 PE=1 SV=2 - [UBXN4_HUMAN]	2.25218e+06	3.0822e+06	916790	3.88829e+06
UBXN7	O94888	UBX domain-containing protein 7 OS=Homo sapiens GN=UBXN7 PE=1 SV=2 - [UBXN7_HUMAN]	3.49236e+06	2.44227e+06	717383	4.21049e+06
UCHL3	P15374	Ubiquitin carboxyl-terminal hydrolase isozyme L3 OS=Homo sapiens GN=UCHL3 PE=1 SV=1 - [UCHL3_HUMAN]	2.42539e+06	3.65495e+06	1.64236e+06	6.49981e+06
UCHL5	Q9Y5K5	Ubiquitin carboxyl-terminal hydrolase isozyme L5 OS=Homo sapiens GN=UCHL5 PE=1 SV=3 - [UCHL5_HUMAN]	6.60259e+06	6.12692e+06	2.82002e+06	1.32484e+07
UCK2	Q9BZX2	Uridine-cytidine kinase 2 OS=Homo sapiens GN=UCK2 PE=1 SV=1 - [UCK2_HUMAN]	3.2249e+06	3.2496e+06	1.58229e+06	4.97641e+06
UFD1	Q92890	Ubiquitin fusion degradation protein 1 homolog OS=Homo sapiens GN=UFD1L PE=1 SV=3 - [UFD1_HUMAN]	9.9537e+06	6.94815e+06	3.11682e+06	1.59981e+07
UHRF1	Q96T88	E3 ubiquitin-protein ligase UHRF1 OS=Homo sapiens GN=UHRF1 PE=1 SV=1 - [UHRF1_HUMAN]	1.36323e+06	1.53549e+06	976904	1.44092e+06
UIMC1	Q96RL1	BRCA1-A complex subunit RAP80 OS=Homo sapiens GN=UIMC1 PE=1 SV=2 - [UIMC1_HUMAN]	1.37833e+07	1.10541e+07	2.20743e+06	1.75438e+07
UMPS	P11172	Uridine 5'-monophosphate synthase OS=Homo sapiens GN=UMPS PE=1 SV=1 - [UMPS_HUMAN]				1.6056e+06
UPF1	Q92900	Regulator of nonsense transcripts 1 OS=Homo sapiens GN=UPF1 PE=1 SV=2 - [RENT1_HUMAN]	1.41359e+06	535131	371779	1.10463e+06
UQCR10	Q9UDW1	Cytochrome b-c1 complex subunit 9 OS=Homo sapiens GN=UQCR10 PE=1 SV=3 - [QCR9_HUMAN]	4.63987e+06			7.36021e+06
UQCRC1	P31930	Cytochrome b-c1 complex subunit 1, mitochondrial OS=Homo sapiens GN=UQCRC1 PE=1 SV=3 - [QCR1_HUMAN]	1.85648e+06	1.59982e+06		2.68598e+06
UQCRC2	P22695	Cytochrome b-c1 complex subunit 2, mitochondrial OS=Homo sapiens GN=UQCRC2 PE=1 SV=3 - [QCR2_HUMAN]		280569		2.34699e+06
USP1	O94782	Ubiquitin carboxyl-terminal hydrolase 1 OS=Homo sapiens GN=USP1 PE=1 SV=1 - [UBP1_HUMAN]	690869	891507
USP11	P51784	Ubiquitin carboxyl-terminal hydrolase 11 OS=Homo sapiens GN=USP11 PE=1 SV=3 - [UBP11_HUMAN]	1.52964e+06			1.87781e+06
USP13	Q92995	Ubiquitin carboxyl-terminal hydrolase 13 OS=Homo sapiens GN=USP13 PE=1 SV=2 - [UBP13_HUMAN]	6.65168e+06	3.47606e+06	2.19491e+06	6.69388e+06
USP14	P54578	Ubiquitin carboxyl-terminal hydrolase 14 OS=Homo sapiens GN=USP14 PE=1 SV=3 - [UBP14_HUMAN]	4.02768e+06	4.01928e+06	1.98171e+06	1.04121e+07
USP16	Q9Y5T5	Ubiquitin carboxyl-terminal hydrolase 16 OS=Homo sapiens GN=USP16 PE=1 SV=1 - [UBP16_HUMAN]	591533	870162		1.15543e+06
USP19	O94966	Ubiquitin carboxyl-terminal hydrolase 19 OS=Homo sapiens GN=USP19 PE=1 SV=2 - [UBP19_HUMAN]	782365	1.09541e+06	960973	2.43093e+06
USP22	Q9UPT9	Ubiquitin carboxyl-terminal hydrolase 22 OS=Homo sapiens GN=USP22 PE=1 SV=2 - [UBP22_HUMAN]	4.4868e+06	4.03476e+06	1.35181e+06	9.07699e+06
USP25	Q9UHP3	Ubiquitin carboxyl-terminal hydrolase 25 OS=Homo sapiens GN=USP25 PE=1 SV=4 - [UBP25_HUMAN]	1.68131e+06	937783	272692	1.47137e+06
USP28	Q96RU2	Ubiquitin carboxyl-terminal hydrolase 28 OS=Homo sapiens GN=USP28 PE=1 SV=1 - [UBP28_HUMAN]				1.00255e+06
USP3	Q9Y6I4	Ubiquitin carboxyl-terminal hydrolase 3 OS=Homo sapiens GN=USP3 PE=1 SV=2 - [UBP3_HUMAN]				1.17683e+06
USP30	Q70CQ3	Ubiquitin carboxyl-terminal hydrolase 30 OS=Homo sapiens GN=USP30 PE=1 SV=1 - [UBP30_HUMAN]	2.8633e+06			6.60311e+06
USP34	Q70CQ2	Ubiquitin carboxyl-terminal hydrolase 34 OS=Homo sapiens GN=USP34 PE=1 SV=2 - [UBP34_HUMAN]	807386			1.17962e+06
USP42	Q9H9J4	Ubiquitin carboxyl-terminal hydrolase 42 OS=Homo sapiens GN=USP42 PE=1 SV=3 - [UBP42_HUMAN]	1.10534e+06	650391	466845	2.04542e+06
USP48	Q86UV5	Ubiquitin carboxyl-terminal hydrolase 48 OS=Homo sapiens GN=USP48 PE=1 SV=1 - [UBP48_HUMAN]	646905	566941		463748
USP5	P45974	Ubiquitin carboxyl-terminal hydrolase 5 OS=Homo sapiens GN=USP5 PE=1 SV=2 - [UBP5_HUMAN]	1.948e+07	1.60883e+07	7.02161e+06	2.30044e+07
USP54	Q70EL1	Inactive ubiquitin carboxyl-terminal hydrolase 54 OS=Homo sapiens GN=USP54 PE=1 SV=4 - [UBP54_HUMAN]				1.34301e+06
USP7	Q93009	Ubiquitin carboxyl-terminal hydrolase 7 OS=Homo sapiens GN=USP7 PE=1 SV=2 - [UBP7_HUMAN]	1.4224e+06	1.11576e+06	889162	3.91939e+06
UTP18	Q9Y5J1	U3 small nucleolar RNA-associated protein 18 homolog OS=Homo sapiens GN=UTP18 PE=1 SV=3 - [UTP18_HUMAN]	1.31505e+06	1.25888e+06	602943	2.37883e+06
UTP4	Q969X6	Cirhin OS=Homo sapiens GN=CIRH1A PE=1 SV=1 - [CIR1A_HUMAN]	2.32346e+07	1.47596e+07	1.04007e+07	3.91541e+07
VAMP2	P63027	Vesicle-associated membrane protein 2 OS=Homo sapiens GN=VAMP2 PE=1 SV=3 - [VAMP2_HUMAN]	8.4687e+06	4.67309e+06
VAMP3	Q15836	Vesicle-associated membrane protein 3 OS=Homo sapiens GN=VAMP3 PE=1 SV=3 - [VAMP3_HUMAN]	8.51185e+06	7.74261e+06	2.69116e+06	1.28071e+07
VAMP7	P51809	Vesicle-associated membrane protein 7 OS=Homo sapiens GN=VAMP7 PE=1 SV=3 - [VAMP7_HUMAN]		554530		1.35587e+06
VAPB	O95292	Vesicle-associated membrane protein-associated protein B/C OS=Homo sapiens GN=VAPB PE=1 SV=3 - [VAPB_HUMAN]	1.83279e+06			5.42716e+06
VARS	P26640	Valine--tRNA ligase OS=Homo sapiens GN=VARS PE=1 SV=4 - [SYVC_HUMAN]	1.07124e+06	1.40342e+06		3.09334e+06
VASP	P50552	Vasodilator-stimulated phosphoprotein OS=Homo sapiens GN=VASP PE=1 SV=3 - [VASP_HUMAN]				1.39512e+06
VAT1	Q99536	Synaptic vesicle membrane protein VAT-1 homolog OS=Homo sapiens GN=VAT1 PE=1 SV=2 - [VAT1_HUMAN]	257179
VCL	P18206	Vinculin OS=Homo sapiens GN=VCL PE=1 SV=4 - [VINC_HUMAN]	6.89047e+06	6.16029e+06	3.08576e+06	1.03059e+07
VCP	P55072	Transitional endoplasmic reticulum ATPase OS=Homo sapiens GN=VCP PE=1 SV=4 - [TERA_HUMAN]	3.18163e+07	2.39806e+07	1.00003e+07	4.10978e+07
VCPIP1	Q96JH7	Deubiquitinating protein VCIP135 OS=Homo sapiens GN=VCPIP1 PE=1 SV=2 - [VCIP1_HUMAN]	1.71721e+06	1.28745e+06	475885	2.27024e+06
VDAC1	P21796	Voltage-dependent anion-selective channel protein 1 OS=Homo sapiens GN=VDAC1 PE=1 SV=2 - [VDAC1_HUMAN]	3.45768e+06	3.62876e+06	1.50121e+06	6.61702e+06
VDAC2	P45880	Voltage-dependent anion-selective channel protein 2 OS=Homo sapiens GN=VDAC2 PE=1 SV=2 - [VDAC2_HUMAN]	2.03619e+06	1.75146e+06	1.06329e+06	5.08604e+06
VDAC3	Q9Y277	Voltage-dependent anion-selective channel protein 3 OS=Homo sapiens GN=VDAC3 PE=1 SV=1 - [VDAC3_HUMAN]	6.28093e+06	5.06214e+06	2.39626e+06	8.54594e+06
VIM	P08670	Vimentin OS=Homo sapiens GN=VIM PE=1 SV=4 - [VIME_HUMAN]	9.18523e+07			1.64345e+08
VKORC1L1	Q8N0U8	Vitamin K epoxide reductase complex subunit 1-like protein 1 OS=Homo sapiens GN=VKORC1L1 PE=1 SV=2 - [VKORL_HUMAN]				2.57105e+06
VPS26A	O75436	Vacuolar protein sorting-associated protein 26A OS=Homo sapiens GN=VPS26A PE=1 SV=2 - [VP26A_HUMAN]	4.99016e+06	4.27006e+06	2.2855e+06	9.49668e+06
VPS29	Q9UBQ0	Vacuolar protein sorting-associated protein 29 OS=Homo sapiens GN=VPS29 PE=1 SV=1 - [VPS29_HUMAN]	3.54993e+07	1.43927e+07	7.1108e+06	4.8534e+07
VPS35	Q96QK1	Vacuolar protein sorting-associated protein 35 OS=Homo sapiens GN=VPS35 PE=1 SV=2 - [VPS35_HUMAN]	5.33071e+06	3.81589e+06	1.9251e+06	9.11379e+06
VPS45	Q9NRW7	Vacuolar protein sorting-associated protein 45 OS=Homo sapiens GN=VPS45 PE=1 SV=1 - [VPS45_HUMAN]				1.2366e+06
VRK1	Q99986	Serine/threonine-protein kinase VRK1 OS=Homo sapiens GN=VRK1 PE=1 SV=1 - [VRK1_HUMAN]	1.6446e+06			3.37586e+06
VTA1	Q9NP79	Vacuolar protein sorting-associated protein VTA1 homolog OS=Homo sapiens GN=VTA1 PE=1 SV=1 - [VTA1_HUMAN]				1.45117e+06
WAC	Q9BTA9	WW domain-containing adapter protein with coiled-coil OS=Homo sapiens GN=WAC PE=1 SV=3 - [WAC_HUMAN]	2.10295e+06	2.61846e+06	1.45404e+06	5.88633e+06
WARS	P23381	Tryptophan--tRNA ligase, cytoplasmic OS=Homo sapiens GN=WARS PE=1 SV=2 - [SYWC_HUMAN]	1.49454e+07	1.13168e+07	7.19307e+06	2.57211e+07
WBP2	Q969T9	WW domain-binding protein 2 OS=Homo sapiens GN=WBP2 PE=1 SV=1 - [WBP2_HUMAN]	5.81936e+06	5.85561e+06	1.71108e+06	3.41731e+07
WDFY1	Q8IWB7	WD repeat and FYVE domain-containing protein 1 OS=Homo sapiens GN=WDFY1 PE=1 SV=1 - [WDFY1_HUMAN]			269668	1.25008e+06
WDHD1	O75717	WD repeat and HMG-box DNA-binding protein 1 OS=Homo sapiens GN=WDHD1 PE=1 SV=1 - [WDHD1_HUMAN]	415889			515946
WDR1	O75083	WD repeat-containing protein 1 OS=Homo sapiens GN=WDR1 PE=1 SV=4 - [WDR1_HUMAN]	2.27526e+07	1.88776e+07	1.16254e+07	3.96585e+07
WDR12	Q9GZL7	Ribosome biogenesis protein WDR12 OS=Homo sapiens GN=WDR12 PE=1 SV=2 - [WDR12_HUMAN]	2.68628e+06		1.08177e+06	5.02606e+06
WDR18	Q9BV38	WD repeat-containing protein 18 OS=Homo sapiens GN=WDR18 PE=1 SV=2 - [WDR18_HUMAN]	3.68612e+06	2.87603e+06	1.51803e+06	6.78997e+06
WDR20	Q8TBZ3	WD repeat-containing protein 20 OS=Homo sapiens GN=WDR20 PE=1 SV=2 - [WDR20_HUMAN]				1.02109e+06
WDR3	Q9UNX4	WD repeat-containing protein 3 OS=Homo sapiens GN=WDR3 PE=1 SV=1 - [WDR3_HUMAN]				994868
WDR33	Q9C0J8	pre-mRNA 3' end processing protein WDR33 OS=Homo sapiens GN=WDR33 PE=1 SV=2 - [WDR33_HUMAN]	1.64469e+06		978538	2.95802e+06
WDR43	Q15061	WD repeat-containing protein 43 OS=Homo sapiens GN=WDR43 PE=1 SV=3 - [WDR43_HUMAN]	571539			1.60659e+06
WDR48	Q8TAF3	WD repeat-containing protein 48 OS=Homo sapiens GN=WDR48 PE=1 SV=1 - [WDR48_HUMAN]			222063
WDR5	P61964	WD repeat-containing protein 5 OS=Homo sapiens GN=WDR5 PE=1 SV=1 - [WDR5_HUMAN]				1.0572e+06
WDR59	Q6PJI9	WD repeat-containing protein 59 OS=Homo sapiens GN=WDR59 PE=1 SV=2 - [WDR59_HUMAN]				516332
WDR6	Q9NNW5	WD repeat-containing protein 6 OS=Homo sapiens GN=WDR6 PE=1 SV=1 - [WDR6_HUMAN]	1.53657e+06	1.10607e+06	668496	2.73551e+06
WDR61	Q9GZS3	WD repeat-containing protein 61 OS=Homo sapiens GN=WDR61 PE=1 SV=1 - [WDR61_HUMAN]				1.95654e+06
WDR74	Q6RFH5	WD repeat-containing protein 74 OS=Homo sapiens GN=WDR74 PE=1 SV=1 - [WDR74_HUMAN]				743840
WDR77	Q9BQA1	Methylosome protein 50 OS=Homo sapiens GN=WDR77 PE=1 SV=1 - [MEP50_HUMAN]	2.04781e+06	2.74003e+06	1.2605e+06	6.32725e+06
WDTC1	Q8N5D0	WD and tetratricopeptide repeats protein 1 OS=Homo sapiens GN=WDTC1 PE=1 SV=2 - [WDTC1_HUMAN]				1.35148e+06
WIZ	O95785	Protein Wiz OS=Homo sapiens GN=WIZ PE=1 SV=2 - [WIZ_HUMAN]			154055
WRNIP1	Q96S55	ATPase WRNIP1 OS=Homo sapiens GN=WRNIP1 PE=1 SV=2 - [WRIP1_HUMAN]	9.58378e+06	7.71293e+06	2.38569e+06	1.14759e+07
XIAP	P98170	E3 ubiquitin-protein ligase XIAP OS=Homo sapiens GN=XIAP PE=1 SV=2 - [XIAP_HUMAN]		1.43029e+06		720477
XPNPEP3	Q9NQH7	Probable Xaa-Pro aminopeptidase 3 OS=Homo sapiens GN=XPNPEP3 PE=1 SV=1 - [XPP3_HUMAN]	1.54643e+07			2.29045e+07
XPO1	O14980	Exportin-1 OS=Homo sapiens GN=XPO1 PE=1 SV=1 - [XPO1_HUMAN]	2.07338e+06	1.77889e+06	973658	3.94682e+06
XPO5	Q9HAV4	Exportin-5 OS=Homo sapiens GN=XPO5 PE=1 SV=1 - [XPO5_HUMAN]	446183	575786	326408	1.47183e+06
XPO7	Q9UIA9	Exportin-7 OS=Homo sapiens GN=XPO7 PE=1 SV=3 - [XPO7_HUMAN]	677726	538143		1.33847e+06
XPOT	O43592	Exportin-T OS=Homo sapiens GN=XPOT PE=1 SV=2 - [XPOT_HUMAN]				1.02583e+06
XRCC4	Q13426	DNA repair protein XRCC4 OS=Homo sapiens GN=XRCC4 PE=1 SV=2 - [XRCC4_HUMAN]	1.66434e+06			4.609e+06
XRCC5	P13010	X-ray repair cross-complementing protein 5 OS=Homo sapiens GN=XRCC5 PE=1 SV=3 - [XRCC5_HUMAN]	1.4692e+07	1.17932e+07	6.92384e+06	2.20759e+07
XRCC6	P12956	X-ray repair cross-complementing protein 6 OS=Homo sapiens GN=XRCC6 PE=1 SV=2 - [XRCC6_HUMAN]	4.9162e+06	5.12259e+06	2.48165e+06	9.3832e+06
XRN1	Q8IZH2	5'-3' exoribonuclease 1 OS=Homo sapiens GN=XRN1 PE=1 SV=1 - [XRN1_HUMAN]	558868	639959	313424	1.29803e+06
YARS	P54577	Tyrosine--tRNA ligase, cytoplasmic OS=Homo sapiens GN=YARS PE=1 SV=4 - [SYYC_HUMAN]	5.55799e+06	4.99494e+06	2.39316e+06	1.28021e+07
YBX1	P67809	Nuclease-sensitive element-binding protein 1 OS=Homo sapiens GN=YBX1 PE=1 SV=3 - [YBOX1_HUMAN]	8.74855e+06	1.21583e+07	5.27382e+06	1.86142e+07
YBX3	P16989	Y-box-binding protein 3 OS=Homo sapiens GN=YBX3 PE=1 SV=4 - [YBOX3_HUMAN]	1.34155e+06	4.70754e+06	1.96691e+06	6.78381e+06
YTHDF2	Q9Y5A9	YTH domain family protein 2 OS=Homo sapiens GN=YTHDF2 PE=1 SV=2 - [YTHD2_HUMAN]	669802
YWHAB	P31946	14-3-3 protein beta/alpha OS=Homo sapiens GN=YWHAB PE=1 SV=3 - [1433B_HUMAN]	3.16781e+07	2.40916e+07	1.94684e+07	6.08677e+07
YWHAE	P62258	14-3-3 protein epsilon OS=Homo sapiens GN=YWHAE PE=1 SV=1 - [1433E_HUMAN]	3.11588e+07	2.874e+07	2.08423e+07	6.37747e+07
YWHAG	P61981	14-3-3 protein gamma OS=Homo sapiens GN=YWHAG PE=1 SV=2 - [1433G_HUMAN]	2.7231e+07	2.31565e+07	1.92676e+07	5.76655e+07
YWHAH	Q04917	14-3-3 protein eta OS=Homo sapiens GN=YWHAH PE=1 SV=4 - [1433F_HUMAN]	2.67771e+07		1.21277e+07	5.82687e+07
YWHAQ	P27348	14-3-3 protein theta OS=Homo sapiens GN=YWHAQ PE=1 SV=1 - [1433T_HUMAN]	4.29783e+07	3.00901e+07	2.1655e+07	7.04294e+07
YWHAZ	P63104	14-3-3 protein zeta/delta OS=Homo sapiens GN=YWHAZ PE=1 SV=1 - [1433Z_HUMAN]	3.61896e+07	2.80012e+07	1.93233e+07	6.73162e+07
YY1	P25490	Transcriptional repressor protein YY1 OS=Homo sapiens GN=YY1 PE=1 SV=2 - [TYY1_HUMAN]	6.95541e+07	5.11157e+07	2.24502e+07	8.77641e+07
ZC3H11A	O75152	Zinc finger CCCH domain-containing protein 11A OS=Homo sapiens GN=ZC3H11A PE=1 SV=3 - [ZC11A_HUMAN]	516389		284814	862075
ZC3H14	Q6PJT7	Zinc finger CCCH domain-containing protein 14 OS=Homo sapiens GN=ZC3H14 PE=1 SV=1 - [ZC3HE_HUMAN]	1.03236e+06	1.18101e+06	253212	2.52786e+06
ZC3H15	Q8WU90	Zinc finger CCCH domain-containing protein 15 OS=Homo sapiens GN=ZC3H15 PE=1 SV=1 - [ZC3HF_HUMAN]	1.45383e+06	1.13183e+06	829215	3.61716e+06
ZC3HAV1	Q7Z2W4	Zinc finger CCCH-type antiviral protein 1 OS=Homo sapiens GN=ZC3HAV1 PE=1 SV=3 - [ZCCHV_HUMAN]	1.74837e+06	1.43084e+06	747532	3.32808e+06
ZC3HC1	Q86WB0	Nuclear-interacting partner of ALK OS=Homo sapiens GN=ZC3HC1 PE=1 SV=1 - [NIPA_HUMAN]	810289	825271	349200
ZFAND2B	Q8WV99	AN1-type zinc finger protein 2B OS=Homo sapiens GN=ZFAND2B PE=1 SV=1 - [ZFN2B_HUMAN]	1.69256e+06	1.64485e+06		4.58976e+06
ZFP90	Q8TF47	Zinc finger protein 90 homolog OS=Homo sapiens GN=ZFP90 PE=2 SV=2 - [ZFP90_HUMAN]	2.20141e+06			1.8404e+06
ZFP91	Q96JP5	E3 ubiquitin-protein ligase ZFP91 OS=Homo sapiens GN=ZFP91 PE=1 SV=1 - [ZFP91_HUMAN]				548898
ZFR	Q96KR1	Zinc finger RNA-binding protein OS=Homo sapiens GN=ZFR PE=1 SV=2 - [ZFR_HUMAN]				695048
ZFX	P17010	Zinc finger X-chromosomal protein OS=Homo sapiens GN=ZFX PE=2 SV=2 - [ZFX_HUMAN]	2.0247e+06	2.73442e+06	1.36212e+06	3.83016e+06
ZFYVE16	Q7Z3T8	Zinc finger FYVE domain-containing protein 16 OS=Homo sapiens GN=ZFYVE16 PE=1 SV=3 - [ZFY16_HUMAN]	743573
ZKSCAN1	P17029	Zinc finger protein with KRAB and SCAN domains 1 OS=Homo sapiens GN=ZKSCAN1 PE=1 SV=3 - [ZKSC1_HUMAN]	678913	613598	197411	1.13169e+06
ZMPSTE24	O75844	CAAX prenyl protease 1 homolog OS=Homo sapiens GN=ZMPSTE24 PE=1 SV=2 - [FACE1_HUMAN]	2.00267e+06
ZMYND11	Q15326	Zinc finger MYND domain-containing protein 11 OS=Homo sapiens GN=ZMYND11 PE=1 SV=2 - [ZMY11_HUMAN]	1.30867e+06			1189806
ZNF121	P58317	Zinc finger protein 121 OS=Homo sapiens GN=ZNF121 PE=2 SV=2 - [ZN121_HUMAN]	3.63841e+06		1.07615e+06
ZNF143	P52747	Zinc finger protein 143 OS=Homo sapiens GN=ZNF143 PE=1 SV=2 - [ZN143_HUMAN]	7.90636e+06	8.09967e+06	2.85885e+06	1.93741e+07
ZNF146	Q15072	Zinc finger protein OZF OS=Homo sapiens GN=ZNF146 PE=1 SV=2 - [OZF_HUMAN]	908763	1.20456e+06	789711	1.56302e+06
ZNF16	P17020	Zinc finger protein 16 OS=Homo sapiens GN=ZNF16 PE=1 SV=3 - [ZNF16_HUMAN]	856607			767139
ZNF20	P17024	Zinc finger protein 20 OS=Homo sapiens GN=ZNF20 PE=2 SV=2 - [ZNF20_HUMAN]	2.12696e+06
ZNF217	O75362	Zinc finger protein 217 OS=Homo sapiens GN=ZNF217 PE=1 SV=1 - [ZN217_HUMAN]	693986	285152		785466
ZNF235	Q14590	Zinc finger protein 235 OS=Homo sapiens GN=ZNF235 PE=2 SV=3 - [ZN235_HUMAN]				677060
ZNF239	Q16600	Zinc finger protein 239 OS=Homo sapiens GN=ZNF239 PE=2 SV=3 - [ZN239_HUMAN]	661181	444709		811311
ZNF280C	Q8ND82	Zinc finger protein 280C OS=Homo sapiens GN=ZNF280C PE=1 SV=1 - [Z280C_HUMAN]	4.0127e+06	3.57336e+06	1.59879e+06	9.89802e+06
ZNF281	Q9Y2X9	Zinc finger protein 281 OS=Homo sapiens GN=ZNF281 PE=1 SV=1 - [ZN281_HUMAN]	1.16244e+07	1.17457e+07	5.39332e+06	2.13721e+07
ZNF316	A6NFI3	Zinc finger protein 316 OS=Homo sapiens GN=ZNF316 PE=1 SV=1 - [ZN316_HUMAN]		792312		631479
ZNF324	O75467	Zinc finger protein 324A OS=Homo sapiens GN=ZNF324 PE=2 SV=1 - [Z324A_HUMAN]		358042
ZNF330	Q9Y3S2	Zinc finger protein 330 OS=Homo sapiens GN=ZNF330 PE=1 SV=1 - [ZN330_HUMAN]	5.97914e+06	5.09281e+06	2.07506e+06	7.61979e+06
ZNF362	Q5T0B9	Zinc finger protein 362 OS=Homo sapiens GN=ZNF362 PE=1 SV=1 - [ZN362_HUMAN]				2.26487e+06
ZNF391	Q9UJN7	Zinc finger protein 391 OS=Homo sapiens GN=ZNF391 PE=2 SV=2 - [ZN391_HUMAN]		1.02807e+06
ZNF407	Q9C0G0	Zinc finger protein 407 OS=Homo sapiens GN=ZNF407 PE=1 SV=2 - [ZN407_HUMAN]	831306			1.03019e+06
ZNF451	Q9Y4E5	Zinc finger protein 451 OS=Homo sapiens GN=ZNF451 PE=1 SV=2 - [ZN451_HUMAN]	1.60935e+07	1.28269e+07	6.04586e+06	1.93345e+07
ZNF552	Q9H707	Zinc finger protein 552 OS=Homo sapiens GN=ZNF552 PE=2 SV=2 - [ZN552_HUMAN]	924565	1.13385e+06		1.75047e+06
ZNF579	Q8NAF0	Zinc finger protein 579 OS=Homo sapiens GN=ZNF579 PE=1 SV=2 - [ZN579_HUMAN]				7.63428e+06
ZNF597	Q96LX8	Zinc finger protein 597 OS=Homo sapiens GN=ZNF597 PE=2 SV=1 - [ZN597_HUMAN]	1.9517e+06			6.96539e+06
ZNF625	Q96I27	Zinc finger protein 625 OS=Homo sapiens GN=ZNF625 PE=2 SV=1 - [ZN625_HUMAN]				2.20799e+06
ZNF644	Q9H582	Zinc finger protein 644 OS=Homo sapiens GN=ZNF644 PE=1 SV=2 - [ZN644_HUMAN]	733823	1.08211e+06	370839	1.27361e+06
ZNF655	Q8N720	Zinc finger protein 655 OS=Homo sapiens GN=ZNF655 PE=1 SV=3 - [ZN655_HUMAN]	3.55797e+06	3.7779e+06	1.40346e+06	6.14412e+06
ZNF687	Q8N1G0	Zinc finger protein 687 OS=Homo sapiens GN=ZNF687 PE=1 SV=1 - [ZN687_HUMAN]	663165	750028
ZNF696	Q9H7X3	Zinc finger protein 696 OS=Homo sapiens GN=ZNF696 PE=2 SV=2 - [ZN696_HUMAN]				4.24746e+06
ZNF724	A8MTY0	Putative zinc finger protein 724 OS=Homo sapiens GN=ZNF724P PE=5 SV=3 - [ZN724_HUMAN]				2.78039e+06
ZNF776	Q68DI1	Zinc finger protein 776 OS=Homo sapiens GN=ZNF776 PE=2 SV=2 - [ZN776_HUMAN]	198797
ZNF8	P17098	Zinc finger protein 8 OS=Homo sapiens GN=ZNF8 PE=1 SV=2 - [ZNF8_HUMAN]	1.69058e+06	624737	939382	2.12187e+06
ZNF800	Q2TB10	Zinc finger protein 800 OS=Homo sapiens GN=ZNF800 PE=1 SV=1 - [ZN800_HUMAN]		632945		2.951e+06
ZNF845	Q96IR2	Zinc finger protein 845 OS=Homo sapiens GN=ZNF845 PE=2 SV=3 - [ZN845_HUMAN]		811507		1.0431e+06
ZNF865	P0CJ78	Zinc finger protein 865 OS=Homo sapiens GN=ZNF865 PE=3 SV=1 - [ZN865_HUMAN]	1.0268e+06			1.35203e+06
ZNHIT6	Q9NWK9	Box C/D snoRNA protein 1 OS=Homo sapiens GN=ZNHIT6 PE=1 SV=1 - [BCD1_HUMAN]				988075
ZNRF2	Q8NHG8	E3 ubiquitin-protein ligase ZNRF2 OS=Homo sapiens GN=ZNRF2 PE=1 SV=1 - [ZNRF2_HUMAN]	1.03917e+06
ZPR1	O75312	Zinc finger protein ZPR1 OS=Homo sapiens GN=ZNF259 PE=1 SV=1 - [ZPR1_HUMAN]			627778	853898
ZW10	O43264	Centromere/kinetochore protein zw10 homolog OS=Homo sapiens GN=ZW10 PE=1 SV=3 - [ZW10_HUMAN]	257766	482338		1.35814e+06
ZWINT	O95229	ZW10 interactor OS=Homo sapiens GN=ZWINT PE=1 SV=2 - [ZWINT_HUMAN]	3.29885e+06	3.25134e+06	1.28135e+06	5.02113e+06
ZYG11B	Q9C0D3	Protein zyg-11 homolog B OS=Homo sapiens GN=ZYG11B PE=1 SV=2 - [ZY11B_HUMAN]				760737
ZYX	Q15942	Zyxin OS=Homo sapiens GN=ZYX PE=1 SV=1 - [ZYX_HUMAN]				1.2521e+07
