# Supplementary material for: ZZW-115–dependent inhibition of NUPR1 nuclear translocation sensitizes cancer cells to genotoxic agents
Source: JCI Insight. 2020 Sep 17;5(18):e138117. doi: 10.1172/jci.insight.138117 (PMC7526551; doi:10.1172/jci.insight.138117)
Supplement: Supplemental Table 5 [file jciinsight-5-138117-s196.xlsx]

## Sheet: Total Neddylations
			Average of PIC AREAS of (Nedd8 - avGFP)
name	Accession	Description	Ctrl	5-FU	ZZW-115	5-FU+ZZW-115
A2M	P01023	Alpha-2-macroglobulin OS=Homo sapiens GN=A2M PE=1 SV=3 - [A2MG_HUMAN]	3.55057e+06	5.99711e+06	6.30287e+06	8.14334e+06
AAAS	Q9NRG9	Aladin OS=Homo sapiens GN=AAAS PE=1 SV=1 - [AAAS_HUMAN]	1.27931e+07	2.04926e+07	1.72087e+07	2.72275e+07
AARS	P49588	Alanine--tRNA ligase, cytoplasmic OS=Homo sapiens GN=AARS PE=1 SV=2 - [SYAC_HUMAN]	764474	1.39612e+06	1.25104e+06	1.70919e+06
AARS2	Q5JTZ9	Alanine--tRNA ligase, mitochondrial OS=Homo sapiens GN=AARS2 PE=1 SV=1 - [SYAM_HUMAN]	271498	230454
ABCB7	O75027	ATP-binding cassette sub-family B member 7, mitochondrial OS=Homo sapiens GN=ABCB7 PE=1 SV=2 - [ABCB7_HUMAN]	3.56084e+06	4.32216e+06	3.73226e+06	4.87256e+06
ABCD1	P33897	ATP-binding cassette sub-family D member 1 OS=Homo sapiens GN=ABCD1 PE=1 SV=2 - [ABCD1_HUMAN]				813124
ABCD3	P28288	ATP-binding cassette sub-family D member 3 OS=Homo sapiens GN=ABCD3 PE=1 SV=1 - [ABCD3_HUMAN]		1.37236e+06	2.47507e+06	3.27941e+06
ABCE1	P61221	ATP-binding cassette sub-family E member 1 OS=Homo sapiens GN=ABCE1 PE=1 SV=1 - [ABCE1_HUMAN]				1.27318e+06
ABCF2	Q9UG63	ATP-binding cassette sub-family F member 2 OS=Homo sapiens GN=ABCF2 PE=1 SV=2 - [ABCF2_HUMAN]	3.53829e+07	6.14505e+07	5.22993e+07	7.82665e+07
ABCF3	Q9NUQ8	ATP-binding cassette sub-family F member 3 OS=Homo sapiens GN=ABCF3 PE=1 SV=2 - [ABCF3_HUMAN]	887496	976071	917612	1.57164e+06
ABHD10	Q9NUJ1	Mycophenolic acid acyl-glucuronide esterase, mitochondrial OS=Homo sapiens GN=ABHD10 PE=1 SV=1 - [ABHDA_HUMAN]				1.987e+06
ABHD12	Q8N2K0	Monoacylglycerol lipase ABHD12 OS=Homo sapiens GN=ABHD12 PE=1 SV=2 - [ABD12_HUMAN]	1.41011e+06	1.59549e+06	1.83249e+06	2.65428e+06
ACACA	Q13085	Acetyl-CoA carboxylase 1 OS=Homo sapiens GN=ACACA PE=1 SV=2 - [ACACA_HUMAN]		807183	2.43633e+06	1.08387e+06
ACAD11	Q709F0	Acyl-CoA dehydrogenase family member 11 OS=Homo sapiens OX=9606 GN=ACAD11 PE=1 SV=3 - [ACD11_HUMAN]	1.54787e+06	2.71259e+06	2.63382e+06	3.51019e+06
ACAT1	P24752	Acetyl-CoA acetyltransferase, mitochondrial OS=Homo sapiens GN=ACAT1 PE=1 SV=1 - [THIL_HUMAN]	774205	805725	726524	1.28209e+06
ACLY	P53396	ATP-citrate synthase OS=Homo sapiens GN=ACLY PE=1 SV=3 - [ACLY_HUMAN]	3.95851e+06	5.01592e+06	5.99518e+06	8.70192e+06
ACO2	Q99798	Aconitate hydratase, mitochondrial OS=Homo sapiens GN=ACO2 PE=1 SV=2 - [ACON_HUMAN]	2.70108e+06	4.26313e+06	4.79193e+06	5.99812e+06
ACOT1	Q86TX2	Acyl-coenzyme A thioesterase 1 OS=Homo sapiens GN=ACOT1 PE=1 SV=1 - [ACOT1_HUMAN]	2.97392e+06	3.62879e+06	3.78377e+06	4.88617e+06
ACOT7	O00154	Cytosolic acyl coenzyme A thioester hydrolase OS=Homo sapiens GN=ACOT7 PE=1 SV=3 - [BACH_HUMAN]		1.58825e+06	1.23516e+06	1.20575e+06
ACOT8	O14734	Acyl-coenzyme A thioesterase 8 OS=Homo sapiens GN=ACOT8 PE=1 SV=1 - [ACOT8_HUMAN]	2.71119e+06	4.11842e+06	4.90659e+06	5.87198e+06
ACOT9	Q9Y305	Acyl-coenzyme A thioesterase 9, mitochondrial OS=Homo sapiens GN=ACOT9 PE=1 SV=2 - [ACOT9_HUMAN]	2.5583e+07	3.99835e+07	3.66616e+07	5.80163e+07
ACSF2	Q96CM8	Acyl-CoA synthetase family member 2, mitochondrial OS=Homo sapiens GN=ACSF2 PE=1 SV=2 - [ACSF2_HUMAN]	1.18987e+06	475782	551349	731495
ACSF3	Q4G176	Acyl-CoA synthetase family member 3, mitochondrial OS=Homo sapiens GN=ACSF3 PE=1 SV=3 - [ACSF3_HUMAN]	1.10712e+07	1.68113e+07	1.20253e+07	2.63585e+07
ACSL3	O95573	Long-chain-fatty-acid--CoA ligase 3 OS=Homo sapiens GN=ACSL3 PE=1 SV=3 - [ACSL3_HUMAN]	1.34428e+06	1.28866e+06	1.49155e+06	3.27235e+06
ACSS2	Q9NR19	Acetyl-coenzyme A synthetase, cytoplasmic OS=Homo sapiens GN=ACSS2 PE=1 SV=1 - [ACSA_HUMAN]	1.40129e+06		3.84069e+06	6.05564e+06
ACTB	P60709	Actin, cytoplasmic 1 OS=Homo sapiens GN=ACTB PE=1 SV=1 - [ACTB_HUMAN]	5.74583e+08	7.43647e+08	1.22271e+09	1.48329e+09
ACTN1	P12814	Alpha-actinin-1 OS=Homo sapiens GN=ACTN1 PE=1 SV=2 - [ACTN1_HUMAN]	2.24163e+07	3.06817e+07	3.43129e+07	4.87393e+07
ACTN4	O43707	Alpha-actinin-4 OS=Homo sapiens GN=ACTN4 PE=1 SV=2 - [ACTN4_HUMAN]	2.2164e+07	3.072e+07	3.42568e+07	4.88535e+07
ACTR2	P61160	Actin-related protein 2 OS=Homo sapiens GN=ACTR2 PE=1 SV=1 - [ARP2_HUMAN]	4.99575e+06	1.12652e+07	1.06483e+07	1.01792e+07
ACTR3	P61158	Actin-related protein 3 OS=Homo sapiens GN=ACTR3 PE=1 SV=3 - [ARP3_HUMAN]	2.73034e+06	3.94029e+06	4.07021e+06	6.04586e+06
ACY1	Q03154	Aminoacylase-1 OS=Homo sapiens GN=ACY1 PE=1 SV=1 - [ACY1_HUMAN]				2.76731e+06
ADAM10	O14672	Disintegrin and metalloproteinase domain-containing protein 10 OS=Homo sapiens GN=ADAM10 PE=1 SV=1 - [ADA10_HUMAN]	1.67272e+07	3.16503e+07	2.74764e+07	4.02791e+07
ADAM9	Q13443	Disintegrin and metalloproteinase domain-containing protein 9 OS=Homo sapiens GN=ADAM9 PE=1 SV=1 - [ADAM9_HUMAN]	1.058e+06	884598	1.39247e+06	1.53267e+06
ADI1	Q9BV57	1,2-dihydroxy-3-keto-5-methylthiopentene dioxygenase OS=Homo sapiens GN=ADI1 PE=1 SV=1 - [MTND_HUMAN]			675101	904199
ADPGK	Q9BRR6	ADP-dependent glucokinase OS=Homo sapiens GN=ADPGK PE=1 SV=1 - [ADPGK_HUMAN]	3.94536e+06	7.33073e+06	4.46144e+06	8.23157e+06
ADSL	P30566	Adenylosuccinate lyase OS=Homo sapiens GN=ADSL PE=1 SV=2 - [PUR8_HUMAN]	2.71087e+06	4.55828e+06	4.37035e+06	5.73413e+06
AFG1L	Q8WV93	Lactation elevated protein 1 OS=Homo sapiens GN=LACE1 PE=2 SV=2 - [LACE1_HUMAN]	1.03661e+06	862084	1.51474e+06	796278
AFP	P02771	Alpha-fetoprotein OS=Homo sapiens GN=AFP PE=1 SV=1 - [FETA_HUMAN]				1.34267e+07
AGL	P35573	Glycogen debranching enzyme OS=Homo sapiens GN=AGL PE=1 SV=3 - [GDE_HUMAN]				1.39842e+06
AGO2	Q9UKV8	Protein argonaute-2 OS=Homo sapiens GN=AGO2 PE=1 SV=3 - [AGO2_HUMAN]	3.16804e+06	5.88432e+06	3.62282e+06	7.73676e+06
AGPAT5	Q9NUQ2	1-acyl-sn-glycerol-3-phosphate acyltransferase epsilon OS=Homo sapiens GN=AGPAT5 PE=1 SV=3 - [PLCE_HUMAN]	2.41113e+06	3.74493e+06	3.73267e+06	4.27142e+06
AGPS	O00116	Alkyldihydroxyacetonephosphate synthase, peroxisomal OS=Homo sapiens GN=AGPS PE=1 SV=1 - [ADAS_HUMAN]	7.82011e+06	1.0171e+07	1.06654e+07	1.75429e+07
AHCY	P23526	Adenosylhomocysteinase OS=Homo sapiens GN=AHCY PE=1 SV=4 - [SAHH_HUMAN]	1.15135e+07	1.70397e+07	2.08069e+07	2.51882e+07
AHCYL2	Q96HN2	Putative adenosylhomocysteinase 3 OS=Homo sapiens GN=AHCYL2 PE=1 SV=1 - [SAHH3_HUMAN]	3.66808e+06	6.83472e+06	4.40421e+06	3.55813e+06
AHNAK	Q09666	Neuroblast differentiation-associated protein AHNAK OS=Homo sapiens GN=AHNAK PE=1 SV=2 - [AHNK_HUMAN]			599146	471101
AHSG	P02765	Alpha-2-HS-glycoprotein OS=Homo sapiens OX=9606 GN=AHSG PE=1 SV=2 - [FETUA_HUMAN]	1.66856e+07	2.58325e+07	3.09716e+07	4.67196e+07
AIFM1	O95831	Apoptosis-inducing factor 1, mitochondrial OS=Homo sapiens GN=AIFM1 PE=1 SV=1 - [AIFM1_HUMAN]	2.07742e+06	2.70391e+06	3.18715e+06	4.17355e+06
AIMP2	Q13155	Aminoacyl tRNA synthase complex-interacting multifunctional protein 2 OS=Homo sapiens GN=AIMP2 PE=1 SV=2 - [AIMP2_HUMAN]	4.30371e+06	5.47334e+06	3.86624e+06	1.05141e+07
AK4	P27144	Adenylate kinase 4, mitochondrial OS=Homo sapiens GN=AK4 PE=1 SV=1 - [KAD4_HUMAN]				3.62022e+06
AKAP8	O43823	A-kinase anchor protein 8 OS=Homo sapiens GN=AKAP8 PE=1 SV=1 - [AKAP8_HUMAN]			934942	2.34036e+06
AKR7A2	O43488	Aflatoxin B1 aldehyde reductase member 2 OS=Homo sapiens GN=AKR7A2 PE=1 SV=3 - [ARK72_HUMAN]	1.38212e+07	2.06885e+07	1.81879e+07	3.19682e+07
ALB	P02768	Serum albumin OS=Homo sapiens GN=ALB PE=1 SV=2 - [ALBU_HUMAN]	9.22494e+08	1.78285e+09	1.88315e+09	2.61661e+09
ALDH16A1	Q8IZ83	Aldehyde dehydrogenase family 16 member A1 OS=Homo sapiens GN=ALDH16A1 PE=1 SV=2 - [A16A1_HUMAN]			952714
ALDH18A1	P54886	Delta-1-pyrroline-5-carboxylate synthase OS=Homo sapiens GN=ALDH18A1 PE=1 SV=2 - [P5CS_HUMAN]	2.58495e+07	4.02777e+07	3.59227e+07	6.3397e+07
ALDH1A1	P00352	Retinal dehydrogenase 1 OS=Homo sapiens GN=ALDH1A1 PE=1 SV=2 - [AL1A1_HUMAN]	1.98288e+07	2.79709e+07	2.897e+07	3.63675e+07
ALDH3A2	P51648	Fatty aldehyde dehydrogenase OS=Homo sapiens GN=ALDH3A2 PE=1 SV=1 - [AL3A2_HUMAN]	2.24168e+06	3.17146e+06	5.84155e+06	7.2821e+06
ALDH7A1	P49419	Alpha-aminoadipic semialdehyde dehydrogenase OS=Homo sapiens GN=ALDH7A1 PE=1 SV=5 - [AL7A1_HUMAN]	2.81603e+06	3.46348e+06	3.63203e+06	3.19765e+06
ALDOA	P04075	Fructose-bisphosphate aldolase A OS=Homo sapiens GN=ALDOA PE=1 SV=2 - [ALDOA_HUMAN]	4.7167e+07	1.17794e+08	7.43357e+07	1.57945e+08
ALDOC	P09972	Fructose-bisphosphate aldolase C OS=Homo sapiens GN=ALDOC PE=1 SV=2 - [ALDOC_HUMAN]	1.13007e+07	2.18124e+07	2.20791e+07	3.75928e+07
AMMECR1	Q9Y4X0	AMME syndrome candidate gene 1 protein OS=Homo sapiens GN=AMMECR1 PE=1 SV=1 - [AMMR1_HUMAN]	3.67033e+06	3.98736e+06	4.05126e+06	6.59303e+06
AMMECR1L	Q6DCA0	AMMECR1-like protein OS=Homo sapiens GN=AMMECR1L PE=1 SV=1 - [AMERL_HUMAN]			3.35809e+06	4.17241e+06
AMPD2	Q01433	AMP deaminase 2 OS=Homo sapiens GN=AMPD2 PE=1 SV=2 - [AMPD2_HUMAN]	1.34696e+07	2.5248e+07	2.03239e+07	3.32432e+07
ANAPC1	Q9H1A4	Anaphase-promoting complex subunit 1 OS=Homo sapiens GN=ANAPC1 PE=1 SV=1 - [APC1_HUMAN]	927261	1.56244e+06	1.26008e+06	2.25508e+06
ANAPC5	Q9UJX4	Anaphase-promoting complex subunit 5 OS=Homo sapiens GN=ANAPC5 PE=1 SV=2 - [APC5_HUMAN]	556251	707186	431435
ANGEL2	Q5VTE6	Protein angel homolog 2 OS=Homo sapiens GN=ANGEL2 PE=1 SV=1 - [ANGE2_HUMAN]	1.82266e+06	2.50268e+06	2.82725e+06	4.53647e+06
ANK1	P16157	Ankyrin-1 OS=Homo sapiens GN=ANK1 PE=1 SV=3 - [ANK1_HUMAN]	4.00854e+06	6.04567e+06	6.88039e+06	7.3371e+06
ANKFY1	Q9P2R3	Ankyrin repeat and FYVE domain-containing protein 1 OS=Homo sapiens GN=ANKFY1 PE=1 SV=2 - [ANFY1_HUMAN]	1.93061e+06	2.67454e+06	2.89321e+06	5.71269e+06
ANKHD1	Q8IWZ3	Ankyrin repeat and KH domain-containing protein 1 OS=Homo sapiens GN=ANKHD1 PE=1 SV=1 - [ANKH1_HUMAN]	437994		417558	481718
ANKRD28	O15084	Serine/threonine-protein phosphatase 6 regulatory ankyrin repeat subunit A OS=Homo sapiens GN=ANKRD28 PE=1 SV=5 - [ANR28_HUMAN]	5.33046e+06	1.31295e+07	1.17581e+07	1.44475e+07
ANKRD39	Q53RE8	Ankyrin repeat domain-containing protein 39 OS=Homo sapiens GN=ANKRD39 PE=1 SV=1 - [ANR39_HUMAN]	342786
ANKRD50	Q9ULJ7	Ankyrin repeat domain-containing protein 50 OS=Homo sapiens GN=ANKRD50 PE=1 SV=4 - [ANR50_HUMAN]	3.36445e+06	5.05343e+06	4.72452e+06	7.71568e+06
ANKRD52	Q8NB46	Serine/threonine-protein phosphatase 6 regulatory ankyrin repeat subunit C OS=Homo sapiens GN=ANKRD52 PE=1 SV=3 - [ANR52_HUMAN]	2.91852e+06	2.75582e+06	3.83441e+06	4.94374e+06
ANXA1	P04083	Annexin A1 OS=Homo sapiens GN=ANXA1 PE=1 SV=2 - [ANXA1_HUMAN]	8.23674e+06	1.67784e+07	1.10808e+07	1.42198e+07
ANXA2	P07355	Annexin A2 OS=Homo sapiens GN=ANXA2 PE=1 SV=2 - [ANXA2_HUMAN]	4.36464e+06	9.79219e+06	5.91928e+06	9.1016e+06
AP1G1	O43747	AP-1 complex subunit gamma-1 OS=Homo sapiens GN=AP1G1 PE=1 SV=5 - [AP1G1_HUMAN]	1.83335e+06	1.04094e+06	2.00257e+06	2.55516e+06
AP1G2	O75843	AP-1 complex subunit gamma-like 2 OS=Homo sapiens GN=AP1G2 PE=1 SV=1 - [AP1G2_HUMAN]	2.2425e+06	4.15774e+06	2.93143e+06	4.56512e+06
AP1M1	Q9BXS5	AP-1 complex subunit mu-1 OS=Homo sapiens GN=AP1M1 PE=1 SV=3 - [AP1M1_HUMAN]	2.80376e+06	5.00077e+06	5.76824e+06	8.07853e+06
AP2A1	O95782	AP-2 complex subunit alpha-1 OS=Homo sapiens GN=AP2A1 PE=1 SV=3 - [AP2A1_HUMAN]	2.07597e+06	2.65998e+06	2.8147e+06	3.30689e+06
AP2A2	O94973	AP-2 complex subunit alpha-2 OS=Homo sapiens GN=AP2A2 PE=1 SV=2 - [AP2A2_HUMAN]		2.55495e+06	3.12351e+06	3.92443e+06
AP2B1	P63010	AP-2 complex subunit beta OS=Homo sapiens GN=AP2B1 PE=1 SV=1 - [AP2B1_HUMAN]	2.5838e+06	3.8715e+06	4.64599e+06	6.71451e+06
AP3D1	O14617	AP-3 complex subunit delta-1 OS=Homo sapiens GN=AP3D1 PE=1 SV=1 - [AP3D1_HUMAN]	838436	2.68457e+06	1.86223e+06	3.6419e+06
AP3S1	Q92572	AP-3 complex subunit sigma-1 OS=Homo sapiens GN=AP3S1 PE=1 SV=1 - [AP3S1_HUMAN]	714160	1.66812e+06		2.06232e+06
AP4M1	O00189	AP-4 complex subunit mu-1 OS=Homo sapiens GN=AP4M1 PE=1 SV=2 - [AP4M1_HUMAN]		1.75722e+06	1.88902e+06	2.08471e+06
APAF1	O14727	Apoptotic protease-activating factor 1 OS=Homo sapiens GN=APAF1 PE=1 SV=2 - [APAF_HUMAN]				1.83676e+06
APBA3	O96018	Amyloid beta A4 precursor protein-binding family A member 3 OS=Homo sapiens GN=APBA3 PE=1 SV=1 - [APBA3_HUMAN]		1.21878e+06	1.48943e+06
APEH	P13798	Acylamino-acid-releasing enzyme OS=Homo sapiens GN=APEH PE=1 SV=4 - [ACPH_HUMAN]	2.5567e+06	2.98704e+06	3.95577e+06	5.67649e+06
APEX1	P27695	DNA-(apurinic or apyrimidinic site) lyase OS=Homo sapiens GN=APEX1 PE=1 SV=2 - [APEX1_HUMAN]	4.26826e+06	4.40536e+06	8.6088e+06	1.05874e+07
APMAP	Q9HDC9	Adipocyte plasma membrane-associated protein OS=Homo sapiens GN=APMAP PE=1 SV=2 - [APMAP_HUMAN]	7.06669e+06	1.28618e+07	1.18732e+07	1.21254e+07
APOBEC3B	Q9UH17	DNA dC->dU-editing enzyme APOBEC-3B OS=Homo sapiens GN=APOBEC3B PE=1 SV=1 - [ABC3B_HUMAN]			2.31377e+06	2.4867e+06
APOBEC3C	Q9NRW3	DNA dC->dU-editing enzyme APOBEC-3C OS=Homo sapiens GN=APOBEC3C PE=1 SV=2 - [ABC3C_HUMAN]	3.18432e+06	3.25084e+06	3.8299e+06	2.26385e+06
APOBEC3F	Q8IUX4	DNA dC->dU-editing enzyme APOBEC-3F OS=Homo sapiens GN=APOBEC3F PE=1 SV=3 - [ABC3F_HUMAN]	1.75156e+06	3.91719e+06	2.56993e+06
APOBEC3G	Q9HC16	DNA dC->dU-editing enzyme APOBEC-3G OS=Homo sapiens GN=APOBEC3G PE=1 SV=1 - [ABC3G_HUMAN]	3.88365e+06	2.62242e+06	3.20359e+06	4.89146e+06
APP	P05067	Amyloid beta A4 protein OS=Homo sapiens GN=APP PE=1 SV=3 - [A4_HUMAN]	5.55215e+06	9.55257e+06	9.6067e+06	1.1449e+07
APTX	Q7Z2E3	Aprataxin OS=Homo sapiens GN=APTX PE=1 SV=2 - [APTX_HUMAN]	3.60378e+06	8.61244e+06	7.282e+06	1.03437e+07
AQR	O60306	Intron-binding protein aquarius OS=Homo sapiens GN=AQR PE=1 SV=4 - [AQR_HUMAN]	1.2617e+06	449341	678340	2.34987e+06
ARAF	P10398	Serine/threonine-protein kinase A-Raf OS=Homo sapiens GN=ARAF PE=1 SV=2 - [ARAF_HUMAN]	837112	3.19339e+06	3.25777e+06	3.36255e+06
ARCN1	P48444	Coatomer subunit delta OS=Homo sapiens GN=ARCN1 PE=1 SV=1 - [COPD_HUMAN]				702756
ARF3	P61204	ADP-ribosylation factor 3 OS=Homo sapiens GN=ARF3 PE=1 SV=2 - [ARF3_HUMAN]	3.37174e+06	4.58223e+06	6.68692e+06	7.75316e+06
ARF4	P18085	ADP-ribosylation factor 4 OS=Homo sapiens GN=ARF4 PE=1 SV=3 - [ARF4_HUMAN]	2.55799e+06		5.00061e+06	4.6892e+06
ARF5	P84085	ADP-ribosylation factor 5 OS=Homo sapiens GN=ARF5 PE=1 SV=2 - [ARF5_HUMAN]	4.6496e+06	5.84367e+06	6.8277e+06	8.27707e+06
ARF6	P62330	ADP-ribosylation factor 6 OS=Homo sapiens GN=ARF6 PE=1 SV=2 - [ARF6_HUMAN]	2.27306e+06	2.0991e+06	2.84029e+06	3.2024e+06
ARFGEF1	Q9Y6D6	Brefeldin A-inhibited guanine nucleotide-exchange protein 1 OS=Homo sapiens GN=ARFGEF1 PE=1 SV=2 - [BIG1_HUMAN]			383402
ARG1	P05089	Arginase-1 OS=Homo sapiens GN=ARG1 PE=1 SV=2 - [ARGI1_HUMAN]		195717
ARHGAP32	A7KAX9	Rho GTPase-activating protein 32 OS=Homo sapiens GN=ARHGAP32 PE=1 SV=1 - [RHG32_HUMAN]	817124	943714	1.07873e+06	1.15841e+06
ARHGAP35	Q9NRY4	Rho GTPase-activating protein 35 OS=Homo sapiens GN=ARHGAP35 PE=1 SV=3 - [RHG35_HUMAN]	1.26301e+06	1.6365e+06	1.55448e+06	2.15001e+06
ARHGDIA	P52565	Rho GDP-dissociation inhibitor 1 OS=Homo sapiens GN=ARHGDIA PE=1 SV=3 - [GDIR1_HUMAN]	2.13097e+06	1.63791e+06	793025
ARIH1	Q9Y4X5	E3 ubiquitin-protein ligase ARIH1 OS=Homo sapiens GN=ARIH1 PE=1 SV=2 - [ARI1_HUMAN]	742930	1.2178e+06	1.12772e+06	2.11102e+06
ARIH2	O95376	E3 ubiquitin-protein ligase ARIH2 OS=Homo sapiens GN=ARIH2 PE=1 SV=1 - [ARI2_HUMAN]		363050		1.17143e+06
ARMC6	Q6NXE6	Armadillo repeat-containing protein 6 OS=Homo sapiens GN=ARMC6 PE=1 SV=2 - [ARMC6_HUMAN]	1.33268e+07	1.96203e+07	2.06191e+07	2.97547e+07
ARMT1	Q9H993	UPF0364 protein C6orf211 OS=Homo sapiens GN=C6orf211 PE=1 SV=1 - [CF211_HUMAN]	786211	1.23544e+06		1.75314e+06
ARPC1A	Q92747	Actin-related protein 2/3 complex subunit 1A OS=Homo sapiens GN=ARPC1A PE=1 SV=2 - [ARC1A_HUMAN]		1.94233e+06	2.59147e+06
ARPC1B	O15143	Actin-related protein 2/3 complex subunit 1B OS=Homo sapiens GN=ARPC1B PE=1 SV=3 - [ARC1B_HUMAN]	4.83904e+06	6.43083e+06	5.6617e+06	8.96563e+06
ARPC2	O15144	Actin-related protein 2/3 complex subunit 2 OS=Homo sapiens GN=ARPC2 PE=1 SV=1 - [ARPC2_HUMAN]	3.90682e+06	3.54091e+06	5.70696e+06	8.35427e+06
ARRB2	P32121	Beta-arrestin-2 OS=Homo sapiens GN=ARRB2 PE=1 SV=2 - [ARRB2_HUMAN]	550016	858601	1.17238e+06	1.45569e+06
ARSD	P51689	Arylsulfatase D OS=Homo sapiens GN=ARSD PE=1 SV=2 - [ARSD_HUMAN]	2.45549e+06	2.34095e+06	3.25252e+06	3.12069e+06
ASAP2	O43150	Arf-GAP with SH3 domain, ANK repeat and PH domain-containing protein 2 OS=Homo sapiens GN=ASAP2 PE=1 SV=3 - [ASAP2_HUMAN]		397347		763265
ASB9	Q96DX5	Ankyrin repeat and SOCS box protein 9 OS=Homo sapiens GN=ASB9 PE=1 SV=1 - [ASB9_HUMAN]	2.74912e+06		2.9323e+06	4.94764e+06
ASCC3	Q8N3C0	Activating signal cointegrator 1 complex subunit 3 OS=Homo sapiens GN=ASCC3 PE=1 SV=3 - [ASCC3_HUMAN]	3.16988e+06	6.00768e+06	5.8091e+06	8.0168e+06
ASMTL	O95671	N-acetylserotonin O-methyltransferase-like protein OS=Homo sapiens GN=ASMTL PE=1 SV=3 - [ASML_HUMAN]	6.45952e+06	1.13601e+07	9.54544e+06	1.70035e+07
ASNS	P08243	Asparagine synthetase [glutamine-hydrolyzing] OS=Homo sapiens GN=ASNS PE=1 SV=4 - [ASNS_HUMAN]	5.8831e+06	5.29907e+06	8.16921e+06	1.40059e+07
ASPH	Q12797	Aspartyl/asparaginyl beta-hydroxylase OS=Homo sapiens GN=ASPH PE=1 SV=3 - [ASPH_HUMAN]	1.32429e+06	1.3418e+06	1.06428e+06	1.32966e+06
ATAD1	Q8NBU5	ATPase family AAA domain-containing protein 1 OS=Homo sapiens GN=ATAD1 PE=1 SV=1 - [ATAD1_HUMAN]		2.36301e+06		3.74964e+06
ATG2B	Q96BY7	Autophagy-related protein 2 homolog B OS=Homo sapiens GN=ATG2B PE=1 SV=5 - [ATG2B_HUMAN]			281206	619767
ATG3	Q9NT62	Ubiquitin-like-conjugating enzyme ATG3 OS=Homo sapiens GN=ATG3 PE=1 SV=1 - [ATG3_HUMAN]	4.12202e+06	9.32976e+06	5.58507e+06	9.42019e+06
ATG9A	Q7Z3C6	Autophagy-related protein 9A OS=Homo sapiens GN=ATG9A PE=1 SV=3 - [ATG9A_HUMAN]	2.34043e+06	3.63169e+06	3.24181e+06	4.82801e+06
ATIC	P31939	Bifunctional purine biosynthesis protein PURH OS=Homo sapiens GN=ATIC PE=1 SV=3 - [PUR9_HUMAN]	4.04935e+06	6.01281e+06	5.13218e+06	1.12561e+07
ATL3	Q6DD88	Atlastin-3 OS=Homo sapiens GN=ATL3 PE=1 SV=1 - [ATLA3_HUMAN]	1.73909e+06	1.85166e+06	2.21754e+06	3.1516e+06
ATN1	P54259	Atrophin-1 OS=Homo sapiens GN=ATN1 PE=1 SV=3 - [ATN1_HUMAN]	3.31389e+06	7.04623e+06	5.35745e+06	4.94598e+06
ATP13A1	Q9HD20	Probable cation-transporting ATPase 13A1 OS=Homo sapiens GN=ATP13A1 PE=1 SV=2 - [AT131_HUMAN]	1.97714e+06	2.63259e+06	2.80036e+06	3.16671e+06
ATP1A1	P05023	Sodium/potassium-transporting ATPase subunit alpha-1 OS=Homo sapiens GN=ATP1A1 PE=1 SV=1 - [AT1A1_HUMAN]	5.19931e+06	8.20298e+06	8.60321e+06	9.45771e+06
ATP23	Q9Y6H3	Mitochondrial inner membrane protease ATP23 homolog OS=Homo sapiens GN=XRCC6BP1 PE=1 SV=3 - [ATP23_HUMAN]	3.42374e+06	2.91045e+06	4.69136e+06	5.00147e+06
ATP2A2	P16615	Sarcoplasmic/endoplasmic reticulum calcium ATPase 2 OS=Homo sapiens GN=ATP2A2 PE=1 SV=1 - [AT2A2_HUMAN]	3.7044e+06	6.13622e+06	6.36062e+06	8.46433e+06
ATP2B4	P23634	Plasma membrane calcium-transporting ATPase 4 OS=Homo sapiens GN=ATP2B4 PE=1 SV=2 - [AT2B4_HUMAN]	1.419e+06	1.62505e+06	1.77082e+06	1.99234e+06
ATP2C1	P98194	Calcium-transporting ATPase type 2C member 1 OS=Homo sapiens GN=ATP2C1 PE=1 SV=3 - [AT2C1_HUMAN]			420196	828489
ATP5F1A	P25705	ATP synthase subunit alpha, mitochondrial OS=Homo sapiens GN=ATP5A1 PE=1 SV=1 - [ATPA_HUMAN]	1.25335e+06	1.80749e+06	98050.9	2.89509e+06
ATP5MF	P56134	ATP synthase subunit f, mitochondrial OS=Homo sapiens GN=ATP5J2 PE=1 SV=3 - [ATPK_HUMAN]	5.47031e+06	8.60725e+06	1.03118e+07	1.55049e+07
ATP5PB	P24539	ATP synthase F(0) complex subunit B1, mitochondrial OS=Homo sapiens GN=ATP5F1 PE=1 SV=2 - [AT5F1_HUMAN]	1.04364e+07	1.92911e+07	1.8826e+07	2.81269e+07
ATP6V0D1	P61421	V-type proton ATPase subunit d 1 OS=Homo sapiens GN=ATP6V0D1 PE=1 SV=1 - [VA0D1_HUMAN]				2.02479e+06
ATP6V1H	Q9UI12	V-type proton ATPase subunit H OS=Homo sapiens GN=ATP6V1H PE=1 SV=1 - [VATH_HUMAN]	2.91397e+06	3.56634e+06	3.55883e+06	5.81708e+06
ATR	Q13535	Serine/threonine-protein kinase ATR OS=Homo sapiens GN=ATR PE=1 SV=3 - [ATR_HUMAN]		784316		1.49088e+06
ATXN10	Q9UBB4	Ataxin-10 OS=Homo sapiens GN=ATXN10 PE=1 SV=1 - [ATX10_HUMAN]	287844	442040		528372
ATXN2	Q99700	Ataxin-2 OS=Homo sapiens GN=ATXN2 PE=1 SV=2 - [ATX2_HUMAN]	4.4655e+07	6.19697e+07	5.21854e+07	7.0422e+07
ATXN2L	Q8WWM7	Ataxin-2-like protein OS=Homo sapiens GN=ATXN2L PE=1 SV=2 - [ATX2L_HUMAN]	2.92527e+07	4.63463e+07	3.49999e+07	6.79556e+07
AURKB	Q96GD4	Aurora kinase B OS=Homo sapiens GN=AURKB PE=1 SV=3 - [AURKB_HUMAN]			296708	570258
AXIN1	O15169	Axin-1 OS=Homo sapiens GN=AXIN1 PE=1 SV=2 - [AXIN1_HUMAN]	2.38273e+06	3.51928e+06	3.61577e+06	4.09017e+06
AZGP1	P25311	Zinc-alpha-2-glycoprotein OS=Homo sapiens GN=AZGP1 PE=1 SV=2 - [ZA2G_HUMAN]		327818	1.41935e+06	158165
BABAM2	Q9NXR7	BRCA1-A complex subunit BRE OS=Homo sapiens GN=BRE PE=1 SV=2 - [BRE_HUMAN]		410906	1.29565e+06
BAZ1B	Q9UIG0	Tyrosine-protein kinase BAZ1B OS=Homo sapiens GN=BAZ1B PE=1 SV=2 - [BAZ1B_HUMAN]	1.64076e+06	3.50678e+06	2.63528e+06	6.37373e+06
BCAM	P50895	Basal cell adhesion molecule OS=Homo sapiens GN=BCAM PE=1 SV=2 - [BCAM_HUMAN]			150125
BCAP31	P51572	B-cell receptor-associated protein 31 OS=Homo sapiens GN=BCAP31 PE=1 SV=3 - [BAP31_HUMAN]	7.29803e+06	1.1158e+07	1.46115e+07	1.65312e+07
BCAS3	Q9H6U6	Breast carcinoma-amplified sequence 3 OS=Homo sapiens GN=BCAS3 PE=1 SV=3 - [BCAS3_HUMAN]		726682
BCKDK	O14874	[3-methyl-2-oxobutanoate dehydrogenase [lipoamide]] kinase, mitochondrial OS=Homo sapiens GN=BCKDK PE=1 SV=2 - [BCKD_HUMAN]	7.69797e+06	8.74769e+06	6.71428e+06	1.67918e+07
BCLAF3	A2AJT9	Uncharacterized protein CXorf23 OS=Homo sapiens GN=CXorf23 PE=1 SV=1 - [CX023_HUMAN]			238331
BIRC6	Q9NR09	Baculoviral IAP repeat-containing protein 6 OS=Homo sapiens GN=BIRC6 PE=1 SV=2 - [BIRC6_HUMAN]	653277	952830	1.20832e+06	874807
BLMH	Q13867	Bleomycin hydrolase OS=Homo sapiens GN=BLMH PE=1 SV=1 - [BLMH_HUMAN]		2.6831e+06	505022	1.48467e+06
BLVRB	P30043	Flavin reductase (NADPH) OS=Homo sapiens GN=BLVRB PE=1 SV=3 - [BLVRB_HUMAN]	2.11412e+06	2.3561e+06	1.83426e+06	3.1586e+06
BMP2K	Q9NSY1	BMP-2-inducible protein kinase OS=Homo sapiens GN=BMP2K PE=1 SV=2 - [BMP2K_HUMAN]	2.8874e+06	5.91648e+06	5.16549e+06	6.52087e+06
BMS1	Q14692	Ribosome biogenesis protein BMS1 homolog OS=Homo sapiens GN=BMS1 PE=1 SV=1 - [BMS1_HUMAN]				919458
BOP1	Q14137	Ribosome biogenesis protein BOP1 OS=Homo sapiens GN=BOP1 PE=1 SV=2 - [BOP1_HUMAN]	3.30197e+06	3.35587e+06	5.7842e+06	1.23266e+07
BPHL	Q86WA6	Valacyclovir hydrolase OS=Homo sapiens GN=BPHL PE=1 SV=1 - [BPHL_HUMAN]	6.13516e+06	1.66087e+07	1.29211e+07	2.30076e+07
BRAT1	Q6PJG6	BRCA1-associated ATM activator 1 OS=Homo sapiens GN=BRAT1 PE=1 SV=2 - [BRAT1_HUMAN]		293263	633745
BRCC3	P46736	Lys-63-specific deubiquitinase BRCC36 OS=Homo sapiens GN=BRCC3 PE=1 SV=2 - [BRCC3_HUMAN]	1.50922e+07	2.31892e+07	2.2056e+07	3.25177e+07
BRD4	O60885	Bromodomain-containing protein 4 OS=Homo sapiens GN=BRD4 PE=1 SV=2 - [BRD4_HUMAN]	5.13455e+06	9.62488e+06	7.39918e+06	8.79147e+06
BRPF1	P55201	Peregrin OS=Homo sapiens GN=BRPF1 PE=1 SV=2 - [BRPF1_HUMAN]		928673	1.24144e+06
BSG	P35613	Basigin OS=Homo sapiens GN=BSG PE=1 SV=2 - [BASI_HUMAN]	7.09054e+06	1.47942e+07	1.532e+07	2.13283e+07
BUB3	O43684	Mitotic checkpoint protein BUB3 OS=Homo sapiens GN=BUB3 PE=1 SV=1 - [BUB3_HUMAN]	2.88132e+06	4.00654e+06	3.88749e+06	8.07501e+06
C11orf54	Q9H0W9	Ester hydrolase C11orf54 OS=Homo sapiens GN=C11orf54 PE=1 SV=1 - [CK054_HUMAN]	6.52303e+06	1.24718e+07	1.26286e+07	1.55232e+07
C12orf10	Q9HB07	UPF0160 protein MYG1, mitochondrial OS=Homo sapiens GN=C12orf10 PE=1 SV=2 - [MYG1_HUMAN]	7.21282e+06	1.30293e+07	1.02204e+07	1.58404e+07
C12orf29	Q8N999	Uncharacterized protein C12orf29 OS=Homo sapiens GN=C12orf29 PE=1 SV=2 - [CL029_HUMAN]			880034	1.94353e+06
C15orf41	Q9Y2V0	Uncharacterized protein C15orf41 OS=Homo sapiens GN=C15orf41 PE=2 SV=2 - [CO041_HUMAN]				2.15088e+06
C1GALT1C1	Q96EU7	C1GALT1-specific chaperone 1 OS=Homo sapiens GN=C1GALT1C1 PE=1 SV=1 - [C1GLC_HUMAN]	1.89718e+06	1.21407e+06	2.24884e+06	3.10069e+06
C1orf35	Q9BU76	Multiple myeloma tumor-associated protein 2 OS=Homo sapiens GN=MMTAG2 PE=1 SV=1 - [MMTA2_HUMAN]	6.57475e+06	1.5179e+07	1.46382e+07	1.90067e+07
C20orf27	Q9GZN8	UPF0687 protein C20orf27 OS=Homo sapiens GN=C20orf27 PE=1 SV=3 - [CT027_HUMAN]	4.04893e+07	6.67833e+07	5.85433e+07	8.30453e+07
C2orf69	Q8N8R5	UPF0565 protein C2orf69 OS=Homo sapiens GN=C2orf69 PE=1 SV=1 - [CB069_HUMAN]	2.27761e+06	3.26162e+06	3.26496e+06	4.21463e+06
C5orf22	Q49AR2	UPF0489 protein C5orf22 OS=Homo sapiens GN=C5orf22 PE=1 SV=2 - [CE022_HUMAN]		351231		1.14355e+06
CAD	P27708	CAD protein OS=Homo sapiens GN=CAD PE=1 SV=3 - [PYR1_HUMAN]	1.49045e+07	2.85409e+07	2.97082e+07	3.80796e+07
CAMK2D	Q13557	Calcium/calmodulin-dependent protein kinase type II subunit delta OS=Homo sapiens GN=CAMK2D PE=1 SV=3 - [KCC2D_HUMAN]	6.63816e+06		6.03394e+06
CAMK2G	Q13555	Calcium/calmodulin-dependent protein kinase type II subunit gamma OS=Homo sapiens OX=9606 GN=CAMK2G PE=1 SV=4 - [KCC2G_HUMAN]	1.17533e+07	1.79444e+07	2.03311e+07	2.3533e+07
CAND1	Q86VP6	Cullin-associated NEDD8-dissociated protein 1 OS=Homo sapiens GN=CAND1 PE=1 SV=2 - [CAND1_HUMAN]	811109	995787	1.1388e+06	1.30485e+06
CANX	P27824	Calnexin OS=Homo sapiens GN=CANX PE=1 SV=2 - [CALX_HUMAN]	1.10373e+07	1.98379e+07	1.71776e+07	2.02957e+07
CAP1	Q01518	Adenylyl cyclase-associated protein 1 OS=Homo sapiens GN=CAP1 PE=1 SV=5 - [CAP1_HUMAN]	830283	1.10036e+06	930560	1.38779e+06
CAP2	P40123	Adenylyl cyclase-associated protein 2 OS=Homo sapiens GN=CAP2 PE=1 SV=1 - [CAP2_HUMAN]				823654
CAPG	P40121	Macrophage-capping protein OS=Homo sapiens GN=CAPG PE=1 SV=2 - [CAPG_HUMAN]				313127
CAPN1	P07384	Calpain-1 catalytic subunit OS=Homo sapiens GN=CAPN1 PE=1 SV=1 - [CAN1_HUMAN]	926982	1.79229e+06	2.0988e+06	2.64036e+06
CAPN2	P17655	Calpain-2 catalytic subunit OS=Homo sapiens GN=CAPN2 PE=1 SV=6 - [CAN2_HUMAN]	4.72298e+06	7.38539e+06	9.18739e+06	1.12239e+07
CAPNS1	P04632	Calpain small subunit 1 OS=Homo sapiens GN=CAPNS1 PE=1 SV=1 - [CPNS1_HUMAN]				1.54816e+06
CAPRIN1	Q14444	Caprin-1 OS=Homo sapiens GN=CAPRIN1 PE=1 SV=2 - [CAPR1_HUMAN]		941713	950662	1.21789e+06
CAPZA1	P52907	F-actin-capping protein subunit alpha-1 OS=Homo sapiens GN=CAPZA1 PE=1 SV=3 - [CAZA1_HUMAN]	882820	1.22855e+06	1.73385e+06	1.74484e+06
CAPZB	P47756	F-actin-capping protein subunit beta OS=Homo sapiens GN=CAPZB PE=1 SV=4 - [CAPZB_HUMAN]	1.44954e+06	2.17867e+06	2.58164e+06	2.23406e+06
CARM1	Q86X55	Histone-arginine methyltransferase CARM1 OS=Homo sapiens GN=CARM1 PE=1 SV=3 - [CARM1_HUMAN]	4.24866e+06	7.52609e+06	7.36003e+06	1.03732e+07
CARS2	Q9HA77	Probable cysteine--tRNA ligase, mitochondrial OS=Homo sapiens GN=CARS2 PE=1 SV=1 - [SYCM_HUMAN]	3.67928e+06	6.55987e+06	4.2816e+06	6.04248e+06
CASK	O14936	Peripheral plasma membrane protein CASK OS=Homo sapiens GN=CASK PE=1 SV=3 - [CSKP_HUMAN]		1.85599e+06	984919	1.80933e+06
CASP14	P31944	Caspase-14 OS=Homo sapiens GN=CASP14 PE=1 SV=2 - [CASPE_HUMAN]			2.30186e+06
CASP2	P42575	Caspase-2 OS=Homo sapiens GN=CASP2 PE=1 SV=2 - [CASP2_HUMAN]			707687	1.14022e+06
CASZ1	Q86V15	Zinc finger protein castor homolog 1 OS=Homo sapiens GN=CASZ1 PE=1 SV=4 - [CASZ1_HUMAN]		731836	970807
CAT	P04040	Catalase OS=Homo sapiens GN=CAT PE=1 SV=3 - [CATA_HUMAN]	5.68822e+06	9.70089e+06	8.17867e+06	1.47448e+07
CAV1	Q03135	Caveolin-1 OS=Homo sapiens GN=CAV1 PE=1 SV=4 - [CAV1_HUMAN]				1.72174e+06
CAVIN1	Q6NZI2	Polymerase I and transcript release factor OS=Homo sapiens GN=PTRF PE=1 SV=1 - [PTRF_HUMAN]	1.48775e+06		543921	1.6353e+06
CBL	P22681	E3 ubiquitin-protein ligase CBL OS=Homo sapiens GN=CBL PE=1 SV=2 - [CBL_HUMAN]	2.10317e+07	3.18024e+07	2.88417e+07	3.47305e+07
CBLL1	Q75N03	E3 ubiquitin-protein ligase Hakai OS=Homo sapiens GN=CBLL1 PE=1 SV=1 - [HAKAI_HUMAN]	1.49091e+07	2.37964e+07	1.79792e+07	2.26929e+07
CBR1	P16152	Carbonyl reductase [NADPH] 1 OS=Homo sapiens GN=CBR1 PE=1 SV=3 - [CBR1_HUMAN]		387881		413584
CBS	P35520	Cystathionine beta-synthase OS=Homo sapiens GN=CBS PE=1 SV=2 - [CBS_HUMAN]	6.98397e+06	7.81593e+06	7.03684e+06	1.1143e+07
CBX3	Q13185	Chromobox protein homolog 3 OS=Homo sapiens GN=CBX3 PE=1 SV=4 - [CBX3_HUMAN]	391607		1.02981e+06
CBX4	O00257	E3 SUMO-protein ligase CBX4 OS=Homo sapiens GN=CBX4 PE=1 SV=3 - [CBX4_HUMAN]	4.10461e+06	9.69525e+06	7.93366e+06	8.72874e+06
CCAR2	Q8N163	Cell cycle and apoptosis regulator protein 2 OS=Homo sapiens GN=CCAR2 PE=1 SV=2 - [CCAR2_HUMAN]	768846	1.52863e+06	1.40499e+06	1.97158e+06
CCDC50	Q8IVM0	Coiled-coil domain-containing protein 50 OS=Homo sapiens GN=CCDC50 PE=1 SV=1 - [CCD50_HUMAN]	6.50921e+06	8.47331e+06	4.42706e+06	3.96554e+06
CCDC85C	A6NKD9	Coiled-coil domain-containing protein 85C OS=Homo sapiens GN=CCDC85C PE=1 SV=1 - [CC85C_HUMAN]	773103	1.64959e+06	970433	1.58614e+06
CCNL1	Q9UK58	Cyclin-L1 OS=Homo sapiens GN=CCNL1 PE=1 SV=1 - [CCNL1_HUMAN]	5.90381e+06	1.35727e+07	1.14455e+07	8.8561e+06
CCNT1	O60563	Cyclin-T1 OS=Homo sapiens GN=CCNT1 PE=1 SV=1 - [CCNT1_HUMAN]	1.18794e+07	2.29226e+07	2.13141e+07	2.23765e+07
CCNT2	O60583	Cyclin-T2 OS=Homo sapiens GN=CCNT2 PE=1 SV=2 - [CCNT2_HUMAN]	3.19441e+06	6.03395e+06	3.97888e+06	3.77404e+06
CCS	O14618	Copper chaperone for superoxide dismutase OS=Homo sapiens GN=CCS PE=1 SV=1 - [CCS_HUMAN]	2.64184e+06	3.11092e+06	2.63754e+06	4.55068e+06
CCT2	P78371	T-complex protein 1 subunit beta OS=Homo sapiens GN=CCT2 PE=1 SV=4 - [TCPB_HUMAN]	1.61936e+06	1.84897e+06	2.02376e+06	5.1115e+06
CCT3	P49368	T-complex protein 1 subunit gamma OS=Homo sapiens GN=CCT3 PE=1 SV=4 - [TCPG_HUMAN]		1.52712e+06	1.97144e+06	1.97387e+06
CCT4	P50991	T-complex protein 1 subunit delta OS=Homo sapiens GN=CCT4 PE=1 SV=4 - [TCPD_HUMAN]	1.61806e+06	3.19667e+06	3.39885e+06	4.35703e+06
CCT6A	P40227	T-complex protein 1 subunit zeta OS=Homo sapiens GN=CCT6A PE=1 SV=3 - [TCPZ_HUMAN]		1.01786e+06
CCT7	Q99832	T-complex protein 1 subunit eta OS=Homo sapiens GN=CCT7 PE=1 SV=2 - [TCPH_HUMAN]	1.13437e+06	1.4665e+06	1.32619e+06	1.74805e+06
CCT8	P50990	T-complex protein 1 subunit theta OS=Homo sapiens GN=CCT8 PE=1 SV=4 - [TCPQ_HUMAN]	3.23881e+06	6.68263e+06	6.248e+06	8.97149e+06
CD44	P16070	CD44 antigen OS=Homo sapiens GN=CD44 PE=1 SV=3 - [CD44_HUMAN]	3.32023e+06	4.94847e+06	4.87506e+06	4.80878e+06
CDC16	Q13042	Cell division cycle protein 16 homolog OS=Homo sapiens GN=CDC16 PE=1 SV=2 - [CDC16_HUMAN]				1.56186e+06
CDC20	Q12834	Cell division cycle protein 20 homolog OS=Homo sapiens GN=CDC20 PE=1 SV=2 - [CDC20_HUMAN]	8.26169e+06	1.37961e+07	1.67858e+07	3.17162e+07
CDC37	Q16543	Hsp90 co-chaperone Cdc37 OS=Homo sapiens GN=CDC37 PE=1 SV=1 - [CDC37_HUMAN]	2.15147e+06	4.77905e+06	4.16871e+06	4.3149e+06
CDC40	O60508	Pre-mRNA-processing factor 17 OS=Homo sapiens GN=CDC40 PE=1 SV=1 - [PRP17_HUMAN]				1.25257e+06
CDC42	P60953	Cell division control protein 42 homolog OS=Homo sapiens GN=CDC42 PE=1 SV=2 - [CDC42_HUMAN]	5.94005e+06	1.82271e+07	1.27393e+07	1.7978e+07
CDC45	O75419	Cell division control protein 45 homolog OS=Homo sapiens GN=CDC45 PE=1 SV=1 - [CDC45_HUMAN]				1.28732e+06
CDK11A	Q9UQ88	Cyclin-dependent kinase 11A OS=Homo sapiens GN=CDK11A PE=1 SV=4 - [CD11A_HUMAN]				1.02059e+06
CDK12	Q9NYV4	Cyclin-dependent kinase 12 OS=Homo sapiens GN=CDK12 PE=1 SV=2 - [CDK12_HUMAN]	562593	1.17869e+06	719377	808080
CDK5	Q00535	Cyclin-dependent kinase 5 OS=Homo sapiens GN=CDK5 PE=1 SV=3 - [CDK5_HUMAN]	794396
CDK6	Q00534	Cyclin-dependent kinase 6 OS=Homo sapiens GN=CDK6 PE=1 SV=1 - [CDK6_HUMAN]		618304	629609	958324
CEP170	Q5SW79	Centrosomal protein of 170 kDa OS=Homo sapiens GN=CEP170 PE=1 SV=1 - [CE170_HUMAN]	1.24082e+07	3.26029e+06	3.35248e+06	2.90035e+07
CEPT1	Q9Y6K0	Choline/ethanolaminephosphotransferase 1 OS=Homo sapiens GN=CEPT1 PE=1 SV=1 - [CEPT1_HUMAN]	8.01469e+06
CFL1	P23528	Cofilin-1 OS=Homo sapiens GN=CFL1 PE=1 SV=3 - [COF1_HUMAN]		2.34176e+06	1.71807e+06	3.15471e+06
CHD1	O14646	Chromodomain-helicase-DNA-binding protein 1 OS=Homo sapiens GN=CHD1 PE=1 SV=2 - [CHD1_HUMAN]	5.46232e+06	9.34602e+06	1.67843e+07	1.73855e+07
CHD2	O14647	Chromodomain-helicase-DNA-binding protein 2 OS=Homo sapiens GN=CHD2 PE=1 SV=2 - [CHD2_HUMAN]		3.73991e+06	4.38076e+06	5.02936e+06
CHD4	Q14839	Chromodomain-helicase-DNA-binding protein 4 OS=Homo sapiens GN=CHD4 PE=1 SV=2 - [CHD4_HUMAN]	1.22026e+06	1.23279e+06	1.8782e+06	1.74812e+06
CHD8	Q9HCK8	Chromodomain-helicase-DNA-binding protein 8 OS=Homo sapiens GN=CHD8 PE=1 SV=5 - [CHD8_HUMAN]	1.6073e+06	4.14247e+06	6.52997e+06	5.69685e+06
CHD9	Q3L8U1	Chromodomain-helicase-DNA-binding protein 9 OS=Homo sapiens GN=CHD9 PE=1 SV=2 - [CHD9_HUMAN]	1.35936e+06		2.48217e+06	2.80211e+06
CHERP	Q8IWX8	Calcium homeostasis endoplasmic reticulum protein OS=Homo sapiens GN=CHERP PE=1 SV=3 - [CHERP_HUMAN]	3.25273e+07	5.66825e+07	5.69022e+07	7.73273e+07
CHID1	Q9BWS9	Chitinase domain-containing protein 1 OS=Homo sapiens GN=CHID1 PE=1 SV=1 - [CHID1_HUMAN]	2.13677e+06	4.23286e+06	3.78054e+06	6.00167e+06
CIAO1	O76071	Probable cytosolic iron-sulfur protein assembly protein CIAO1 OS=Homo sapiens GN=CIAO1 PE=1 SV=1 - [CIAO1_HUMAN]	1.8913e+06	3.3118e+06	2.43903e+06	4.2429e+06
CKAP4	Q07065	Cytoskeleton-associated protein 4 OS=Homo sapiens GN=CKAP4 PE=1 SV=2 - [CKAP4_HUMAN]	1.48034e+06	2.10426e+06	2.00757e+06	2.08513e+06
CKAP5	Q14008	Cytoskeleton-associated protein 5 OS=Homo sapiens GN=CKAP5 PE=1 SV=3 - [CKAP5_HUMAN]		423993
CLASP1	Q7Z460	CLIP-associating protein 1 OS=Homo sapiens GN=CLASP1 PE=1 SV=1 - [CLAP1_HUMAN]	841989	1.21055e+06	1.42425e+06	2.00314e+06
CLCN7	P51798	H(+)/Cl(-) exchange transporter 7 OS=Homo sapiens GN=CLCN7 PE=1 SV=2 - [CLCN7_HUMAN]		485987
CLIC1	O00299	Chloride intracellular channel protein 1 OS=Homo sapiens GN=CLIC1 PE=1 SV=4 - [CLIC1_HUMAN]	1.46261e+07	2.03413e+07	2.64651e+07	3.33543e+07
CLIC4	Q9Y696	Chloride intracellular channel protein 4 OS=Homo sapiens GN=CLIC4 PE=1 SV=4 - [CLIC4_HUMAN]	1.6029e+06	2.36927e+06	2.05046e+06	2.88766e+06
CLK1	P49759	Dual specificity protein kinase CLK1 OS=Homo sapiens GN=CLK1 PE=1 SV=2 - [CLK1_HUMAN]	9.03146e+06	1.40938e+07	1.90734e+07	2.03794e+07
CLK2	P49760	Dual specificity protein kinase CLK2 OS=Homo sapiens GN=CLK2 PE=1 SV=1 - [CLK2_HUMAN]			1.10447e+06	1.64341e+06
CLK3	P49761	Dual specificity protein kinase CLK3 OS=Homo sapiens GN=CLK3 PE=1 SV=3 - [CLK3_HUMAN]	6.24448e+06	6.82665e+06	7.2976e+06	1.1506e+07
CLK4	Q9HAZ1	Dual specificity protein kinase CLK4 OS=Homo sapiens GN=CLK4 PE=1 SV=1 - [CLK4_HUMAN]	5.44363e+06	7.6123e+06	1.03526e+07	1.153e+07
CLN6	Q9NWW5	Ceroid-lipofuscinosis neuronal protein 6 OS=Homo sapiens GN=CLN6 PE=1 SV=1 - [CLN6_HUMAN]		995481	827093	1.52624e+06
CLPTM1	O96005	Cleft lip and palate transmembrane protein 1 OS=Homo sapiens GN=CLPTM1 PE=1 SV=1 - [CLPT1_HUMAN]		1.97602e+06	1.81713e+06
CLTC	Q00610	Clathrin heavy chain 1 OS=Homo sapiens GN=CLTC PE=1 SV=5 - [CLH1_HUMAN]	2.29835e+06	2.98781e+06	4.39609e+06	6.57214e+06
CLUH	O75153	Clustered mitochondria protein homolog OS=Homo sapiens GN=CLUH PE=1 SV=2 - [CLU_HUMAN]	2.1894e+06	3.2601e+06	3.18527e+06	5.18977e+06
CMTR2	Q8IYT2	Cap-specific mRNA (nucleoside-2'-O-)-methyltransferase 2 OS=Homo sapiens GN=CMTR2 PE=1 SV=2 - [CMTR2_HUMAN]	3.36459e+06	3.79687e+06	2.64786e+06	7.1941e+06
CNDP2	Q96KP4	Cytosolic non-specific dipeptidase OS=Homo sapiens GN=CNDP2 PE=1 SV=2 - [CNDP2_HUMAN]	2.47239e+06	2.29514e+06	3.23701e+06	6.75663e+06
CNOT1	A5YKK6	CCR4-NOT transcription complex subunit 1 OS=Homo sapiens GN=CNOT1 PE=1 SV=2 - [CNOT1_HUMAN]	1.23238e+06	2.23969e+06	2.11371e+06	2.60184e+06
CNOT3	O75175	CCR4-NOT transcription complex subunit 3 OS=Homo sapiens GN=CNOT3 PE=1 SV=1 - [CNOT3_HUMAN]	86658
CNOT6L	Q96LI5	CCR4-NOT transcription complex subunit 6-like OS=Homo sapiens GN=CNOT6L PE=1 SV=2 - [CNO6L_HUMAN]		611533
COASY	Q13057	Bifunctional coenzyme A synthase OS=Homo sapiens GN=COASY PE=1 SV=4 - [COASY_HUMAN]	449927	569717		994399
COL18A1	P39060	Collagen alpha-1(XVIII) chain OS=Homo sapiens GN=COL18A1 PE=1 SV=5 - [COIA1_HUMAN]	682204	1.40726e+06	2.11922e+06	1.95413e+06
COL1A1	P02452	Collagen alpha-1(I) chain OS=Homo sapiens GN=COL1A1 PE=1 SV=5 - [CO1A1_HUMAN]			2.12491e+07
COL1A2	P08123	Collagen alpha-2(I) chain OS=Homo sapiens GN=COL1A2 PE=1 SV=7 - [CO1A2_HUMAN]			2.11951e+07
COLGALT1	Q8NBJ5	Procollagen galactosyltransferase 1 OS=Homo sapiens GN=COLGALT1 PE=1 SV=1 - [GT251_HUMAN]	1.55087e+06		1.23123e+06	1.51774e+06
COPA	P53621	Coatomer subunit alpha OS=Homo sapiens GN=COPA PE=1 SV=2 - [COPA_HUMAN]	1.07652e+07	1.78326e+07	1.46187e+07	2.15983e+07
COPB1	P53618	Coatomer subunit beta OS=Homo sapiens GN=COPB1 PE=1 SV=3 - [COPB_HUMAN]	3.83295e+06	1.61953e+06	2.4613e+06	2.9563e+06
COPB2	P35606	Coatomer subunit beta' OS=Homo sapiens GN=COPB2 PE=1 SV=2 - [COPB2_HUMAN]	9.42641e+06	1.58603e+07	1.55132e+07	2.20771e+07
COPE	O14579	Coatomer subunit epsilon OS=Homo sapiens GN=COPE PE=1 SV=3 - [COPE_HUMAN]			214444
COPG1	Q9Y678	Coatomer subunit gamma-1 OS=Homo sapiens GN=COPG1 PE=1 SV=1 - [COPG1_HUMAN]		569802	609967	1.00853e+06
COPS3	Q9UNS2	COP9 signalosome complex subunit 3 OS=Homo sapiens GN=COPS3 PE=1 SV=3 - [CSN3_HUMAN]	1.03038e+06	1.93965e+06	1.83101e+06	1.99183e+06
COPS5	Q92905	COP9 signalosome complex subunit 5 OS=Homo sapiens GN=COPS5 PE=1 SV=4 - [CSN5_HUMAN]	2.55773e+06	3.09182e+06	3.36721e+06	4.85159e+06
COPS6	Q7L5N1	COP9 signalosome complex subunit 6 OS=Homo sapiens GN=COPS6 PE=1 SV=1 - [CSN6_HUMAN]		4.30153e+06	3.51789e+06	1.06667e+07
COPZ1	P61923	Coatomer subunit zeta-1 OS=Homo sapiens GN=COPZ1 PE=1 SV=1 - [COPZ1_HUMAN]		1.10979e+06		1.60561e+06
COQ6	Q9Y2Z9	Ubiquinone biosynthesis monooxygenase COQ6 OS=Homo sapiens GN=COQ6 PE=1 SV=2 - [COQ6_HUMAN]	2.79654e+06	3.93077e+06	2.92315e+06	5.63284e+06
CORO1C	Q9ULV4	Coronin-1C OS=Homo sapiens GN=CORO1C PE=1 SV=1 - [COR1C_HUMAN]	1.87258e+06	2.53915e+06	3.47159e+06	4.77314e+06
COX15	Q7KZN9	Cytochrome c oxidase assembly protein COX15 homolog OS=Homo sapiens GN=COX15 PE=1 SV=1 - [COX15_HUMAN]				2.8033e+06
COX4I1	P13073	Cytochrome c oxidase subunit 4 isoform 1, mitochondrial OS=Homo sapiens GN=COX4I1 PE=1 SV=1 - [COX41_HUMAN]	9.13655e+06	1.97182e+07	7.96019e+06	1.87827e+07
CP	P00450	Ceruloplasmin OS=Homo sapiens GN=CP PE=1 SV=1 - [CERU_HUMAN]	736061		1.49967e+06	1.39147e+06
CPD	O75976	Carboxypeptidase D OS=Homo sapiens GN=CPD PE=1 SV=2 - [CBPD_HUMAN]	3.50448e+06	4.79229e+06	5.80577e+06	6.73838e+06
CPNE3	O75131	Copine-3 OS=Homo sapiens GN=CPNE3 PE=1 SV=1 - [CPNE3_HUMAN]	2.36579e+06	3.09419e+06	4.12858e+06	4.43266e+06
CPOX	P36551	Oxygen-dependent coproporphyrinogen-III oxidase, mitochondrial OS=Homo sapiens GN=CPOX PE=1 SV=3 - [HEM6_HUMAN]	3.67434e+06	2.08882e+06	1.5179e+06	2.82682e+06
CPSF1	Q10570	Cleavage and polyadenylation specificity factor subunit 1 OS=Homo sapiens GN=CPSF1 PE=1 SV=2 - [CPSF1_HUMAN]	1.77293e+06	1.70622e+06	1.77078e+06	3.18582e+06
CPSF2	Q9P2I0	Cleavage and polyadenylation specificity factor subunit 2 OS=Homo sapiens GN=CPSF2 PE=1 SV=2 - [CPSF2_HUMAN]	1.40722e+06	2.19435e+06	1.95572e+06	2.35072e+06
CPSF3	Q9UKF6	Cleavage and polyadenylation specificity factor subunit 3 OS=Homo sapiens GN=CPSF3 PE=1 SV=1 - [CPSF3_HUMAN]	3.46917e+06	4.97788e+06	3.99766e+06	6.84863e+06
CPSF7	Q8N684	Cleavage and polyadenylation specificity factor subunit 7 OS=Homo sapiens GN=CPSF7 PE=1 SV=1 - [CPSF7_HUMAN]	1.09267e+07	1.89896e+07	1.3171e+07	2.15841e+07
CPT1A	P50416	Carnitine O-palmitoyltransferase 1, liver isoform OS=Homo sapiens GN=CPT1A PE=1 SV=2 - [CPT1A_HUMAN]				575288
CRAT	P43155	Carnitine O-acetyltransferase OS=Homo sapiens GN=CRAT PE=1 SV=5 - [CACP_HUMAN]	1.48956e+06	3.43308e+06	3.41932e+06	3.21038e+06
CRNKL1	Q9BZJ0	Crooked neck-like protein 1 OS=Homo sapiens GN=CRNKL1 PE=1 SV=4 - [CRNL1_HUMAN]			6.42551e+06	1.39362e+06
CRTC2	Q53ET0	CREB-regulated transcription coactivator 2 OS=Homo sapiens GN=CRTC2 PE=1 SV=2 - [CRTC2_HUMAN]				890425
CRYZL1	O95825	Quinone oxidoreductase-like protein 1 OS=Homo sapiens GN=CRYZL1 PE=1 SV=2 - [QORL1_HUMAN]	5.59073e+06	1.13703e+07	5.98373e+06	1.33235e+07
CS	O75390	Citrate synthase, mitochondrial OS=Homo sapiens GN=CS PE=1 SV=2 - [CISY_HUMAN]	2.00424e+06	2.88316e+06	2.60446e+06	3.03445e+06
CSDE1	O75534	Cold shock domain-containing protein E1 OS=Homo sapiens GN=CSDE1 PE=1 SV=2 - [CSDE1_HUMAN]				1.41103e+06
CSE1L	P55060	Exportin-2 OS=Homo sapiens GN=CSE1L PE=1 SV=3 - [XPO2_HUMAN]	4.18049e+06	7.0133e+06	1.12091e+07	8.79531e+06
CSNK2A1	P68400	Casein kinase II subunit alpha OS=Homo sapiens GN=CSNK2A1 PE=1 SV=1 - [CSK21_HUMAN]		2.40649e+06	1.46108e+06	4.20006e+06
CSNK2B	P67870	Casein kinase II subunit beta OS=Homo sapiens GN=CSNK2B PE=1 SV=1 - [CSK2B_HUMAN]	2.34582e+06	3.44475e+06	3.74768e+06	6.04468e+06
CSTA	P01040	Cystatin-A OS=Homo sapiens GN=CSTA PE=1 SV=1 - [CYTA_HUMAN]	1.79495e+06	1.28525e+06	3.09555e+06	850153
CSTB	P04080	Cystatin-B OS=Homo sapiens GN=CSTB PE=1 SV=2 - [CYTB_HUMAN]		1.20795e+06
CSTF3	Q12996	Cleavage stimulation factor subunit 3 OS=Homo sapiens GN=CSTF3 PE=1 SV=1 - [CSTF3_HUMAN]	305874		480900	646190
CTBP1	Q13363	C-terminal-binding protein 1 OS=Homo sapiens GN=CTBP1 PE=1 SV=2 - [CTBP1_HUMAN]	5.6695e+06	1.08405e+07	7.31157e+06	1.3482e+07
CTBP2	P56545	C-terminal-binding protein 2 OS=Homo sapiens GN=CTBP2 PE=1 SV=1 - [CTBP2_HUMAN]	834153	2.56081e+06	1.66144e+06	3.01584e+06
CTDNEP1	O95476	CTD nuclear envelope phosphatase 1 OS=Homo sapiens GN=CTDNEP1 PE=1 SV=2 - [CNEP1_HUMAN]	2.24907e+06
CTDP1	Q9Y5B0	RNA polymerase II subunit A C-terminal domain phosphatase OS=Homo sapiens GN=CTDP1 PE=1 SV=3 - [CTDP1_HUMAN]				731400
CTH	P32929	Cystathionine gamma-lyase OS=Homo sapiens GN=CTH PE=1 SV=3 - [CGL_HUMAN]	3.68932e+06	2.96247e+06	1.55949e+06	5.52174e+06
CTIF	O43310	CBP80/20-dependent translation initiation factor OS=Homo sapiens GN=CTIF PE=1 SV=1 - [CTIF_HUMAN]	863505	1.76833e+06	1.53711e+06	2.49036e+06
CTPS1	P17812	CTP synthase 1 OS=Homo sapiens GN=CTPS1 PE=1 SV=2 - [PYRG1_HUMAN]	6.06695e+06	8.42979e+06	9.66378e+06	1.43211e+07
CTPS2	Q9NRF8	CTP synthase 2 OS=Homo sapiens GN=CTPS2 PE=1 SV=1 - [PYRG2_HUMAN]			2.81204e+06	4.72641e+06
CTSB	P07858	Cathepsin B OS=Homo sapiens GN=CTSB PE=1 SV=3 - [CATB_HUMAN]	2.8361e+06		3.26602e+06	5.02655e+06
CTSC	P53634	Dipeptidyl peptidase 1 OS=Homo sapiens GN=CTSC PE=1 SV=2 - [CATC_HUMAN]	9.84398e+06	1.10179e+07	1.75438e+07	3.17482e+07
CTSD	P07339	Cathepsin D OS=Homo sapiens GN=CTSD PE=1 SV=1 - [CATD_HUMAN]		677033	371141	639243
CTSZ	Q9UBR2	Cathepsin Z OS=Homo sapiens GN=CTSZ PE=1 SV=1 - [CATZ_HUMAN]			1.15768e+07	1.01032e+07
CTTN	Q14247	Src substrate cortactin OS=Homo sapiens GN=CTTN PE=1 SV=2 - [SRC8_HUMAN]	817242	1.43069e+06	1.57348e+06	2.56012e+06
CUL1	Q13616	Cullin-1 OS=Homo sapiens GN=CUL1 PE=1 SV=2 - [CUL1_HUMAN]	1.0273e+08	1.67099e+08	1.84633e+08	2.23267e+08
CUL2	Q13617	Cullin-2 OS=Homo sapiens GN=CUL2 PE=1 SV=2 - [CUL2_HUMAN]	1.29795e+08	2.2056e+08	2.63864e+08	3.12156e+08
CUL3	Q13618	Cullin-3 OS=Homo sapiens GN=CUL3 PE=1 SV=2 - [CUL3_HUMAN]	8.47791e+07	1.42494e+08	1.44322e+08	1.73261e+08
CUL4A	Q13619	Cullin-4A OS=Homo sapiens GN=CUL4A PE=1 SV=3 - [CUL4A_HUMAN]	2.77161e+08	5.51011e+08	4.78222e+08	6.18327e+08
CUL4B	Q13620	Cullin-4B OS=Homo sapiens GN=CUL4B PE=1 SV=4 - [CUL4B_HUMAN]	3.22111e+08	6.14545e+08	5.65649e+08	7.14565e+08
CUL5	Q93034	Cullin-5 OS=Homo sapiens GN=CUL5 PE=1 SV=4 - [CUL5_HUMAN]	6.36139e+07	1.19131e+08	1.15707e+08	1.34605e+08
CUL9	Q8IWT3	Cullin-9 OS=Homo sapiens GN=CUL9 PE=1 SV=2 - [CUL9_HUMAN]	938348	2.57498e+06	4.3335e+06	4.24613e+06
CYB5R3	P00387	NADH-cytochrome b5 reductase 3 OS=Homo sapiens GN=CYB5R3 PE=1 SV=3 - [NB5R3_HUMAN]			1.83748e+06	2.22901e+06
CYC1	P08574	Cytochrome c1, heme protein, mitochondrial OS=Homo sapiens GN=CYC1 PE=1 SV=3 - [CY1_HUMAN]	9.36856e+06	8.26472e+06	5.82543e+06	1.13193e+07
CYCS	P99999	Cytochrome c OS=Homo sapiens GN=CYCS PE=1 SV=2 - [CYC_HUMAN]	6.065e+06	1.81709e+07	2.31474e+07	1.71119e+07
CYFIP1	Q7L576	Cytoplasmic FMR1-interacting protein 1 OS=Homo sapiens GN=CYFIP1 PE=1 SV=1 - [CYFP1_HUMAN]	2.62067e+07	2.02013e+06	2.33013e+06	1.19175e+08
CYP51A1	Q16850	Lanosterol 14-alpha demethylase OS=Homo sapiens GN=CYP51A1 PE=1 SV=3 - [CP51A_HUMAN]		847922	782841	861354
D2HGDH	Q8N465	D-2-hydroxyglutarate dehydrogenase, mitochondrial OS=Homo sapiens GN=D2HGDH PE=1 SV=3 - [D2HDH_HUMAN]	1.29877e+06	2.31573e+06	1.2503e+06	2.40661e+06
DAD1	P61803	Dolichyl-diphosphooligosaccharide--protein glycosyltransferase subunit DAD1 OS=Homo sapiens GN=DAD1 PE=1 SV=3 - [DAD1_HUMAN]	5.11005e+06	7.47643e+06	7.27117e+06	7.53413e+06
DAGLB	Q8NCG7	Sn1-specific diacylglycerol lipase beta OS=Homo sapiens GN=DAGLB PE=1 SV=2 - [DGLB_HUMAN]				434694
DAP3	P51398	28S ribosomal protein S29, mitochondrial OS=Homo sapiens GN=DAP3 PE=1 SV=1 - [RT29_HUMAN]	1.25166e+06	804785	1.2386e+06	1.60766e+06
DARS	P14868	Aspartate--tRNA ligase, cytoplasmic OS=Homo sapiens GN=DARS PE=1 SV=2 - [SYDC_HUMAN]	2.6281e+07	4.63893e+07	4.93633e+07	8.18233e+07
DARS2	Q6PI48	Aspartate--tRNA ligase, mitochondrial OS=Homo sapiens GN=DARS2 PE=1 SV=1 - [SYDM_HUMAN]			2.48535e+06	3.92576e+06
DBR1	Q9UK59	Lariat debranching enzyme OS=Homo sapiens GN=DBR1 PE=1 SV=2 - [DBR1_HUMAN]	3.91034e+06	3.71334e+06	4.65374e+06	5.70455e+06
DCAF13	Q9NV06	DDB1- and CUL4-associated factor 13 OS=Homo sapiens GN=DCAF13 PE=1 SV=2 - [DCA13_HUMAN]	6.63614e+06	1.34468e+07	9.36102e+06	2.2805e+07
DCAF4	Q8WV16	DDB1- and CUL4-associated factor 4 OS=Homo sapiens GN=DCAF4 PE=1 SV=3 - [DCAF4_HUMAN]	669725			1.16931e+06
DCAF6	Q58WW2	DDB1- and CUL4-associated factor 6 OS=Homo sapiens GN=DCAF6 PE=1 SV=1 - [DCAF6_HUMAN]	181239			2.0452e+06
DCAF7	P61962	DDB1- and CUL4-associated factor 7 OS=Homo sapiens GN=DCAF7 PE=1 SV=1 - [DCAF7_HUMAN]	2.44964e+06	1.92997e+06		2.87388e+06
DCAF8	Q5TAQ9	DDB1- and CUL4-associated factor 8 OS=Homo sapiens GN=DCAF8 PE=1 SV=1 - [DCAF8_HUMAN]	8.75954e+06	1.20779e+07	1.32782e+07	2.18843e+07
DCPS	Q96C86	m7GpppX diphosphatase OS=Homo sapiens GN=DCPS PE=1 SV=2 - [DCPS_HUMAN]	4.16027e+06	6.11282e+06	5.67674e+06	1.10097e+07
DCTN1	Q14203	Dynactin subunit 1 OS=Homo sapiens GN=DCTN1 PE=1 SV=3 - [DCTN1_HUMAN]	1.27959e+06			252516
DCUN1D1	Q96GG9	DCN1-like protein 1 OS=Homo sapiens GN=DCUN1D1 PE=1 SV=1 - [DCNL1_HUMAN]	5.89541e+07	1.03964e+08	8.01555e+07	1.13617e+08
DCUN1D2	Q6PH85	DCN1-like protein 2 OS=Homo sapiens GN=DCUN1D2 PE=1 SV=1 - [DCNL2_HUMAN]				1.47333e+06
DDB1	Q16531	DNA damage-binding protein 1 OS=Homo sapiens GN=DDB1 PE=1 SV=1 - [DDB1_HUMAN]	9.26409e+06	1.17762e+07	1.39281e+07	2.18913e+07
DDB2	Q92466	DNA damage-binding protein 2 OS=Homo sapiens GN=DDB2 PE=1 SV=1 - [DDB2_HUMAN]	5.13899e+06	9.07845e+06	9.18225e+06	1.38406e+07
DDOST	P39656	Dolichyl-diphosphooligosaccharide--protein glycosyltransferase 48 kDa subunit OS=Homo sapiens GN=DDOST PE=1 SV=4 - [OST48_HUMAN]	7.05893e+06	1.11561e+07	1.29791e+07	1.77417e+07
DDX1	Q92499	ATP-dependent RNA helicase DDX1 OS=Homo sapiens GN=DDX1 PE=1 SV=2 - [DDX1_HUMAN]	3.46768e+06	3.11365e+06	3.52607e+06	6.70502e+06
DDX17	Q92841	Probable ATP-dependent RNA helicase DDX17 OS=Homo sapiens GN=DDX17 PE=1 SV=2 - [DDX17_HUMAN]	1.46133e+06	2.08908e+06	1.57237e+06	1.81838e+06
DDX19A	Q9NUU7	ATP-dependent RNA helicase DDX19A OS=Homo sapiens GN=DDX19A PE=1 SV=1 - [DD19A_HUMAN]				993877
DDX21	Q9NR30	Nucleolar RNA helicase 2 OS=Homo sapiens GN=DDX21 PE=1 SV=5 - [DDX21_HUMAN]	1.19292e+06	1.08133e+06	954525	1.38822e+06
DDX24	Q9GZR7	ATP-dependent RNA helicase DDX24 OS=Homo sapiens GN=DDX24 PE=1 SV=1 - [DDX24_HUMAN]	501776	571764	606123	764758
DDX31	Q9H8H2	Probable ATP-dependent RNA helicase DDX31 OS=Homo sapiens GN=DDX31 PE=1 SV=2 - [DDX31_HUMAN]	1.3334e+06		1.34861e+06	3.1319e+06
DDX39A	O00148	ATP-dependent RNA helicase DDX39A OS=Homo sapiens GN=DDX39A PE=1 SV=2 - [DX39A_HUMAN]	1.46601e+07	1.62083e+07		2.26677e+07
DDX39B	Q13838	Spliceosome RNA helicase DDX39B OS=Homo sapiens GN=DDX39B PE=1 SV=1 - [DX39B_HUMAN]	6.62678e+06	1.36333e+07	1.67342e+07	2.06053e+07
DDX3X	O00571	ATP-dependent RNA helicase DDX3X OS=Homo sapiens GN=DDX3X PE=1 SV=3 - [DDX3X_HUMAN]	874135	588419	957966	2.09383e+06
DDX42	Q86XP3	ATP-dependent RNA helicase DDX42 OS=Homo sapiens GN=DDX42 PE=1 SV=1 - [DDX42_HUMAN]	2.95714e+07	4.79341e+07	4.59133e+07	7.40933e+07
DDX47	Q9H0S4	Probable ATP-dependent RNA helicase DDX47 OS=Homo sapiens GN=DDX47 PE=1 SV=1 - [DDX47_HUMAN]	227536		706754
DDX5	P17844	Probable ATP-dependent RNA helicase DDX5 OS=Homo sapiens GN=DDX5 PE=1 SV=1 - [DDX5_HUMAN]	1.59774e+06
DDX6	P26196	Probable ATP-dependent RNA helicase DDX6 OS=Homo sapiens GN=DDX6 PE=1 SV=2 - [DDX6_HUMAN]			694065	1.30104e+06
DEFA1	P59665	Neutrophil defensin 1 OS=Homo sapiens GN=DEFA1 PE=1 SV=1 - [DEF1_HUMAN]				2.22049e+06
DEGS1	O15121	Sphingolipid delta(4)-desaturase DES1 OS=Homo sapiens GN=DEGS1 PE=1 SV=1 - [DEGS1_HUMAN]		871208
DENND5B	Q6ZUT9	DENN domain-containing protein 5B OS=Homo sapiens GN=DENND5B PE=1 SV=2 - [DEN5B_HUMAN]				878797
DGKQ	P52824	Diacylglycerol kinase theta OS=Homo sapiens GN=DGKQ PE=1 SV=2 - [DGKQ_HUMAN]	701501	821693	955070	1.18856e+06
DGKZ	Q13574	Diacylglycerol kinase zeta OS=Homo sapiens GN=DGKZ PE=1 SV=3 - [DGKZ_HUMAN]	498797		885096	239379
DHCR24	Q15392	Delta(24)-sterol reductase OS=Homo sapiens GN=DHCR24 PE=1 SV=2 - [DHC24_HUMAN]	4.91083e+06	8.94512e+06	6.78451e+06	9.3826e+06
DHCR7	Q9UBM7	7-dehydrocholesterol reductase OS=Homo sapiens GN=DHCR7 PE=1 SV=1 - [DHCR7_HUMAN]	3.48107e+06	8.37358e+06	8.05941e+06	1.08491e+07
DHTKD1	Q96HY7	Probable 2-oxoglutarate dehydrogenase E1 component DHKTD1, mitochondrial OS=Homo sapiens GN=DHTKD1 PE=1 SV=2 - [DHTK1_HUMAN]	1.85285e+07	3.08096e+07	3.09385e+07	4.05939e+07
DHX15	O43143	Putative pre-mRNA-splicing factor ATP-dependent RNA helicase DHX15 OS=Homo sapiens GN=DHX15 PE=1 SV=2 - [DHX15_HUMAN]	1.37581e+08	2.92501e+08	2.33459e+08	3.16156e+08
DHX16	O60231	Putative pre-mRNA-splicing factor ATP-dependent RNA helicase DHX16 OS=Homo sapiens GN=DHX16 PE=1 SV=2 - [DHX16_HUMAN]	6.3838e+06	6.57257e+06	9.64663e+06	4.94904e+06
DHX30	Q7L2E3	Putative ATP-dependent RNA helicase DHX30 OS=Homo sapiens GN=DHX30 PE=1 SV=1 - [DHX30_HUMAN]	4.38898e+06	5.98239e+06	6.69846e+06	1.01189e+07
DHX36	Q9H2U1	Probable ATP-dependent RNA helicase DHX36 OS=Homo sapiens GN=DHX36 PE=1 SV=2 - [DHX36_HUMAN]		354325
DHX38	Q92620	Pre-mRNA-splicing factor ATP-dependent RNA helicase PRP16 OS=Homo sapiens GN=DHX38 PE=1 SV=2 - [PRP16_HUMAN]		131106	375820	679125
DHX9	Q08211	ATP-dependent RNA helicase A OS=Homo sapiens GN=DHX9 PE=1 SV=4 - [DHX9_HUMAN]	2.72211e+06	5.30356e+06	5.66865e+06	8.03133e+06
DIS3	Q9Y2L1	Exosome complex exonuclease RRP44 OS=Homo sapiens GN=DIS3 PE=1 SV=2 - [RRP44_HUMAN]	1.45324e+06	1.81172e+06	1.57539e+06	2.85858e+06
DIS3L2	Q8IYB7	DIS3-like exonuclease 2 OS=Homo sapiens GN=DIS3L2 PE=1 SV=4 - [DI3L2_HUMAN]			474107
DKC1	O60832	H/ACA ribonucleoprotein complex subunit 4 OS=Homo sapiens GN=DKC1 PE=1 SV=3 - [DKC1_HUMAN]	1.53971e+06	2.25644e+06	2.81321e+06	4.49423e+06
DLD	P09622	Dihydrolipoyl dehydrogenase, mitochondrial OS=Homo sapiens GN=DLD PE=1 SV=2 - [DLDH_HUMAN]	1.42388e+06	2.08603e+06	2.04504e+06	3.10669e+06
DMXL2	Q8TDJ6	DmX-like protein 2 OS=Homo sapiens GN=DMXL2 PE=1 SV=2 - [DMXL2_HUMAN]	541298	1.47281e+06	2.0688e+06	1.17206e+06
DNAAF5	Q86Y56	HEAT repeat-containing protein 2 OS=Homo sapiens GN=HEATR2 PE=1 SV=4 - [HEAT2_HUMAN]	1.45153e+07	2.58863e+07	2.0734e+07	3.23158e+07
DNAJB12	Q9NXW2	DnaJ homolog subfamily B member 12 OS=Homo sapiens OX=9606 GN=DNAJB12 PE=1 SV=5 - [DJB12_HUMAN]	7.36854e+06	1.17852e+07	1.21727e+07	1.56514e+07
DNAJB6	O75190	DnaJ homolog subfamily B member 6 OS=Homo sapiens GN=DNAJB6 PE=1 SV=2 - [DNJB6_HUMAN]		1.73472e+06		2.10812e+06
DNAJC13	O75165	DnaJ homolog subfamily C member 13 OS=Homo sapiens GN=DNAJC13 PE=1 SV=5 - [DJC13_HUMAN]	201088	383520	383746	443885
DNMT1	P26358	DNA (cytosine-5)-methyltransferase 1 OS=Homo sapiens GN=DNMT1 PE=1 SV=2 - [DNMT1_HUMAN]	1.92251e+06	1.90853e+06	2.56186e+06	3.86044e+06
DNPEP	Q9ULA0	Aspartyl aminopeptidase OS=Homo sapiens GN=DNPEP PE=1 SV=1 - [DNPEP_HUMAN]	3.98703e+06	7.4027e+06	6.23705e+06	1.30107e+07
DOCK11	Q5JSL3	Dedicator of cytokinesis protein 11 OS=Homo sapiens GN=DOCK11 PE=1 SV=2 - [DOC11_HUMAN]	3.89608e+06	6.21393e+06	7.12636e+06	8.02813e+06
DOCK7	Q96N67	Dedicator of cytokinesis protein 7 OS=Homo sapiens GN=DOCK7 PE=1 SV=4 - [DOCK7_HUMAN]	463727	658874	703831	925013
DPH1	Q9BZG8	Diphthamide biosynthesis protein 1 OS=Homo sapiens GN=DPH1 PE=1 SV=2 - [DPH1_HUMAN]		716317		1.00923e+06
DPH7	Q9BTV6	Diphthamide biosynthesis protein 7 OS=Homo sapiens GN=DPH7 PE=1 SV=2 - [DPH7_HUMAN]		3.83209e+06	3.13355e+06
DPM1	O60762	Dolichol-phosphate mannosyltransferase subunit 1 OS=Homo sapiens GN=DPM1 PE=1 SV=1 - [DPM1_HUMAN]	1.42914e+06	1.26681e+06	1.87154e+06
DPP9	Q86TI2	Dipeptidyl peptidase 9 OS=Homo sapiens GN=DPP9 PE=1 SV=3 - [DPP9_HUMAN]	2.08984e+07	4.68856e+07	3.3584e+07	4.88978e+07
DPYSL2	Q16555	Dihydropyrimidinase-related protein 2 OS=Homo sapiens GN=DPYSL2 PE=1 SV=1 - [DPYL2_HUMAN]		797003	334503
DRG1	Q9Y295	Developmentally-regulated GTP-binding protein 1 OS=Homo sapiens GN=DRG1 PE=1 SV=1 - [DRG1_HUMAN]	1.27701e+06	961061	1.33678e+06	851658
DROSHA	Q9NRR4	Ribonuclease 3 OS=Homo sapiens GN=DROSHA PE=1 SV=2 - [RNC_HUMAN]	2.04622e+06	2.45637e+06	2.91285e+06	4.55859e+06
DSC1	Q08554	Desmocollin-1 OS=Homo sapiens GN=DSC1 PE=1 SV=2 - [DSC1_HUMAN]		1.65525e+06
DSG1	Q02413	Desmoglein-1 OS=Homo sapiens GN=DSG1 PE=1 SV=2 - [DSG1_HUMAN]		172139
DTNB	O60941	Dystrobrevin beta OS=Homo sapiens GN=DTNB PE=1 SV=1 - [DTNB_HUMAN]	1.39903e+06	1.94123e+06		2.47213e+06
DUSP11	O75319	RNA/RNP complex-1-interacting phosphatase OS=Homo sapiens OX=9606 GN=DUSP11 PE=1 SV=2 - [DUS11_HUMAN]	5.23645e+06	1.12667e+07	1.18092e+07	1.83267e+07
DVL3	Q92997	Segment polarity protein dishevelled homolog DVL-3 OS=Homo sapiens GN=DVL3 PE=1 SV=2 - [DVL3_HUMAN]	1.59835e+06	2.99132e+06	4.13896e+06	4.88449e+06
DYNC1H1	Q14204	Cytoplasmic dynein 1 heavy chain 1 OS=Homo sapiens GN=DYNC1H1 PE=1 SV=5 - [DYHC1_HUMAN]		299750	624562	905790
DYNC1I2	Q13409	Cytoplasmic dynein 1 intermediate chain 2 OS=Homo sapiens GN=DYNC1I2 PE=1 SV=3 - [DC1I2_HUMAN]	1.459e+07	2.0723e+07	1.9308e+07	2.85884e+07
DYNC1LI1	Q9Y6G9	Cytoplasmic dynein 1 light intermediate chain 1 OS=Homo sapiens GN=DYNC1LI1 PE=1 SV=3 - [DC1L1_HUMAN]			244345
DYNLL1	P63167	Dynein light chain 1, cytoplasmic OS=Homo sapiens GN=DYNLL1 PE=1 SV=1 - [DYL1_HUMAN]	2.94121e+06	5.68431e+06	5.77932e+06	7.15067e+06
DYRK1A	Q13627	Dual specificity tyrosine-phosphorylation-regulated kinase 1A OS=Homo sapiens GN=DYRK1A PE=1 SV=2 - [DYR1A_HUMAN]	1.27162e+07	2.30251e+07	1.70017e+07	2.10037e+07
EBP	Q15125	3-beta-hydroxysteroid-Delta(8),Delta(7)-isomerase OS=Homo sapiens GN=EBP PE=1 SV=3 - [EBP_HUMAN]	1.27101e+07	2.3052e+07	1.3491e+07	3.28496e+07
ECM1	Q16610	Extracellular matrix protein 1 OS=Homo sapiens GN=ECM1 PE=1 SV=2 - [ECM1_HUMAN]	779874	1.29186e+06	1.27462e+06	1.40812e+06
EDC4	Q6P2E9	Enhancer of mRNA-decapping protein 4 OS=Homo sapiens GN=EDC4 PE=1 SV=1 - [EDC4_HUMAN]	1.23724e+06	1.78258e+06	1.3533e+06	3.78154e+06
EEF1A1	P68104	Elongation factor 1-alpha 1 OS=Homo sapiens GN=EEF1A1 PE=1 SV=1 - [EF1A1_HUMAN]	6.59107e+07	1.07849e+08	1.01344e+08	1.57942e+08
EEF1A2	Q05639	Elongation factor 1-alpha 2 OS=Homo sapiens GN=EEF1A2 PE=1 SV=1 - [EF1A2_HUMAN]	6.58843e+07	9.81973e+07	1.05807e+08	1.34346e+08
EEF1B2	P24534	Elongation factor 1-beta OS=Homo sapiens GN=EEF1B2 PE=1 SV=3 - [EF1B_HUMAN]		2.63964e+06	2.7416e+06
EEF1G	P26641	Elongation factor 1-gamma OS=Homo sapiens GN=EEF1G PE=1 SV=3 - [EF1G_HUMAN]	4.76208e+07	7.17496e+07	8.77911e+07	1.04004e+08
EEF2	P13639	Elongation factor 2 OS=Homo sapiens GN=EEF2 PE=1 SV=4 - [EF2_HUMAN]	1.71457e+07	2.62063e+07	2.70163e+07	3.78734e+07
EEF2K	O00418	Eukaryotic elongation factor 2 kinase OS=Homo sapiens GN=EEF2K PE=1 SV=2 - [EF2K_HUMAN]	6.82573e+06	1.22115e+07	1.53489e+07	1.83379e+07
EEFSEC	P57772	Selenocysteine-specific elongation factor OS=Homo sapiens GN=EEFSEC PE=1 SV=4 - [SELB_HUMAN]	1.50432e+06	1.58678e+06	2.34939e+06	3.38308e+06
EFTUD2	Q15029	116 kDa U5 small nuclear ribonucleoprotein component OS=Homo sapiens GN=EFTUD2 PE=1 SV=1 - [U5S1_HUMAN]	5.60262e+06	3.48014e+06	5.75622e+06	9.66401e+06
EGFR	P00533	Epidermal growth factor receptor OS=Homo sapiens GN=EGFR PE=1 SV=2 - [EGFR_HUMAN]			366337
EIF2B2	P49770	Translation initiation factor eIF-2B subunit beta OS=Homo sapiens GN=EIF2B2 PE=1 SV=3 - [EI2BB_HUMAN]	651378			1.01325e+06
EIF2B5	Q13144	Translation initiation factor eIF-2B subunit epsilon OS=Homo sapiens GN=EIF2B5 PE=1 SV=3 - [EI2BE_HUMAN]	1.10195e+06	1.16893e+06	1.73908e+06	3.04859e+06
EIF2S1	P05198	Eukaryotic translation initiation factor 2 subunit 1 OS=Homo sapiens GN=EIF2S1 PE=1 SV=3 - [IF2A_HUMAN]	536168	1.03417e+06	824810	1.30165e+06
EIF2S2	P20042	Eukaryotic translation initiation factor 2 subunit 2 OS=Homo sapiens GN=EIF2S2 PE=1 SV=2 - [IF2B_HUMAN]		1.16211e+06
EIF2S3	P41091	Eukaryotic translation initiation factor 2 subunit 3 OS=Homo sapiens GN=EIF2S3 PE=1 SV=3 - [IF2G_HUMAN]	2.26178e+06	2.93987e+06	3.59615e+06	5.09065e+06
EIF3A	Q14152	Eukaryotic translation initiation factor 3 subunit A OS=Homo sapiens GN=EIF3A PE=1 SV=1 - [EIF3A_HUMAN]		736970		475837
EIF3B	P55884	Eukaryotic translation initiation factor 3 subunit B OS=Homo sapiens GN=EIF3B PE=1 SV=3 - [EIF3B_HUMAN]	1.54011e+06	1.97227e+06	2.5324e+06	3.35011e+06
EIF3C	Q99613	Eukaryotic translation initiation factor 3 subunit C OS=Homo sapiens GN=EIF3C PE=1 SV=1 - [EIF3C_HUMAN]	1.13248e+07	1.90984e+07	2.01527e+07	3.06497e+07
EIF3E	P60228	Eukaryotic translation initiation factor 3 subunit E OS=Homo sapiens GN=EIF3E PE=1 SV=1 - [EIF3E_HUMAN]	3.31314e+06	6.07739e+06	5.98192e+06	7.78026e+06
EIF3H	O15372	Eukaryotic translation initiation factor 3 subunit H OS=Homo sapiens GN=EIF3H PE=1 SV=1 - [EIF3H_HUMAN]	2.13335e+06	2.05009e+06	1.84174e+06	3.23779e+06
EIF3I	Q13347	Eukaryotic translation initiation factor 3 subunit I OS=Homo sapiens GN=EIF3I PE=1 SV=1 - [EIF3I_HUMAN]			1.59948e+06	2.06709e+06
EIF3L	Q9Y262	Eukaryotic translation initiation factor 3 subunit L OS=Homo sapiens GN=EIF3L PE=1 SV=1 - [EIF3L_HUMAN]	7.56377e+06	1.00958e+07	1.28489e+07	1.65347e+07
EIF3M	Q7L2H7	Eukaryotic translation initiation factor 3 subunit M OS=Homo sapiens GN=EIF3M PE=1 SV=1 - [EIF3M_HUMAN]		503356
EIF4A1	P60842	Eukaryotic initiation factor 4A-I OS=Homo sapiens GN=EIF4A1 PE=1 SV=1 - [IF4A1_HUMAN]	2.96743e+06	4.26779e+06	4.35284e+06	7.51026e+06
EIF4G1	Q04637	Eukaryotic translation initiation factor 4 gamma 1 OS=Homo sapiens GN=EIF4G1 PE=1 SV=4 - [IF4G1_HUMAN]	672359	934452	1.07047e+06	1.01028e+06
EIF4G2	P78344	Eukaryotic translation initiation factor 4 gamma 2 OS=Homo sapiens GN=EIF4G2 PE=1 SV=1 - [IF4G2_HUMAN]				687373
EIF5B	O60841	Eukaryotic translation initiation factor 5B OS=Homo sapiens GN=EIF5B PE=1 SV=4 - [IF2P_HUMAN]	393762	820111	900879
EIPR1	Q53HC9	Protein TSSC1 OS=Homo sapiens GN=TSSC1 PE=1 SV=2 - [TSSC1_HUMAN]	1.1561e+07	2.12294e+07	1.62855e+07	3.01848e+07
ELAC2	Q9BQ52	Zinc phosphodiesterase ELAC protein 2 OS=Homo sapiens GN=ELAC2 PE=1 SV=2 - [RNZ2_HUMAN]	2.3654e+07	3.7233e+07	3.57838e+07	5.32073e+07
ELAVL1	Q15717	ELAV-like protein 1 OS=Homo sapiens GN=ELAVL1 PE=1 SV=2 - [ELAV1_HUMAN]	2.29439e+06	2.55801e+06	2.54179e+06	4.02445e+06
ELOA	Q14241	Transcription elongation factor B polypeptide 3 OS=Homo sapiens GN=TCEB3 PE=1 SV=2 - [ELOA1_HUMAN]				3.36633e+06
ELOVL1	Q9BW60	Elongation of very long chain fatty acids protein 1 OS=Homo sapiens GN=ELOVL1 PE=1 SV=1 - [ELOV1_HUMAN]			2.65615e+06	2.97213e+06
ELOVL5	Q9NYP7	Elongation of very long chain fatty acids protein 5 OS=Homo sapiens GN=ELOVL5 PE=1 SV=1 - [ELOV5_HUMAN]				4.94727e+06
ELP1	O95163	Elongator complex protein 1 OS=Homo sapiens GN=IKBKAP PE=1 SV=3 - [ELP1_HUMAN]	2.05259e+06	3.69138e+06	3.16496e+06	6.20151e+06
ELP2	Q6IA86	Elongator complex protein 2 OS=Homo sapiens GN=ELP2 PE=1 SV=2 - [ELP2_HUMAN]	2.94856e+06	6.83307e+06	3.75807e+06	1.18694e+07
EMC1	Q8N766	ER membrane protein complex subunit 1 OS=Homo sapiens GN=EMC1 PE=1 SV=1 - [EMC1_HUMAN]	807947	1.71882e+06	1.86961e+06	2.83519e+06
EMC3	Q9P0I2	ER membrane protein complex subunit 3 OS=Homo sapiens GN=EMC3 PE=1 SV=3 - [EMC3_HUMAN]	677032	777396	926685	308797
EMC8	O43402	ER membrane protein complex subunit 8 OS=Homo sapiens GN=EMC8 PE=1 SV=1 - [EMC8_HUMAN]	3.044e+07	6.41667e+07	5.19869e+07	6.0699e+07
EMD	P50402	Emerin OS=Homo sapiens GN=EMD PE=1 SV=1 - [EMD_HUMAN]		1.57244e+06	1.56406e+06	2.11821e+06
EML2	O95834	Echinoderm microtubule-associated protein-like 2 OS=Homo sapiens GN=EML2 PE=2 SV=1 - [EMAL2_HUMAN]	1.84736e+06	1.27591e+06	1.8625e+06	1.64094e+06
EML3	Q32P44	Echinoderm microtubule-associated protein-like 3 OS=Homo sapiens GN=EML3 PE=1 SV=1 - [EMAL3_HUMAN]	1.4399e+06	2.19495e+06	2.32149e+06	3.08818e+06
EML4	Q9HC35	Echinoderm microtubule-associated protein-like 4 OS=Homo sapiens GN=EML4 PE=1 SV=3 - [EMAL4_HUMAN]	3.05352e+06	4.20012e+06	5.1245e+06	6.53265e+06
EMP3	P54852	Epithelial membrane protein 3 OS=Homo sapiens GN=EMP3 PE=2 SV=1 - [EMP3_HUMAN]		5.39359e+06	2.70432e+06	4.24644e+06
ENO1	P06733	Alpha-enolase OS=Homo sapiens GN=ENO1 PE=1 SV=2 - [ENOA_HUMAN]	6.77116e+06	9.32431e+06	1.03509e+07	1.22386e+07
EOGT	Q5NDL2	EGF domain-specific O-linked N-acetylglucosamine transferase OS=Homo sapiens GN=EOGT PE=1 SV=1 - [EOGT_HUMAN]	973537	2.0614e+06	1.18356e+06	2.37389e+06
EPHA2	P29317	Ephrin type-A receptor 2 OS=Homo sapiens GN=EPHA2 PE=1 SV=2 - [EPHA2_HUMAN]	1.31214e+06	2.24585e+06	2.36308e+06	3.38506e+06
EPHX1	P07099	Epoxide hydrolase 1 OS=Homo sapiens GN=EPHX1 PE=1 SV=1 - [HYEP_HUMAN]		3.00966e+06	2.18987e+06	4.60363e+06
EPRS	P07814	Bifunctional glutamate/proline--tRNA ligase OS=Homo sapiens GN=EPRS PE=1 SV=5 - [SYEP_HUMAN]	969422	1.11339e+06	1.06594e+06	1.64348e+06
EPS15	P42566	Epidermal growth factor receptor substrate 15 OS=Homo sapiens GN=EPS15 PE=1 SV=2 - [EPS15_HUMAN]	757189	688790
EPS15L1	Q9UBC2	Epidermal growth factor receptor substrate 15-like 1 OS=Homo sapiens GN=EPS15L1 PE=1 SV=1 - [EP15R_HUMAN]	618287
ERAL1	O75616	GTPase Era, mitochondrial OS=Homo sapiens GN=ERAL1 PE=1 SV=2 - [ERAL1_HUMAN]	3.31003e+06	4.49135e+06	4.09167e+06	5.73163e+06
ERAP1	Q9NZ08	Endoplasmic reticulum aminopeptidase 1 OS=Homo sapiens GN=ERAP1 PE=1 SV=3 - [ERAP1_HUMAN]				1.2994e+06
ERCC3	P19447	TFIIH basal transcription factor complex helicase XPB subunit OS=Homo sapiens GN=ERCC3 PE=1 SV=1 - [ERCC3_HUMAN]	938001	979385	864814	1.07584e+06
ERGIC2	Q96RQ1	Endoplasmic reticulum-Golgi intermediate compartment protein 2 OS=Homo sapiens GN=ERGIC2 PE=1 SV=2 - [ERGI2_HUMAN]	2.50422e+06	1.79013e+06	3.47332e+06	6.31874e+06
ERGIC3	Q9Y282	Endoplasmic reticulum-Golgi intermediate compartment protein 3 OS=Homo sapiens GN=ERGIC3 PE=1 SV=1 - [ERGI3_HUMAN]	1.2995e+06	1.28906e+06	1.56125e+06	2.34804e+06
ERLEC1	Q96DZ1	Endoplasmic reticulum lectin 1 OS=Homo sapiens GN=ERLEC1 PE=1 SV=1 - [ERLEC_HUMAN]	1.50178e+06			1.99181e+06
ERLIN1	O75477	Erlin-1 OS=Homo sapiens GN=ERLIN1 PE=1 SV=1 - [ERLN1_HUMAN]	1.49274e+06
ERLIN2	O94905	Erlin-2 OS=Homo sapiens GN=ERLIN2 PE=1 SV=1 - [ERLN2_HUMAN]	3.13692e+06	3.87451e+06	4.48598e+06	5.22088e+06
ERMP1	Q7Z2K6	Endoplasmic reticulum metallopeptidase 1 OS=Homo sapiens GN=ERMP1 PE=1 SV=2 - [ERMP1_HUMAN]	2.48376e+06	5.45923e+06	5.73575e+06	8.49895e+06
ERO1A	Q96HE7	ERO1-like protein alpha OS=Homo sapiens GN=ERO1L PE=1 SV=2 - [ERO1A_HUMAN]	778506		1.41871e+06	1.79889e+06
ERP44	Q9BS26	Endoplasmic reticulum resident protein 44 OS=Homo sapiens GN=ERP44 PE=1 SV=1 - [ERP44_HUMAN]	1.99275e+06	1.98376e+07	2.28057e+06	2.86449e+07
ESD	P10768	S-formylglutathione hydrolase OS=Homo sapiens GN=ESD PE=1 SV=2 - [ESTD_HUMAN]	1.04456e+07	1.68067e+07	1.76339e+07	3.30574e+07
ESYT1	Q9BSJ8	Extended synaptotagmin-1 OS=Homo sapiens GN=ESYT1 PE=1 SV=1 - [ESYT1_HUMAN]	3.12199e+06	4.81219e+06	4.54351e+06	6.86433e+06
ESYT2	A0FGR8	Extended synaptotagmin-2 OS=Homo sapiens GN=ESYT2 PE=1 SV=1 - [ESYT2_HUMAN]	1.15586e+06	1.06835e+06	1.23608e+06	1.76794e+06
ETFDH	Q16134	Electron transfer flavoprotein-ubiquinone oxidoreductase, mitochondrial OS=Homo sapiens GN=ETFDH PE=1 SV=2 - [ETFD_HUMAN]		925771	1.17213e+06	1.11524e+06
ETHE1	O95571	Persulfide dioxygenase ETHE1, mitochondrial OS=Homo sapiens GN=ETHE1 PE=1 SV=2 - [ETHE1_HUMAN]		4.89908e+06		6.19831e+06
ETV6	P41212	Transcription factor ETV6 OS=Homo sapiens GN=ETV6 PE=1 SV=1 - [ETV6_HUMAN]				1.17114e+06
EXD2	Q9NVH0	Exonuclease 3'-5' domain-containing protein 2 OS=Homo sapiens GN=EXD2 PE=1 SV=2 - [EXD2_HUMAN]	1.31112e+06	2.38058e+06	1.78012e+06	2.74967e+06
EXOC4	Q96A65	Exocyst complex component 4 OS=Homo sapiens GN=EXOC4 PE=1 SV=1 - [EXOC4_HUMAN]		413922	321455	437382
EXOSC7	Q15024	Exosome complex component RRP42 OS=Homo sapiens GN=EXOSC7 PE=1 SV=3 - [EXOS7_HUMAN]	265982	2.43062e+06	2.14473e+06	2.01771e+06
EXOSC8	Q96B26	Exosome complex component RRP43 OS=Homo sapiens GN=EXOSC8 PE=1 SV=1 - [EXOS8_HUMAN]		1.40864e+06	1.47574e+06	2.10435e+06
EXOSC9	Q06265	Exosome complex component RRP45 OS=Homo sapiens GN=EXOSC9 PE=1 SV=3 - [EXOS9_HUMAN]		1.11699e+06	699456	1.20488e+06
EZR	P15311	Ezrin OS=Homo sapiens GN=EZR PE=1 SV=4 - [EZRI_HUMAN]	3.42723e+06	3.28639e+06	3.28833e+06	4.80069e+06
F2R	P25116	Proteinase-activated receptor 1 OS=Homo sapiens GN=F2R PE=1 SV=2 - [PAR1_HUMAN]				423904
F5	P12259	Coagulation factor V OS=Homo sapiens GN=F5 PE=1 SV=4 - [FA5_HUMAN]	1.52739e+06	1.40545e+06	1.83758e+06	1.77406e+06
FADS1	O60427	Fatty acid desaturase 1 OS=Homo sapiens GN=FADS1 PE=1 SV=3 - [FADS1_HUMAN]	2.19584e+06	2.73397e+06	2.22659e+06	1.64747e+06
FAF2	Q96CS3	FAS-associated factor 2 OS=Homo sapiens GN=FAF2 PE=1 SV=2 - [FAF2_HUMAN]		764055
FAM120A	Q9NZB2	Constitutive coactivator of PPAR-gamma-like protein 1 OS=Homo sapiens GN=FAM120A PE=1 SV=2 - [F120A_HUMAN]	8.66858e+06	1.52872e+07	1.38426e+07	2.08913e+07
FAM120B	Q96EK7	Constitutive coactivator of peroxisome proliferator-activated receptor gamma OS=Homo sapiens GN=FAM120B PE=1 SV=1 - [F120B_HUMAN]	486140		711649	934953
FAM120C	Q9NX05	Constitutive coactivator of PPAR-gamma-like protein 2 OS=Homo sapiens GN=FAM120C PE=2 SV=3 - [F120C_HUMAN]	4.91834e+06	8.76635e+06	9.37858e+06	1.00608e+07
FAM160B1	Q5W0V3	Protein FAM160B1 OS=Homo sapiens GN=FAM160B1 PE=2 SV=1 - [F16B1_HUMAN]				1.76496e+06
FAM162A	Q96A26	Protein FAM162A OS=Homo sapiens GN=FAM162A PE=1 SV=2 - [F162A_HUMAN]	3.7631e+06	6.47448e+06	4.8584e+06	4.70552e+06
FAM49B	Q9NUQ9	Protein FAM49B OS=Homo sapiens GN=FAM49B PE=1 SV=1 - [FA49B_HUMAN]	3.74444e+06	4.71168e+06	6.04274e+06	8.53411e+06
FAM76B	Q5HYJ3	Protein FAM76B OS=Homo sapiens GN=FAM76B PE=1 SV=3 - [FA76B_HUMAN]	1.2244e+07	2.31334e+07	2.17714e+07	2.51579e+07
FAM98A	Q8NCA5	Protein FAM98A OS=Homo sapiens GN=FAM98A PE=1 SV=1 - [FA98A_HUMAN]	1.89987e+06	2.12681e+06	2.83605e+06	4.50141e+06
FAR1	Q8WVX9	Fatty acyl-CoA reductase 1 OS=Homo sapiens GN=FAR1 PE=1 SV=1 - [FACR1_HUMAN]	1.06427e+06	1.78136e+06	1.67404e+06	2.36865e+06
FARS2	O95363	Phenylalanine--tRNA ligase, mitochondrial OS=Homo sapiens GN=FARS2 PE=1 SV=1 - [SYFM_HUMAN]	2.58551e+07	5.95325e+07	5.58023e+07	7.19377e+07
FARSA	Q9Y285	Phenylalanine--tRNA ligase alpha subunit OS=Homo sapiens GN=FARSA PE=1 SV=3 - [SYFA_HUMAN]	1.49685e+06	3.14706e+06	2.46871e+06	3.21288e+06
FARSB	Q9NSD9	Phenylalanine--tRNA ligase beta subunit OS=Homo sapiens GN=FARSB PE=1 SV=3 - [SYFB_HUMAN]	2.03835e+06	3.03035e+06	2.86e+06	4.0866e+06
FASN	P49327	Fatty acid synthase OS=Homo sapiens GN=FASN PE=1 SV=3 - [FAS_HUMAN]	2.06959e+07	2.30859e+07	3.17724e+07	4.57563e+07
FASTKD2	Q9NYY8	FAST kinase domain-containing protein 2 OS=Homo sapiens GN=FASTKD2 PE=1 SV=1 - [FAKD2_HUMAN]	1.30046e+06	1.56361e+06	1.23866e+06	2.00088e+06
FBL	P22087	rRNA 2'-O-methyltransferase fibrillarin OS=Homo sapiens GN=FBL PE=1 SV=2 - [FBRL_HUMAN]	6.62208e+06	9.37508e+06	9.36595e+06	1.38639e+07
FBRS	Q9HAH7	Probable fibrosin-1 OS=Homo sapiens GN=FBRS PE=1 SV=3 - [FBRS_HUMAN]	2.58022e+06	3.68467e+06	3.5361e+06	3.96832e+06
FBRSL1	Q9HCM7	Fibrosin-1-like protein OS=Homo sapiens GN=FBRSL1 PE=1 SV=4 - [FBSL_HUMAN]	4.83187e+06	4.04148e+06	3.72063e+06	3.72131e+06
FBXL18	Q96ME1	F-box/LRR-repeat protein 18 OS=Homo sapiens GN=FBXL18 PE=1 SV=2 - [FXL18_HUMAN]	1.63852e+06	1.55974e+06	1.54234e+06	1.28555e+06
FBXO11	Q86XK2	F-box only protein 11 OS=Homo sapiens GN=FBXO11 PE=1 SV=3 - [FBX11_HUMAN]	4.90597e+06	7.91361e+06	8.33345e+06	9.30109e+06
FBXO21	O94952	F-box only protein 21 OS=Homo sapiens GN=FBXO21 PE=2 SV=2 - [FBX21_HUMAN]	1.75615e+06	1.77738e+06	2.8377e+06	2.98351e+06
FBXO30	Q8TB52	F-box only protein 30 OS=Homo sapiens GN=FBXO30 PE=1 SV=3 - [FBX30_HUMAN]		534578
FBXO38	Q6PIJ6	F-box only protein 38 OS=Homo sapiens GN=FBXO38 PE=1 SV=3 - [FBX38_HUMAN]		383207	521304	872654
FBXO7	Q9Y3I1	F-box only protein 7 OS=Homo sapiens GN=FBXO7 PE=1 SV=1 - [FBX7_HUMAN]			776866
FERMT2	Q96AC1	Fermitin family homolog 2 OS=Homo sapiens GN=FERMT2 PE=1 SV=1 - [FERM2_HUMAN]	461022	1.46423e+06	1.78614e+06	1.7116e+06
FIP1L1	Q6UN15	Pre-mRNA 3'-end-processing factor FIP1 OS=Homo sapiens GN=FIP1L1 PE=1 SV=1 - [FIP1_HUMAN]				284993
FKBP10	Q96AY3	Peptidyl-prolyl cis-trans isomerase FKBP10 OS=Homo sapiens GN=FKBP10 PE=1 SV=1 - [FKB10_HUMAN]	1.42257e+06		1.67137e+06	2.86897e+06
FKBP1A	P62942	Peptidyl-prolyl cis-trans isomerase FKBP1A OS=Homo sapiens GN=FKBP1A PE=1 SV=2 - [FKB1A_HUMAN]	725570	1.39981e+06
FKBP8	Q14318	Peptidyl-prolyl cis-trans isomerase FKBP8 OS=Homo sapiens GN=FKBP8 PE=1 SV=2 - [FKBP8_HUMAN]	1.31813e+06	640675	1.85435e+06	760857
FLCN	Q8NFG4	Folliculin OS=Homo sapiens GN=FLCN PE=1 SV=1 - [FLCN_HUMAN]				362002
FLNA	P21333	Filamin-A OS=Homo sapiens GN=FLNA PE=1 SV=4 - [FLNA_HUMAN]	2.17634e+06	2.90326e+06	3.09821e+06	3.65135e+06
FLOT2	Q14254	Flotillin-2 OS=Homo sapiens GN=FLOT2 PE=1 SV=2 - [FLOT2_HUMAN]		1.0672e+06
FNDC3B	Q53EP0	Fibronectin type III domain-containing protein 3B OS=Homo sapiens GN=FNDC3B PE=1 SV=2 - [FND3B_HUMAN]	3.56059e+06	5.70657e+06	5.35909e+06	7.27824e+06
FNTB	P49356	Protein farnesyltransferase subunit beta OS=Homo sapiens GN=FNTB PE=1 SV=1 - [FNTB_HUMAN]	2.23065e+06	4.15033e+06	3.51883e+06	6.08749e+06
FOXJ2	Q9P0K8	Forkhead box protein J2 OS=Homo sapiens GN=FOXJ2 PE=1 SV=1 - [FOXJ2_HUMAN]	6.76425e+06	1.21531e+07	1.29552e+07	1.07428e+07
FOXJ3	Q9UPW0	Forkhead box protein J3 OS=Homo sapiens GN=FOXJ3 PE=1 SV=2 - [FOXJ3_HUMAN]	8.05592e+06	1.49276e+07	1.80362e+07	1.89719e+07
FOXP1	Q9H334	Forkhead box protein P1 OS=Homo sapiens GN=FOXP1 PE=1 SV=1 - [FOXP1_HUMAN]	1.20753e+06
FTO	Q9C0B1	Alpha-ketoglutarate-dependent dioxygenase FTO OS=Homo sapiens GN=FTO PE=1 SV=3 - [FTO_HUMAN]	1.71511e+06	1.86327e+06	1.59398e+06	3.74961e+06
FUK	Q8N0W3	L-fucose kinase OS=Homo sapiens GN=FUK PE=2 SV=2 - [FUK_HUMAN]	2.07827e+06	2.28265e+06	3.35788e+06	3.73557e+06
G3BP1	Q13283	Ras GTPase-activating protein-binding protein 1 OS=Homo sapiens GN=G3BP1 PE=1 SV=1 - [G3BP1_HUMAN]	834329	691982		2.11014e+06
G6PD	P11413	Glucose-6-phosphate 1-dehydrogenase OS=Homo sapiens GN=G6PD PE=1 SV=4 - [G6PD_HUMAN]	2.83861e+06	3.99746e+06	4.7229e+06	4.80572e+06
GAA	P10253	Lysosomal alpha-glucosidase OS=Homo sapiens GN=GAA PE=1 SV=4 - [LYAG_HUMAN]	2.37309e+06	1.90866e+06	1.35734e+06	1.74973e+06
GALK1	P51570	Galactokinase OS=Homo sapiens GN=GALK1 PE=1 SV=1 - [GALK1_HUMAN]		364853	551587	709510
GALNS	P34059	N-acetylgalactosamine-6-sulfatase OS=Homo sapiens GN=GALNS PE=1 SV=1 - [GALNS_HUMAN]	1.9748e+06		863922	2.88786e+06
GALT	P07902	Galactose-1-phosphate uridylyltransferase OS=Homo sapiens GN=GALT PE=1 SV=3 - [GALT_HUMAN]				2.29701e+06
GANAB	Q14697	Neutral alpha-glucosidase AB OS=Homo sapiens GN=GANAB PE=1 SV=3 - [GANAB_HUMAN]	2.93766e+07	4.99512e+07	4.25601e+07	6.4722e+07
GAPDH	P04406	Glyceraldehyde-3-phosphate dehydrogenase OS=Homo sapiens GN=GAPDH PE=1 SV=3 - [G3P_HUMAN]	5.10588e+07	9.22773e+07	9.4962e+07	1.07699e+08
GAPVD1	Q14C86	GTPase-activating protein and VPS9 domain-containing protein 1 OS=Homo sapiens GN=GAPVD1 PE=1 SV=2 - [GAPD1_HUMAN]	863723	1.34097e+06	1.44307e+06	1.27678e+06
GARS	P41250	Glycine--tRNA ligase OS=Homo sapiens GN=GARS PE=1 SV=3 - [SYG_HUMAN]	3.11629e+06	3.50925e+06	3.12873e+06	4.34197e+06
GART	P22102	Trifunctional purine biosynthetic protein adenosine-3 OS=Homo sapiens GN=GART PE=1 SV=1 - [PUR2_HUMAN]	4.99351e+06	7.18056e+06	7.93901e+06	1.0169e+07
GATA2	P23769	Endothelial transcription factor GATA-2 OS=Homo sapiens GN=GATA2 PE=1 SV=3 - [GATA2_HUMAN]				710401
GBE1	Q04446	1,4-alpha-glucan-branching enzyme OS=Homo sapiens GN=GBE1 PE=1 SV=3 - [GLGB_HUMAN]	2.70787e+07	4.31763e+07	4.59586e+07	7.64917e+07
GBF1	Q92538	Golgi-specific brefeldin A-resistance guanine nucleotide exchange factor 1 OS=Homo sapiens GN=GBF1 PE=1 SV=2 - [GBF1_HUMAN]		600812		371514
GC	P02774	Vitamin D-binding protein OS=Homo sapiens OX=9606 GN=GC PE=1 SV=2 - [VTDB_HUMAN]	443441	975941		327163
GCLC	P48506	Glutamate--cysteine ligase catalytic subunit OS=Homo sapiens GN=GCLC PE=1 SV=2 - [GSH1_HUMAN]	1.16842e+06	1.97569e+06	1.31748e+06	1.77889e+06
GCN1	Q92616	Translational activator GCN1 OS=Homo sapiens GN=GCN1L1 PE=1 SV=6 - [GCN1L_HUMAN]	517440	1.01064e+06	839075	917292
GDI2	P50395	Rab GDP dissociation inhibitor beta OS=Homo sapiens GN=GDI2 PE=1 SV=2 - [GDIB_HUMAN]	4.44838e+06	7.84302e+06	9.97357e+06	1.25113e+07
GEMIN5	Q8TEQ6	Gem-associated protein 5 OS=Homo sapiens GN=GEMIN5 PE=1 SV=3 - [GEMI5_HUMAN]	5.07029e+07	8.29556e+07	8.28882e+07	8.7823e+07
GEMIN8	Q9NWZ8	Gem-associated protein 8 OS=Homo sapiens GN=GEMIN8 PE=1 SV=1 - [GEMI8_HUMAN]			2.80611e+06	5.88874e+06
GET4	Q7L5D6	Golgi to ER traffic protein 4 homolog OS=Homo sapiens GN=GET4 PE=1 SV=1 - [GET4_HUMAN]			1.253e+06	1.4527e+06
GFPT1	Q06210	Glutamine--fructose-6-phosphate aminotransferase [isomerizing] 1 OS=Homo sapiens GN=GFPT1 PE=1 SV=3 - [GFPT1_HUMAN]	1.9286e+06	3.5738e+06	3.48377e+06	5.45677e+06
GGCT	O75223	Gamma-glutamylcyclotransferase OS=Homo sapiens GN=GGCT PE=1 SV=1 - [GGCT_HUMAN]		516299	832496	567294
GIPC1	O14908	PDZ domain-containing protein GIPC1 OS=Homo sapiens GN=GIPC1 PE=1 SV=2 - [GIPC1_HUMAN]		611096	397260	670739
GIT1	Q9Y2X7	ARF GTPase-activating protein GIT1 OS=Homo sapiens GN=GIT1 PE=1 SV=2 - [GIT1_HUMAN]	2.23277e+06	3.29421e+06	2.87974e+06	4.9449e+06
GIT2	Q14161	ARF GTPase-activating protein GIT2 OS=Homo sapiens GN=GIT2 PE=1 SV=2 - [GIT2_HUMAN]				259957
GLE1	Q53GS7	Nucleoporin GLE1 OS=Homo sapiens GN=GLE1 PE=1 SV=2 - [GLE1_HUMAN]	513374	1.06298e+06	1.1413e+06	1.49965e+06
GLG1	Q92896	Golgi apparatus protein 1 OS=Homo sapiens GN=GLG1 PE=1 SV=2 - [GSLG1_HUMAN]	2.03692e+06	3.04594e+06	2.55686e+06	4.19865e+06
GLI4	P10075	Zinc finger protein GLI4 OS=Homo sapiens GN=GLI4 PE=1 SV=2 - [GLI4_HUMAN]	1.72423e+06	2.86159e+06	2.49906e+06	3.51044e+06
GLO1	Q04760	Lactoylglutathione lyase OS=Homo sapiens GN=GLO1 PE=1 SV=4 - [LGUL_HUMAN]	1.37276e+06		762933
GLRX3	O76003	Glutaredoxin-3 OS=Homo sapiens GN=GLRX3 PE=1 SV=2 - [GLRX3_HUMAN]	2.11294e+06	2.51921e+06	2.19846e+06	2.86701e+06
GLS	O94925	Glutaminase kidney isoform, mitochondrial OS=Homo sapiens GN=GLS PE=1 SV=1 - [GLSK_HUMAN]			2.92279e+06	3.51879e+06
GLUD1	P00367	Glutamate dehydrogenase 1, mitochondrial OS=Homo sapiens GN=GLUD1 PE=1 SV=2 - [DHE3_HUMAN]	1.92934e+06	4.24669e+06	3.84437e+06	5.94609e+06
GMDS	O60547	GDP-mannose 4,6 dehydratase OS=Homo sapiens GN=GMDS PE=1 SV=1 - [GMDS_HUMAN]		1.36998e+06	1.66042e+06	1.41895e+06
GMPS	P49915	GMP synthase [glutamine-hydrolyzing] OS=Homo sapiens GN=GMPS PE=1 SV=1 - [GUAA_HUMAN]	8.85074e+06	1.4644e+07	1.41879e+07	2.34705e+07
GNA13	Q14344	Guanine nucleotide-binding protein subunit alpha-13 OS=Homo sapiens GN=GNA13 PE=1 SV=2 - [GNA13_HUMAN]		6.38026e+06
GNAI2	P04899	Guanine nucleotide-binding protein G(i) subunit alpha-2 OS=Homo sapiens GN=GNAI2 PE=1 SV=3 - [GNAI2_HUMAN]	2.59785e+06	5.28087e+06	5.65217e+06
GNAI3	P08754	Guanine nucleotide-binding protein G(k) subunit alpha OS=Homo sapiens GN=GNAI3 PE=1 SV=3 - [GNAI3_HUMAN]	3.72062e+06	7.91681e+06	6.06246e+06	4.64011e+06
GNAS	P63092	Guanine nucleotide-binding protein G(s) subunit alpha isoforms short OS=Homo sapiens GN=GNAS PE=1 SV=1 - [GNAS2_HUMAN]		5.08602e+06	5.26013e+06
GNB1	P62873	Guanine nucleotide-binding protein G(I)/G(S)/G(T) subunit beta-1 OS=Homo sapiens GN=GNB1 PE=1 SV=3 - [GBB1_HUMAN]		1.64466e+06	3.46518e+06
GNB2	P62879	Guanine nucleotide-binding protein G(I)/G(S)/G(T) subunit beta-2 OS=Homo sapiens GN=GNB2 PE=1 SV=3 - [GBB2_HUMAN]			3.46518e+06
GNE	Q9Y223	Bifunctional UDP-N-acetylglucosamine 2-epimerase/N-acetylmannosamine kinase OS=Homo sapiens GN=GNE PE=1 SV=1 - [GLCNE_HUMAN]	2.74786e+07	3.74321e+07	3.53219e+07	5.19227e+07
GNPDA1	P46926	Glucosamine-6-phosphate isomerase 1 OS=Homo sapiens GN=GNPDA1 PE=1 SV=1 - [GNPI1_HUMAN]	4.93731e+06	5.20926e+06	5.8247e+06	6.79894e+06
GNPDA2	Q8TDQ7	Glucosamine-6-phosphate isomerase 2 OS=Homo sapiens GN=GNPDA2 PE=1 SV=1 - [GNPI2_HUMAN]	4.23612e+06	2.38563e+06	2.69949e+06	4.49239e+06
GNPNAT1	Q96EK6	Glucosamine 6-phosphate N-acetyltransferase OS=Homo sapiens GN=GNPNAT1 PE=1 SV=1 - [GNA1_HUMAN]				911827
GOPC	Q9HD26	Golgi-associated PDZ and coiled-coil motif-containing protein OS=Homo sapiens GN=GOPC PE=1 SV=1 - [GOPC_HUMAN]	7.02884e+06	1.04046e+07	7.85802e+06	1.49925e+07
GOT1	P17174	Aspartate aminotransferase, cytoplasmic OS=Homo sapiens GN=GOT1 PE=1 SV=3 - [AATC_HUMAN]	1.18896e+06
GOT2	P00505	Aspartate aminotransferase, mitochondrial OS=Homo sapiens GN=GOT2 PE=1 SV=3 - [AATM_HUMAN]	6.92092e+06	9.20586e+06	1.01235e+07	1.43676e+07
GPAT3	Q53EU6	Glycerol-3-phosphate acyltransferase 3 OS=Homo sapiens GN=AGPAT9 PE=1 SV=2 - [GPAT3_HUMAN]	1.76328e+06		3.06571e+06	2.41682e+06
GPATCH8	Q9UKJ3	G patch domain-containing protein 8 OS=Homo sapiens GN=GPATCH8 PE=1 SV=2 - [GPTC8_HUMAN]	5.03666e+06	1.02092e+07	1.06502e+07	1.2762e+07
GPBP1L1	Q9HC44	Vasculin-like protein 1 OS=Homo sapiens GN=GPBP1L1 PE=1 SV=1 - [GPBL1_HUMAN]	819078	1.18769e+06		1.39078e+06
GPHN	Q9NQX3	Gephyrin OS=Homo sapiens GN=GPHN PE=1 SV=1 - [GEPH_HUMAN]	1.04581e+06	997886		2.00051e+06
GPI	P06744	Glucose-6-phosphate isomerase OS=Homo sapiens GN=GPI PE=1 SV=4 - [G6PI_HUMAN]	7.50687e+07	1.26777e+08	1.22829e+08	1.64159e+08
GPN1	Q9HCN4	GPN-loop GTPase 1 OS=Homo sapiens GN=GPN1 PE=1 SV=1 - [GPN1_HUMAN]		1.2023e+06	1.12792e+06	1.73986e+06
GPRC5A	Q8NFJ5	Retinoic acid-induced protein 3 OS=Homo sapiens GN=GPRC5A PE=1 SV=2 - [RAI3_HUMAN]	8.86095e+06	1.76848e+07	1.33798e+07	9.99978e+06
GRK2	P25098	Beta-adrenergic receptor kinase 1 OS=Homo sapiens GN=ADRBK1 PE=1 SV=2 - [ARBK1_HUMAN]	2.19001e+06	4.10397e+06	3.01567e+06	5.16008e+06
GRN	P28799	Granulins OS=Homo sapiens GN=GRN PE=1 SV=2 - [GRN_HUMAN]	2.29913e+06	4.46882e+06	3.51349e+06	4.44558e+06
GRSF1	Q12849	G-rich sequence factor 1 OS=Homo sapiens GN=GRSF1 PE=1 SV=3 - [GRSF1_HUMAN]	4.04887e+06	7.43186e+06	5.80597e+06	7.34783e+06
GRWD1	Q9BQ67	Glutamate-rich WD repeat-containing protein 1 OS=Homo sapiens GN=GRWD1 PE=1 SV=1 - [GRWD1_HUMAN]	6.08858e+06	1.1911e+07	9.04964e+06	1.13839e+07
GSK3A	P49840	Glycogen synthase kinase-3 alpha OS=Homo sapiens GN=GSK3A PE=1 SV=2 - [GSK3A_HUMAN]		455908	453228	558905
GSPT1	P15170	Eukaryotic peptide chain release factor GTP-binding subunit ERF3A OS=Homo sapiens GN=GSPT1 PE=1 SV=1 - [ERF3A_HUMAN]	2.11888e+06		1.87032e+06	4.84585e+06
GSR	P00390	Glutathione reductase, mitochondrial OS=Homo sapiens GN=GSR PE=1 SV=2 - [GSHR_HUMAN]	3.12564e+06	3.75377e+06	3.53227e+06	6.85035e+06
GSTK1	Q9Y2Q3	Glutathione S-transferase kappa 1 OS=Homo sapiens GN=GSTK1 PE=1 SV=3 - [GSTK1_HUMAN]		1.12669e+06		2.22342e+06
GSTM3	P21266	Glutathione S-transferase Mu 3 OS=Homo sapiens GN=GSTM3 PE=1 SV=3 - [GSTM3_HUMAN]	854770	1.21919e+06	2.4787e+06	1.99903e+06
GSTP1	P09211	Glutathione S-transferase P OS=Homo sapiens GN=GSTP1 PE=1 SV=2 - [GSTP1_HUMAN]	4.54617e+06	6.86153e+06	7.99964e+06	1.2764e+07
GTF2H2	Q13888	General transcription factor IIH subunit 2 OS=Homo sapiens GN=GTF2H2 PE=1 SV=1 - [TF2H2_HUMAN]	3.88359e+06	8.06824e+06	8.87357e+06	9.16682e+06
GTF3C4	Q9UKN8	General transcription factor 3C polypeptide 4 OS=Homo sapiens GN=GTF3C4 PE=1 SV=2 - [TF3C4_HUMAN]				883807
GTPBP1	O00178	GTP-binding protein 1 OS=Homo sapiens GN=GTPBP1 PE=1 SV=3 - [GTPB1_HUMAN]		525485
GTPBP3	Q969Y2	tRNA modification GTPase GTPBP3, mitochondrial OS=Homo sapiens GN=GTPBP3 PE=1 SV=2 - [GTPB3_HUMAN]				781212
GTPBP4	Q9BZE4	Nucleolar GTP-binding protein 1 OS=Homo sapiens GN=GTPBP4 PE=1 SV=3 - [NOG1_HUMAN]	6.10838e+06	9.86267e+06	9.91584e+06	1.62932e+07
GUSB	P08236	Beta-glucuronidase OS=Homo sapiens GN=GUSB PE=1 SV=2 - [BGLR_HUMAN]	1.21065e+06	2.5224e+06		2.9019e+06
GYS1	P13807	Glycogen [starch] synthase, muscle OS=Homo sapiens GN=GYS1 PE=1 SV=2 - [GYS1_HUMAN]	7.29691e+07	3.84576e+06	1.05702e+08	4.85313e+07
GZF1	Q9H116	GDNF-inducible zinc finger protein 1 OS=Homo sapiens GN=GZF1 PE=1 SV=1 - [GZF1_HUMAN]				1.2889e+06
H2AFY	O75367	Core histone macro-H2A.1 OS=Homo sapiens GN=H2AFY PE=1 SV=4 - [H2AY_HUMAN]	2.02071e+06		2.66865e+06
H2AFZ	P0C0S5	Histone H2A.Z OS=Homo sapiens GN=H2AFZ PE=1 SV=2 - [H2AZ_HUMAN]	2.05334e+08	2.85873e+08	1.98649e+08	2.24099e+08
H6PD	O95479	GDH/6PGL endoplasmic bifunctional protein OS=Homo sapiens GN=H6PD PE=1 SV=2 - [G6PE_HUMAN]	1.71693e+07	2.87641e+07	2.89815e+07	3.62917e+07
HACD2	Q6Y1H2	Very-long-chain (3R)-3-hydroxyacyl-[acyl-carrier protein] dehydratase 2 OS=Homo sapiens GN=PTPLB PE=1 SV=1 - [HACD2_HUMAN]		6.37993e+06	4.03049e+06	8.69058e+06
HACD3	Q9P035	Very-long-chain (3R)-3-hydroxyacyl-[acyl-carrier protein] dehydratase 3 OS=Homo sapiens GN=PTPLAD1 PE=1 SV=2 - [HACD3_HUMAN]	5.66633e+06	1.21742e+07	1.18471e+07	1.72468e+07
HAGH	Q16775	Hydroxyacylglutathione hydrolase, mitochondrial OS=Homo sapiens GN=HAGH PE=1 SV=2 - [GLO2_HUMAN]	5.63957e+06	8.54412e+06	8.21762e+06	1.01207e+07
HARS	P12081	Histidine--tRNA ligase, cytoplasmic OS=Homo sapiens GN=HARS PE=1 SV=2 - [SYHC_HUMAN]	960500	640195		783282
HAT1	O14929	Histone acetyltransferase type B catalytic subunit OS=Homo sapiens GN=HAT1 PE=1 SV=1 - [HAT1_HUMAN]	3.12058e+06	4.60882e+06	4.85127e+06	6.76495e+06
HAUS6	Q7Z4H7	HAUS augmin-like complex subunit 6 OS=Homo sapiens GN=HAUS6 PE=1 SV=2 - [HAUS6_HUMAN]	570253	765202	724026	1.20025e+06
HBA1	P69905	Hemoglobin subunit alpha OS=Homo sapiens GN=HBA1 PE=1 SV=2 - [HBA_HUMAN]	4.46194e+06	1.14737e+07	1.46956e+07	1.67465e+07
HDAC1	Q13547	Histone deacetylase 1 OS=Homo sapiens GN=HDAC1 PE=1 SV=1 - [HDAC1_HUMAN]	2.53843e+06	7.60987e+06		1.07313e+07
HDAC2	Q92769	Histone deacetylase 2 OS=Homo sapiens GN=HDAC2 PE=1 SV=2 - [HDAC2_HUMAN]	6.1301e+06	9.4086e+06	9.97858e+06	1.40168e+07
HDAC3	O15379	Histone deacetylase 3 OS=Homo sapiens GN=HDAC3 PE=1 SV=2 - [HDAC3_HUMAN]	2.03501e+06	2.67283e+06	2.39508e+06	4.71737e+06
HDAC6	Q9UBN7	Histone deacetylase 6 OS=Homo sapiens GN=HDAC6 PE=1 SV=2 - [HDAC6_HUMAN]	8.84341e+06	1.03087e+07	1.15349e+07	1.55544e+07
HDHD5	Q9BXW7	Cat eye syndrome critical region protein 5 OS=Homo sapiens GN=CECR5 PE=1 SV=1 - [CECR5_HUMAN]		3.06459e+06		3.52692e+06
HDLBP	Q00341	Vigilin OS=Homo sapiens GN=HDLBP PE=1 SV=2 - [VIGLN_HUMAN]	1.2643e+06	2.15266e+06	1.03776e+06	2.42683e+06
HEATR1	Q9H583	HEAT repeat-containing protein 1 OS=Homo sapiens GN=HEATR1 PE=1 SV=3 - [HEAT1_HUMAN]		529638	425233
HELZ	P42694	Probable helicase with zinc finger domain OS=Homo sapiens GN=HELZ PE=1 SV=2 - [HELZ_HUMAN]	1.81028e+06	3.09921e+06	3.23653e+06	1.32638e+07
HELZ2	Q9BYK8	Helicase with zinc finger domain 2 OS=Homo sapiens GN=HELZ2 PE=1 SV=6 - [HELZ2_HUMAN]	756738	1.03717e+06	1.16273e+06	1.42947e+06
HEXB	P07686	Beta-hexosaminidase subunit beta OS=Homo sapiens GN=HEXB PE=1 SV=3 - [HEXB_HUMAN]	2.30462e+06
HINFP	Q9BQA5	Histone H4 transcription factor OS=Homo sapiens GN=HINFP PE=1 SV=2 - [HINFP_HUMAN]	301372		995296
HINT1	P49773	Histidine triad nucleotide-binding protein 1 OS=Homo sapiens GN=HINT1 PE=1 SV=2 - [HINT1_HUMAN]	1.59111e+07	4.07115e+07	2.10172e+07	4.94898e+07
HIP1R	O75146	Huntingtin-interacting protein 1-related protein OS=Homo sapiens GN=HIP1R PE=1 SV=2 - [HIP1R_HUMAN]		299826
HIST1H1C	P16403	Histone H1.2 OS=Homo sapiens GN=HIST1H1C PE=1 SV=2 - [H12_HUMAN]			1.53584e+06
HIST1H1D	P16402	Histone H1.3 OS=Homo sapiens GN=HIST1H1D PE=1 SV=2 - [H13_HUMAN]			1.53584e+06
HIST1H2AH	Q96KK5	Histone H2A type 1-H OS=Homo sapiens GN=HIST1H2AH PE=1 SV=3 - [H2A1H_HUMAN]	1.79576e+08	2.61123e+08	1.8649e+08	2.30088e+08
HIST1H2BJ	P06899	Histone H2B type 1-J OS=Homo sapiens GN=HIST1H2BJ PE=1 SV=3 - [H2B1J_HUMAN]	3.67839e+07		1.51971e+07	2.95002e+07
HIST1H2BK	O60814	Histone H2B type 1-K OS=Homo sapiens GN=HIST1H2BK PE=1 SV=3 - [H2B1K_HUMAN]	1.90076e+07	2.16525e+07	2.19248e+07	2.45874e+07
HIST1H3A	P68431	Histone H3.1 OS=Homo sapiens GN=HIST1H3A PE=1 SV=2 - [H31_HUMAN]		5.21891e+06		9.50602e+06
HIST2H3A	Q71DI3	Histone H3.2 OS=Homo sapiens GN=HIST2H3A PE=1 SV=3 - [H32_HUMAN]	7.66788e+06		3.12026e+06	1.49408e+07
HIST2H4A	P62805	Histone H4 OS=Homo sapiens GN=HIST1H4A PE=1 SV=2 - [H4_HUMAN]	6.42806e+06	3.11687e+06		6.33649e+06
HK1	P19367	Hexokinase-1 OS=Homo sapiens GN=HK1 PE=1 SV=3 - [HXK1_HUMAN]	2.66067e+06	2.48365e+06	2.18072e+06	7.41564e+06
HK2	P52789	Hexokinase-2 OS=Homo sapiens GN=HK2 PE=1 SV=2 - [HXK2_HUMAN]	1.23655e+06		1.69209e+06	2.23822e+06
HLA-E	P13747	HLA class I histocompatibility antigen, alpha chain E OS=Homo sapiens OX=9606 GN=HLA-E PE=1 SV=4 - [HLAE_HUMAN]	4.36657e+06			4.85558e+06
HM13	Q8TCT9	Minor histocompatibility antigen H13 OS=Homo sapiens GN=HM13 PE=1 SV=1 - [HM13_HUMAN]	407324	896693	1.46928e+06	1.05086e+06
HNRNPA1	P09651	Heterogeneous nuclear ribonucleoprotein A1 OS=Homo sapiens GN=HNRNPA1 PE=1 SV=5 - [ROA1_HUMAN]	4.81148e+06	8.31381e+06	7.48299e+06	1.48233e+07
HNRNPA2B1	P22626	Heterogeneous nuclear ribonucleoproteins A2/B1 OS=Homo sapiens GN=HNRNPA2B1 PE=1 SV=2 - [ROA2_HUMAN]	1.36029e+06	3.00442e+06	5.36423e+06	7.89704e+06
HNRNPA3	P51991	Heterogeneous nuclear ribonucleoprotein A3 OS=Homo sapiens GN=HNRNPA3 PE=1 SV=2 - [ROA3_HUMAN]		1.46234e+06	1.54449e+06	2.75073e+06
HNRNPAB	Q99729	Heterogeneous nuclear ribonucleoprotein A/B OS=Homo sapiens GN=HNRNPAB PE=1 SV=2 - [ROAA_HUMAN]	506881	1.65903e+06		2.4996e+06
HNRNPC	P07910	Heterogeneous nuclear ribonucleoproteins C1/C2 OS=Homo sapiens GN=HNRNPC PE=1 SV=4 - [HNRPC_HUMAN]	1.15312e+06	2.01314e+06	2.01892e+06
HNRNPD	Q14103	Heterogeneous nuclear ribonucleoprotein D0 OS=Homo sapiens GN=HNRNPD PE=1 SV=1 - [HNRPD_HUMAN]	467170	2.9472e+06	2.862e+06	3.81312e+06
HNRNPDL	O14979	Heterogeneous nuclear ribonucleoprotein D-like OS=Homo sapiens GN=HNRNPDL PE=1 SV=3 - [HNRDL_HUMAN]		1.72261e+06		1.57108e+06
HNRNPF	P52597	Heterogeneous nuclear ribonucleoprotein F OS=Homo sapiens GN=HNRNPF PE=1 SV=3 - [HNRPF_HUMAN]	3.52757e+06	1.54377e+06	6.008e+06	9.17512e+06
HNRNPH1	P31943	Heterogeneous nuclear ribonucleoprotein H OS=Homo sapiens GN=HNRNPH1 PE=1 SV=4 - [HNRH1_HUMAN]	4.21081e+06	5.86944e+06	7.64755e+06	1.18551e+07
HNRNPH3	P31942	Heterogeneous nuclear ribonucleoprotein H3 OS=Homo sapiens GN=HNRNPH3 PE=1 SV=2 - [HNRH3_HUMAN]	1.1207e+06	834786	1.558e+06	1.73232e+06
HNRNPK	P61978	Heterogeneous nuclear ribonucleoprotein K OS=Homo sapiens GN=HNRNPK PE=1 SV=1 - [HNRPK_HUMAN]	2.81548e+06	3.4994e+06	4.77985e+06	5.2573e+06
HNRNPL	P14866	Heterogeneous nuclear ribonucleoprotein L OS=Homo sapiens GN=HNRNPL PE=1 SV=2 - [HNRPL_HUMAN]	1.17244e+08	1.79772e+08	1.77924e+08	2.50601e+08
HNRNPLL	Q8WVV9	Heterogeneous nuclear ribonucleoprotein L-like OS=Homo sapiens GN=HNRNPLL PE=1 SV=1 - [HNRLL_HUMAN]		2.61476e+07	3.14628e+07	3.89737e+07
HNRNPM	P52272	Heterogeneous nuclear ribonucleoprotein M OS=Homo sapiens GN=HNRNPM PE=1 SV=3 - [HNRPM_HUMAN]	679359	991466	710661	1.47848e+06
HNRNPU	Q00839	Heterogeneous nuclear ribonucleoprotein U OS=Homo sapiens GN=HNRNPU PE=1 SV=6 - [HNRPU_HUMAN]	5.95385e+06	6.30499e+06	1.00928e+07	1.45956e+07
HPRT1	P00492	Hypoxanthine-guanine phosphoribosyltransferase OS=Homo sapiens GN=HPRT1 PE=1 SV=2 - [HPRT_HUMAN]	7.80504e+06	1.23137e+07	1.32129e+07	1.36482e+07
HPS3	Q969F9	Hermansky-Pudlak syndrome 3 protein OS=Homo sapiens GN=HPS3 PE=1 SV=1 - [HPS3_HUMAN]	1.32034e+06	2.83658e+06	1.56791e+06	2.4024e+06
HRNR	Q86YZ3	Hornerin OS=Homo sapiens GN=HRNR PE=1 SV=2 - [HORN_HUMAN]	158770	5.13985e+06	3.50935e+06
HSD17B11	Q8NBQ5	Estradiol 17-beta-dehydrogenase 11 OS=Homo sapiens GN=HSD17B11 PE=1 SV=3 - [DHB11_HUMAN]	2.22012e+06	2.82126e+06	2.81689e+06	3.14621e+06
HSD17B12	Q53GQ0	Estradiol 17-beta-dehydrogenase 12 OS=Homo sapiens GN=HSD17B12 PE=1 SV=2 - [DHB12_HUMAN]	1.46602e+06	1.77839e+06	2.54881e+06	3.81802e+06
HSP90AA1	P07900	Heat shock protein HSP 90-alpha OS=Homo sapiens GN=HSP90AA1 PE=1 SV=5 - [HS90A_HUMAN]	2.26942e+07	5.12506e+07	5.1091e+07	6.81345e+07
HSP90AB1	P08238	Heat shock protein HSP 90-beta OS=Homo sapiens GN=HSP90AB1 PE=1 SV=4 - [HS90B_HUMAN]	3.24849e+07	5.04069e+07	5.34934e+07	6.83833e+07
HSPA4	P34932	Heat shock 70 kDa protein 4 OS=Homo sapiens GN=HSPA4 PE=1 SV=4 - [HSP74_HUMAN]	1.23043e+06	912315	1.25555e+06	1.15648e+06
HSPA5	P11021	78 kDa glucose-regulated protein OS=Homo sapiens GN=HSPA5 PE=1 SV=2 - [GRP78_HUMAN]	4.72211e+06	3.1086e+06		7.44402e+06
HSPA8	P11142	Heat shock cognate 71 kDa protein OS=Homo sapiens GN=HSPA8 PE=1 SV=1 - [HSP7C_HUMAN]	8.75199e+06	1.17514e+07	9.04125e+06	1.68842e+07
HSPA9	P38646	Stress-70 protein, mitochondrial OS=Homo sapiens GN=HSPA9 PE=1 SV=2 - [GRP75_HUMAN]	1.4999e+06	1.16495e+06	1.93739e+06	2.26439e+06
HSPB1	P04792	Heat shock protein beta-1 OS=Homo sapiens GN=HSPB1 PE=1 SV=2 - [HSPB1_HUMAN]	3.89623e+06	4.96814e+06	2.10672e+06	6.18249e+06
HSPB11	Q9Y547	Intraflagellar transport protein 25 homolog OS=Homo sapiens GN=HSPB11 PE=1 SV=1 - [IFT25_HUMAN]	3.53715e+06	4.77628e+06	4.51708e+06	5.35311e+06
HSPBP1	Q9NZL4	Hsp70-binding protein 1 OS=Homo sapiens OX=9606 GN=HSPBP1 PE=1 SV=2 - [HPBP1_HUMAN]	914985	1.03712e+06	1.87184e+06	3.67468e+06
HSPD1	P10809	60 kDa heat shock protein, mitochondrial OS=Homo sapiens GN=HSPD1 PE=1 SV=2 - [CH60_HUMAN]	233747	1.0458e+06	1.05576e+06	1.49069e+06
HSPH1	Q92598	Heat shock protein 105 kDa OS=Homo sapiens GN=HSPH1 PE=1 SV=1 - [HS105_HUMAN]	891650	873237	1.08972e+06	1.03559e+06
HTT	P42858	Huntingtin OS=Homo sapiens GN=HTT PE=1 SV=2 - [HD_HUMAN]			196953
IARS	P41252	Isoleucine--tRNA ligase, cytoplasmic OS=Homo sapiens GN=IARS PE=1 SV=2 - [SYIC_HUMAN]		1.50491e+06		2.25588e+06
IARS2	Q9NSE4	Isoleucine--tRNA ligase, mitochondrial OS=Homo sapiens GN=IARS2 PE=1 SV=2 - [SYIM_HUMAN]	1.3725e+06	1.64407e+06	1.40336e+06	2.59157e+06
IDE	P14735	Insulin-degrading enzyme OS=Homo sapiens GN=IDE PE=1 SV=4 - [IDE_HUMAN]	6.95915e+06	1.17851e+07	7.83232e+06	1.72943e+07
IDH2	P48735	Isocitrate dehydrogenase [NADP], mitochondrial OS=Homo sapiens GN=IDH2 PE=1 SV=2 - [IDHP_HUMAN]	467373	1.84848e+06	2.28263e+06	4.02857e+06
IDI1	Q13907	Isopentenyl-diphosphate Delta-isomerase 1 OS=Homo sapiens GN=IDI1 PE=1 SV=2 - [IDI1_HUMAN]	1.05335e+06	1.4391e+06	1.47492e+06	2.38108e+06
IFIT5	Q13325	Interferon-induced protein with tetratricopeptide repeats 5 OS=Homo sapiens GN=IFIT5 PE=1 SV=1 - [IFIT5_HUMAN]	1.11639e+07	1.80158e+07	1.84322e+07	2.88295e+07
IGF2BP2	Q9Y6M1	Insulin-like growth factor 2 mRNA-binding protein 2 OS=Homo sapiens GN=IGF2BP2 PE=1 SV=2 - [IF2B2_HUMAN]	5.56877e+06	8.69319e+06	6.51559e+06	1.26317e+07
IGF2BP3	O00425	Insulin-like growth factor 2 mRNA-binding protein 3 OS=Homo sapiens GN=IGF2BP3 PE=1 SV=2 - [IF2B3_HUMAN]			5.70733e+06
IKZF2	Q9UKS7	Zinc finger protein Helios OS=Homo sapiens GN=IKZF2 PE=1 SV=2 - [IKZF2_HUMAN]	1.46458e+06	2.60225e+06	2.13205e+06	3.42517e+06
ILF2	Q12905	Interleukin enhancer-binding factor 2 OS=Homo sapiens GN=ILF2 PE=1 SV=2 - [ILF2_HUMAN]	1.03245e+06	2.07718e+06	1.73135e+06	1.67512e+06
ILF3	Q12906	Interleukin enhancer-binding factor 3 OS=Homo sapiens GN=ILF3 PE=1 SV=3 - [ILF3_HUMAN]	1.78367e+06	2.1684e+06	1.57314e+06	2.46119e+06
IMMT	Q16891	Mitochondrial inner membrane protein OS=Homo sapiens GN=IMMT PE=1 SV=1 - [IMMT_HUMAN]		888611	674121	854218
IMP4	Q96G21	U3 small nucleolar ribonucleoprotein protein IMP4 OS=Homo sapiens GN=IMP4 PE=1 SV=1 - [IMP4_HUMAN]	1.65622e+06			4.20204e+06
IMPDH2	P12268	Inosine-5'-monophosphate dehydrogenase 2 OS=Homo sapiens GN=IMPDH2 PE=1 SV=2 - [IMDH2_HUMAN]	1.31696e+06	2.05877e+06	1.5854e+06	3.23814e+06
INF2	Q27J81	Inverted formin-2 OS=Homo sapiens GN=INF2 PE=1 SV=2 - [INF2_HUMAN]		134636
INPP5A	Q14642	Type I inositol 1,4,5-trisphosphate 5-phosphatase OS=Homo sapiens GN=INPP5A PE=1 SV=1 - [I5P1_HUMAN]	1.49304e+06	1.85056e+06	702038	3.20458e+06
INPPL1	O15357	Phosphatidylinositol 3,4,5-trisphosphate 5-phosphatase 2 OS=Homo sapiens GN=INPPL1 PE=1 SV=2 - [SHIP2_HUMAN]			681719	579892
INTS11	Q5TA45	Integrator complex subunit 11 OS=Homo sapiens GN=CPSF3L PE=1 SV=2 - [INT11_HUMAN]	7.0907e+06	1.21465e+07	1.28077e+07	2.44929e+07
INTS13	Q9NVM9	Protein asunder homolog OS=Homo sapiens GN=ASUN PE=1 SV=2 - [ASUN_HUMAN]	4.29114e+06	7.68381e+06	6.39868e+06	1.0616e+07
INTS14	Q96SY0	von Willebrand factor A domain-containing protein 9 OS=Homo sapiens GN=VWA9 PE=1 SV=2 - [VWA9_HUMAN]	1.20248e+06	1.30776e+06		1.33504e+06
IPO4	Q8TEX9	Importin-4 OS=Homo sapiens GN=IPO4 PE=1 SV=2 - [IPO4_HUMAN]	1.59268e+06	2.41007e+06	1.92191e+06	3.27707e+06
IPO7	O95373	Importin-7 OS=Homo sapiens GN=IPO7 PE=1 SV=1 - [IPO7_HUMAN]		1.77059e+06	2.06925e+06	2.09801e+06
IPO9	Q96P70	Importin-9 OS=Homo sapiens GN=IPO9 PE=1 SV=3 - [IPO9_HUMAN]	923399	896805	966276	936519
IQGAP1	P46940	Ras GTPase-activating-like protein IQGAP1 OS=Homo sapiens GN=IQGAP1 PE=1 SV=1 - [IQGA1_HUMAN]			184406
IQGAP3	Q86VI3	Ras GTPase-activating-like protein IQGAP3 OS=Homo sapiens GN=IQGAP3 PE=1 SV=2 - [IQGA3_HUMAN]			427531	820222
IQSEC1	Q6DN90	IQ motif and SEC7 domain-containing protein 1 OS=Homo sapiens GN=IQSEC1 PE=1 SV=1 - [IQEC1_HUMAN]			1.22461e+06
IRF3	Q14653	Interferon regulatory factor 3 OS=Homo sapiens GN=IRF3 PE=1 SV=1 - [IRF3_HUMAN]		786724	1.14163e+06	1.60069e+06
IRS1	P35568	Insulin receptor substrate 1 OS=Homo sapiens GN=IRS1 PE=1 SV=1 - [IRS1_HUMAN]	6.15393e+06	9.43379e+06	9.35848e+06	8.57024e+06
ITGB1	P05556	Integrin beta-1 OS=Homo sapiens GN=ITGB1 PE=1 SV=2 - [ITB1_HUMAN]		561091
ITGB4	P16144	Integrin beta-4 OS=Homo sapiens GN=ITGB4 PE=1 SV=5 - [ITB4_HUMAN]	1.37471e+06	960556	1.8029e+06	1.54764e+06
ITPRID2	P28290	Sperm-specific antigen 2 OS=Homo sapiens GN=SSFA2 PE=1 SV=3 - [SSFA2_HUMAN]	276135	491795	397428	1.00452e+06
IVD	P26440	Isovaleryl-CoA dehydrogenase, mitochondrial OS=Homo sapiens OX=9606 GN=IVD PE=1 SV=2 - [IVD_HUMAN]		2.41418e+06	2.2047e+06	3.27836e+06
JADE3	Q92613	Protein Jade-3 OS=Homo sapiens GN=JADE3 PE=1 SV=1 - [JADE3_HUMAN]			1.18262e+06	2.3732e+06
JMJD1C	Q15652	Probable JmjC domain-containing histone demethylation protein 2C OS=Homo sapiens GN=JMJD1C PE=1 SV=2 - [JHD2C_HUMAN]	596610	710075	1.18294e+06	832107
KANSL1	Q7Z3B3	KAT8 regulatory NSL complex subunit 1 OS=Homo sapiens GN=KANSL1 PE=1 SV=2 - [KANL1_HUMAN]	395971	697667	478713	1.00886e+06
KARS	Q15046	Lysine--tRNA ligase OS=Homo sapiens GN=KARS PE=1 SV=3 - [SYK_HUMAN]	3.19864e+06	7.44905e+06	5.68897e+06	1.09358e+07
KDELR1	P24390	ER lumen protein-retaining receptor 1 OS=Homo sapiens GN=KDELR1 PE=1 SV=1 - [ERD21_HUMAN]	5.54972e+06		7.24006e+06	1.06818e+07
KDM3B	Q7LBC6	Lysine-specific demethylase 3B OS=Homo sapiens GN=KDM3B PE=1 SV=2 - [KDM3B_HUMAN]	732871	874542	941676	1.76778e+06
KEAP1	Q14145	Kelch-like ECH-associated protein 1 OS=Homo sapiens GN=KEAP1 PE=1 SV=2 - [KEAP1_HUMAN]	900362	1.48449e+06	1.90491e+06	2.27386e+06
KHNYN	O15037	Protein KHNYN OS=Homo sapiens GN=KHNYN PE=2 SV=3 - [KHNYN_HUMAN]	231141	528712
KIF18A	Q8NI77	Kinesin-like protein KIF18A OS=Homo sapiens GN=KIF18A PE=1 SV=2 - [KI18A_HUMAN]		673895	360161
KIF1BP	Q96EK5	KIF1-binding protein OS=Homo sapiens GN=KIAA1279 PE=1 SV=1 - [KBP_HUMAN]	443331	2.26374e+06		3.79633e+06
KIF5B	P33176	Kinesin-1 heavy chain OS=Homo sapiens GN=KIF5B PE=1 SV=1 - [KINH_HUMAN]			734592	755560
KLF16	Q9BXK1	Krueppel-like factor 16 OS=Homo sapiens GN=KLF16 PE=1 SV=1 - [KLF16_HUMAN]				3.27779e+06
KLHDC2	Q9Y2U9	Kelch domain-containing protein 2 OS=Homo sapiens GN=KLHDC2 PE=1 SV=1 - [KLDC2_HUMAN]	2.51648e+06	4.44747e+06	3.6781e+06	5.80366e+06
KLHDC3	Q9BQ90	Kelch domain-containing protein 3 OS=Homo sapiens GN=KLHDC3 PE=2 SV=1 - [KLDC3_HUMAN]	2.20754e+06	2.78659e+06	2.90064e+06	4.4859e+06
KLHL11	Q9NVR0	Kelch-like protein 11 OS=Homo sapiens GN=KLHL11 PE=1 SV=1 - [KLH11_HUMAN]	1.10558e+06		1.51965e+06	2.27936e+06
KLHL18	O94889	Kelch-like protein 18 OS=Homo sapiens GN=KLHL18 PE=2 SV=3 - [KLH18_HUMAN]	1.24164e+06	2.13858e+06	2.30467e+06	3.82703e+06
KLHL22	Q53GT1	Kelch-like protein 22 OS=Homo sapiens GN=KLHL22 PE=1 SV=2 - [KLH22_HUMAN]				347418
KMT2E	Q8IZD2	Histone-lysine N-methyltransferase 2E OS=Homo sapiens GN=KMT2E PE=1 SV=1 - [KMT2E_HUMAN]		215331
KPNA2	P52292	Importin subunit alpha-1 OS=Homo sapiens GN=KPNA2 PE=1 SV=1 - [IMA1_HUMAN]		316059
KPNA4	O00629	Importin subunit alpha-3 OS=Homo sapiens GN=KPNA4 PE=1 SV=1 - [IMA3_HUMAN]				320035
KPNB1	Q14974	Importin subunit beta-1 OS=Homo sapiens GN=KPNB1 PE=1 SV=2 - [IMB1_HUMAN]	1.71643e+06	1.67277e+06	1.99207e+06	3.41932e+06
KRT1	P04264	Keratin, type II cytoskeletal 1 OS=Homo sapiens GN=KRT1 PE=1 SV=6 - [K2C1_HUMAN]		1.22102e+06
KRT13	P13646	Keratin, type I cytoskeletal 13 OS=Homo sapiens GN=KRT13 PE=1 SV=4 - [K1C13_HUMAN]		9.90051e+06
KRT27	Q7Z3Y8	Keratin, type I cytoskeletal 27 OS=Homo sapiens GN=KRT27 PE=1 SV=2 - [K1C27_HUMAN]				1.1073e+08
KRT28	Q7Z3Y7	Keratin, type I cytoskeletal 28 OS=Homo sapiens GN=KRT28 PE=1 SV=2 - [K1C28_HUMAN]				2.21834e+08
KRT33A	O76009	Keratin, type I cuticular Ha3-I OS=Homo sapiens GN=KRT33A PE=2 SV=2 - [KT33A_HUMAN]				8.43465e+06
KRT34	O76011	Keratin, type I cuticular Ha4 OS=Homo sapiens GN=KRT34 PE=2 SV=2 - [KRT34_HUMAN]				1.06246e+06
KRT6A	P02538	Keratin, type II cytoskeletal 6A OS=Homo sapiens GN=KRT6A PE=1 SV=3 - [K2C6A_HUMAN]		2.06063e+08	2.05988e+08
KRT71	Q3SY84	Keratin, type II cytoskeletal 71 OS=Homo sapiens GN=KRT71 PE=1 SV=3 - [K2C71_HUMAN]				5.48309e+07
KRT77	Q7Z794	Keratin, type II cytoskeletal 1b OS=Homo sapiens GN=KRT77 PE=2 SV=3 - [K2C1B_HUMAN]	3.72316e+07			5.00004e+07
KRT8	P05787	Keratin, type II cytoskeletal 8 OS=Homo sapiens GN=KRT8 PE=1 SV=7 - [K2C8_HUMAN]				1.11477e+07
KRT85	P78386	Keratin, type II cuticular Hb5 OS=Homo sapiens GN=KRT85 PE=1 SV=1 - [KRT85_HUMAN]				1.3293e+07
KRT86	O43790	Keratin, type II cuticular Hb6 OS=Homo sapiens GN=KRT86 PE=1 SV=1 - [KRT86_HUMAN]				1.3936e+07
KRT9	P35527	Keratin, type I cytoskeletal 9 OS=Homo sapiens GN=KRT9 PE=1 SV=3 - [K1C9_HUMAN]		2.61138e+08
LACTB2	Q53H82	Beta-lactamase-like protein 2 OS=Homo sapiens GN=LACTB2 PE=1 SV=2 - [LACB2_HUMAN]				2.42785e+06
LANCL1	O43813	LanC-like protein 1 OS=Homo sapiens GN=LANCL1 PE=1 SV=1 - [LANC1_HUMAN]	3.30061e+06			3.81942e+06
LANCL2	Q9NS86	LanC-like protein 2 OS=Homo sapiens GN=LANCL2 PE=1 SV=1 - [LANC2_HUMAN]	642142	1.00857e+06	1.12103e+06	1.24734e+06
LARS	Q9P2J5	Leucine--tRNA ligase, cytoplasmic OS=Homo sapiens GN=LARS PE=1 SV=2 - [SYLC_HUMAN]	790974	916875	1.10597e+06	1.40386e+06
LAS1L	Q9Y4W2	Ribosomal biogenesis protein LAS1L OS=Homo sapiens GN=LAS1L PE=1 SV=2 - [LAS1L_HUMAN]	1.43694e+06	1.41646e+06	1.48174e+06	2.13095e+06
LBR	Q14739	Lamin-B receptor OS=Homo sapiens GN=LBR PE=1 SV=2 - [LBR_HUMAN]	1.19965e+06		1.98128e+06	2.35562e+06
LCLAT1	Q6UWP7	Lysocardiolipin acyltransferase 1 OS=Homo sapiens GN=LCLAT1 PE=1 SV=1 - [LCLT1_HUMAN]	3.4855e+06	6.07584e+06	4.11388e+06	5.88086e+06
LCMT2	O60294	tRNA wybutosine-synthesizing protein 4 OS=Homo sapiens GN=LCMT2 PE=1 SV=3 - [TYW4_HUMAN]				323270
LCN1	P31025	Lipocalin-1 OS=Homo sapiens GN=LCN1 PE=1 SV=1 - [LCN1_HUMAN]			3.94133e+06
LDAH	Q9H6V9	UPF0554 protein C2orf43 OS=Homo sapiens GN=C2orf43 PE=1 SV=1 - [CB043_HUMAN]	392017	710778	976516	920350
LDHA	P00338	L-lactate dehydrogenase A chain OS=Homo sapiens GN=LDHA PE=1 SV=2 - [LDHA_HUMAN]	3.48757e+07	5.21655e+07	5.96422e+07	7.6389e+07
LGMN	Q99538	Legumain OS=Homo sapiens GN=LGMN PE=1 SV=1 - [LGMN_HUMAN]	3.51063e+06	3.59049e+06	3.95944e+06	5.34426e+06
LIMA1	Q9UHB6	LIM domain and actin-binding protein 1 OS=Homo sapiens GN=LIMA1 PE=1 SV=1 - [LIMA1_HUMAN]				822098
LIMD1	Q9UGP4	LIM domain-containing protein 1 OS=Homo sapiens GN=LIMD1 PE=1 SV=1 - [LIMD1_HUMAN]	2.40094e+06	1.88221e+06	3.00222e+06	3.46106e+06
LIMK1	P53667	LIM domain kinase 1 OS=Homo sapiens GN=LIMK1 PE=1 SV=3 - [LIMK1_HUMAN]	1.04697e+06		851983	1.88736e+06
LMAN1	P49257	Protein ERGIC-53 OS=Homo sapiens GN=LMAN1 PE=1 SV=2 - [LMAN1_HUMAN]	7.23294e+06	1.12187e+07	1.3256e+07	2.06097e+07
LMAN2	Q12907	Vesicular integral-membrane protein VIP36 OS=Homo sapiens GN=LMAN2 PE=1 SV=1 - [LMAN2_HUMAN]	3.36205e+07	5.64303e+07	5.59603e+07	6.27704e+07
LMNA	P02545	Prelamin-A/C OS=Homo sapiens GN=LMNA PE=1 SV=1 - [LMNA_HUMAN]	4.62121e+07	7.43199e+07	6.34711e+07	9.04045e+07
LMNB1	P20700	Lamin-B1 OS=Homo sapiens GN=LMNB1 PE=1 SV=2 - [LMNB1_HUMAN]	1.75947e+07
LONP1	P36776	Lon protease homolog, mitochondrial OS=Homo sapiens GN=LONP1 PE=1 SV=2 - [LONM_HUMAN]		1.49202e+06	1.44017e+06	1.16808e+06
LOXL2	Q9Y4K0	Lysyl oxidase homolog 2 OS=Homo sapiens GN=LOXL2 PE=1 SV=1 - [LOXL2_HUMAN]	1.79595e+06	1.99006e+06	2.91558e+06	2.52321e+06
LPCAT3	Q6P1A2	Lysophospholipid acyltransferase 5 OS=Homo sapiens GN=LPCAT3 PE=1 SV=1 - [MBOA5_HUMAN]	1.40814e+06	2.80685e+06	2.91942e+06	3.22804e+06
LPXN	O60711	Leupaxin OS=Homo sapiens GN=LPXN PE=1 SV=1 - [LPXN_HUMAN]	2.79464e+06	5.21662e+06	4.87612e+06	1.09935e+07
LRBA	P50851	Lipopolysaccharide-responsive and beige-like anchor protein OS=Homo sapiens GN=LRBA PE=1 SV=4 - [LRBA_HUMAN]	254195			397986
LRCH1	Q9Y2L9	Leucine-rich repeat and calponin homology domain-containing protein 1 OS=Homo sapiens GN=LRCH1 PE=1 SV=3 - [LRCH1_HUMAN]	8.89354e+06	2.04598e+07	1.6287e+07	2.04359e+07
LRPPRC	P42704	Leucine-rich PPR motif-containing protein, mitochondrial OS=Homo sapiens GN=LRPPRC PE=1 SV=3 - [LPPRC_HUMAN]	977109	1.24308e+06	1.21306e+06	1.83864e+06
LRRC40	Q9H9A6	Leucine-rich repeat-containing protein 40 OS=Homo sapiens GN=LRRC40 PE=1 SV=1 - [LRC40_HUMAN]			235418	420805
LRRC41	Q15345	Leucine-rich repeat-containing protein 41 OS=Homo sapiens GN=LRRC41 PE=1 SV=3 - [LRC41_HUMAN]	571844
LRWD1	Q9UFC0	Leucine-rich repeat and WD repeat-containing protein 1 OS=Homo sapiens GN=LRWD1 PE=1 SV=2 - [LRWD1_HUMAN]				1.64006e+06
LSG1	Q9H089	Large subunit GTPase 1 homolog OS=Homo sapiens GN=LSG1 PE=1 SV=2 - [LSG1_HUMAN]	1.1847e+07	1.57844e+07	2.11358e+07	3.21073e+07
LSS	P48449	Lanosterol synthase OS=Homo sapiens GN=LSS PE=1 SV=1 - [ERG7_HUMAN]	4.7303e+06	7.36477e+06	8.76335e+06	1.29822e+07
LTA4H	P09960	Leukotriene A-4 hydrolase OS=Homo sapiens GN=LTA4H PE=1 SV=2 - [LKHA4_HUMAN]	1.62533e+07	2.49981e+07	2.68033e+07	3.59134e+07
LTF	P02788	Lactotransferrin OS=Homo sapiens GN=LTF PE=1 SV=6 - [TRFL_HUMAN]	1.12734e+07	7.4172e+06	1.61788e+07	2.65673e+07
LUC7L2	Q9Y383	Putative RNA-binding protein Luc7-like 2 OS=Homo sapiens GN=LUC7L2 PE=1 SV=2 - [LC7L2_HUMAN]	1.69812e+06	2.77734e+06	2.24213e+06	2.77564e+06
LYST	Q99698	Lysosomal-trafficking regulator OS=Homo sapiens GN=LYST PE=1 SV=3 - [LYST_HUMAN]			151447
MAD2L1	Q13257	Mitotic spindle assembly checkpoint protein MAD2A OS=Homo sapiens GN=MAD2L1 PE=1 SV=1 - [MD2L1_HUMAN]				2.62967e+06
MAGED1	Q9Y5V3	Melanoma-associated antigen D1 OS=Homo sapiens GN=MAGED1 PE=1 SV=3 - [MAGD1_HUMAN]		326790
MAGOHB	Q96A72	Protein mago nashi homolog 2 OS=Homo sapiens GN=MAGOHB PE=1 SV=1 - [MGN2_HUMAN]	1.78004e+06	4.12631e+06	4.36615e+06	5.27677e+06
MAGT1	Q9H0U3	Magnesium transporter protein 1 OS=Homo sapiens GN=MAGT1 PE=1 SV=1 - [MAGT1_HUMAN]		3.40683e+06	5204644	1.85315e+06
MAIP1	Q8WWC4	Uncharacterized protein C2orf47, mitochondrial OS=Homo sapiens GN=C2orf47 PE=1 SV=1 - [CB047_HUMAN]		862518
MALT1	Q9UDY8	Mucosa-associated lymphoid tissue lymphoma translocation protein 1 OS=Homo sapiens GN=MALT1 PE=1 SV=1 - [MALT1_HUMAN]	1.62695e+06	1.89378e+06	1.8676e+06	3.20218e+06
MAN2C1	Q9NTJ4	Alpha-mannosidase 2C1 OS=Homo sapiens GN=MAN2C1 PE=1 SV=1 - [MA2C1_HUMAN]		719758		293774
MAP2K3	P46734	Dual specificity mitogen-activated protein kinase kinase 3 OS=Homo sapiens GN=MAP2K3 PE=1 SV=2 - [MP2K3_HUMAN]	1.3569e+06	1.14647e+06		899139
MAP4K2	Q12851	Mitogen-activated protein kinase kinase kinase kinase 2 OS=Homo sapiens GN=MAP4K2 PE=1 SV=2 - [M4K2_HUMAN]	818817	998832	1.06761e+06	1.17833e+06
MAP4K3	Q8IVH8	Mitogen-activated protein kinase kinase kinase kinase 3 OS=Homo sapiens GN=MAP4K3 PE=1 SV=1 - [M4K3_HUMAN]				319746
MAP4K4	O95819	Mitogen-activated protein kinase kinase kinase kinase 4 OS=Homo sapiens GN=MAP4K4 PE=1 SV=2 - [M4K4_HUMAN]	1.26972e+06	1.47234e+06	1.31678e+06	2.21617e+06
MAPK6	Q16659	Mitogen-activated protein kinase 6 OS=Homo sapiens GN=MAPK6 PE=1 SV=1 - [MK06_HUMAN]				725907
MARCH5	Q9NX47	E3 ubiquitin-protein ligase MARCH5 OS=Homo sapiens GN=MARCH5 PE=1 SV=1 - [MARH5_HUMAN]		441596
MARF1	Q9Y4F3	Meiosis arrest female protein 1 OS=Homo sapiens GN=KIAA0430 PE=1 SV=6 - [MARF1_HUMAN]	445395	785077		383182
MARS	P56192	Methionine--tRNA ligase, cytoplasmic OS=Homo sapiens GN=MARS PE=1 SV=2 - [SYMC_HUMAN]	1.27868e+06	3.55386e+06	3.91689e+06	4.52412e+06
MARS2.	Q96GW9	Methionine--tRNA ligase, mitochondrial OS=Homo sapiens GN=MARS2 PE=1 SV=2 - [SYMM_HUMAN]	643792	1.29751e+06	902962	1.47413e+06
MAT2A	P31153	S-adenosylmethionine synthase isoform type-2 OS=Homo sapiens GN=MAT2A PE=1 SV=1 - [METK2_HUMAN]	1.94676e+06		2.25263e+06	3.23823e+06
MAT2B	Q9NZL9	Methionine adenosyltransferase 2 subunit beta OS=Homo sapiens GN=MAT2B PE=1 SV=1 - [MAT2B_HUMAN]	5.9862e+06	1.08082e+07	7.09702e+06	2.43964e+07
MATR3	P43243	Matrin-3 OS=Homo sapiens GN=MATR3 PE=1 SV=2 - [MATR3_HUMAN]	2.55952e+06	3.04652e+06	4.14632e+06	6.34207e+06
MAVS	Q7Z434	Mitochondrial antiviral-signaling protein OS=Homo sapiens GN=MAVS PE=1 SV=2 - [MAVS_HUMAN]	1.39152e+06	1.63206e+06	1.41977e+06	1.60592e+06
MBLAC2	Q68D91	Metallo-beta-lactamase domain-containing protein 2 OS=Homo sapiens GN=MBLAC2 PE=1 SV=3 - [MBLC2_HUMAN]	832647	1.62996e+06	1.74621e+06	2.09292e+06
MBOAT7	Q96N66	Lysophospholipid acyltransferase 7 OS=Homo sapiens GN=MBOAT7 PE=1 SV=2 - [MBOA7_HUMAN]	1.39334e+06	2.1502e+06	2.3963e+06	2.20955e+06
MCAT	Q8IVS2	Malonyl-CoA-acyl carrier protein transacylase, mitochondrial OS=Homo sapiens GN=MCAT PE=1 SV=2 - [FABD_HUMAN]	1.27781e+07	2.1272e+07	1.9869e+07	2.72287e+07
MCCC1	Q96RQ3	Methylcrotonoyl-CoA carboxylase subunit alpha, mitochondrial OS=Homo sapiens GN=MCCC1 PE=1 SV=3 - [MCCA_HUMAN]	924165	3.19041e+06	2.60521e+06	3.13869e+06
MCCC2	Q9HCC0	Methylcrotonoyl-CoA carboxylase beta chain, mitochondrial OS=Homo sapiens GN=MCCC2 PE=1 SV=1 - [MCCB_HUMAN]		978384		657875
MCM2	P49736	DNA replication licensing factor MCM2 OS=Homo sapiens GN=MCM2 PE=1 SV=4 - [MCM2_HUMAN]	5.3508e+07	9.2745e+07	7.93354e+07	1.32744e+08
MCM3	P25205	DNA replication licensing factor MCM3 OS=Homo sapiens GN=MCM3 PE=1 SV=3 - [MCM3_HUMAN]	455905	325357	415770	745982
MCM6	Q14566	DNA replication licensing factor MCM6 OS=Homo sapiens GN=MCM6 PE=1 SV=1 - [MCM6_HUMAN]	1.27367e+06	1.51135e+06	1.506e+06	2.16383e+06
MCM7	P33993	DNA replication licensing factor MCM7 OS=Homo sapiens GN=MCM7 PE=1 SV=4 - [MCM7_HUMAN]	1.18245e+06	1.2897e+06	1.3561e+06	2.1494e+06
MCMBP	Q9BTE3	Mini-chromosome maintenance complex-binding protein OS=Homo sapiens GN=MCMBP PE=1 SV=2 - [MCMBP_HUMAN]		276380	546921	781927
MCU	Q8NE86	Calcium uniporter protein, mitochondrial OS=Homo sapiens GN=MCU PE=1 SV=1 - [MCU_HUMAN]	5.14091e+06	6.1411e+06	7.81611e+06	8.86272e+06
MDH1	P40925	Malate dehydrogenase, cytoplasmic OS=Homo sapiens GN=MDH1 PE=1 SV=4 - [MDHC_HUMAN]	4.91195e+06	6.87346e+06	9.21167e+06	1.00801e+07
MDH2	P40926	Malate dehydrogenase, mitochondrial OS=Homo sapiens GN=MDH2 PE=1 SV=3 - [MDHM_HUMAN]	2.56957e+06	4.27851e+06	3.54535e+06	5.37836e+06
MDN1	Q9NU22	Midasin OS=Homo sapiens GN=MDN1 PE=1 SV=2 - [MDN1_HUMAN]	1.0853e+08	1.09655e+08	9.24925e+07
MECP2	P51608	Methyl-CpG-binding protein 2 OS=Homo sapiens GN=MECP2 PE=1 SV=1 - [MECP2_HUMAN]	2.91613e+06	5.6286e+06	4.74375e+06	6.21498e+06
MED1	Q15648	Mediator of RNA polymerase II transcription subunit 1 OS=Homo sapiens GN=MED1 PE=1 SV=4 - [MED1_HUMAN]		558006	405877	1.28683e+06
MED23	Q9ULK4	Mediator of RNA polymerase II transcription subunit 23 OS=Homo sapiens GN=MED23 PE=1 SV=2 - [MED23_HUMAN]	1.24885e+06	1.81656e+06	1.68192e+06	2.20146e+06
MEMO1	Q9Y316	Protein MEMO1 OS=Homo sapiens GN=MEMO1 PE=1 SV=1 - [MEMO1_HUMAN]	7.34402e+06	7.82103e+06	9.39123e+06	1.89712e+07
MEPCE	Q7L2J0	7SK snRNA methylphosphate capping enzyme OS=Homo sapiens GN=MEPCE PE=1 SV=1 - [MEPCE_HUMAN]	1.63668e+07	2.44756e+07	3.06732e+07	3.84769e+07
METAP1	P53582	Methionine aminopeptidase 1 OS=Homo sapiens GN=METAP1 PE=1 SV=2 - [MAP11_HUMAN]	2.49439e+06	2.14467e+06	2.5174e+06	3.37725e+06
METAP1D	Q6UB28	Methionine aminopeptidase 1D, mitochondrial OS=Homo sapiens GN=METAP1D PE=1 SV=1 - [MAP12_HUMAN]		2.68619e+06	2.55647e+06	2.73778e+06
METTL17	Q9H7H0	Methyltransferase-like protein 17, mitochondrial OS=Homo sapiens GN=METTL17 PE=1 SV=1 - [MET17_HUMAN]	2.69671e+06	5.68086e+06	3.66918e+06	4.44226e+06
MFN1	Q8IWA4	Mitofusin-1 OS=Homo sapiens OX=9606 GN=MFN1 PE=1 SV=3 - [MFN1_HUMAN]			330640
MFN2	O95140	Mitofusin-2 OS=Homo sapiens GN=MFN2 PE=1 SV=3 - [MFN2_HUMAN]	1.59722e+06
MGST1	P10620	Microsomal glutathione S-transferase 1 OS=Homo sapiens GN=MGST1 PE=1 SV=1 - [MGST1_HUMAN]	4.31157e+06	8.74695e+06	9.78415e+06	9.50187e+06
MGST3	O14880	Microsomal glutathione S-transferase 3 OS=Homo sapiens GN=MGST3 PE=1 SV=1 - [MGST3_HUMAN]	2.54008e+06	2.85942e+06	3.63171e+06	4.89841e+06
MIB1	Q86YT6	E3 ubiquitin-protein ligase MIB1 OS=Homo sapiens GN=MIB1 PE=1 SV=1 - [MIB1_HUMAN]	655535	921809	582464	911622
MIER3	Q7Z3K6	Mesoderm induction early response protein 3 OS=Homo sapiens GN=MIER3 PE=1 SV=2 - [MIER3_HUMAN]	800640	644801	977867	3.46518e+06
MIF	P14174	Macrophage migration inhibitory factor OS=Homo sapiens GN=MIF PE=1 SV=4 - [MIF_HUMAN]			9.77249e+06	8.16639e+06
MLEC	Q14165	Malectin OS=Homo sapiens GN=MLEC PE=1 SV=1 - [MLEC_HUMAN]	5.23601e+06	7.5635e+06	8.34578e+06	9.70794e+06
MLLT10	P55197	Protein AF-10 OS=Homo sapiens GN=MLLT10 PE=1 SV=2 - [AF10_HUMAN]			234027	428953
MMS19	Q96T76	MMS19 nucleotide excision repair protein homolog OS=Homo sapiens GN=MMS19 PE=1 SV=2 - [MMS19_HUMAN]	857325	966028	1.58867e+06	2.35295e+06
MNX1	P50219	Motor neuron and pancreas homeobox protein 1 OS=Homo sapiens GN=MNX1 PE=1 SV=3 - [MNX1_HUMAN]		481072	896024	973819
MOGS	Q13724	Mannosyl-oligosaccharide glucosidase OS=Homo sapiens GN=MOGS PE=1 SV=5 - [MOGS_HUMAN]	3.05303e+06	3.98668e+06	5.22843e+06	7.09751e+06
MOV10	Q9HCE1	Putative helicase MOV-10 OS=Homo sapiens GN=MOV10 PE=1 SV=2 - [MOV10_HUMAN]		1.32534e+06	1.9075e+06	1.75053e+06
MPDU1	O75352	Mannose-P-dolichol utilization defect 1 protein OS=Homo sapiens GN=MPDU1 PE=1 SV=2 - [MPU1_HUMAN]		1.82511e+06	1.54076e+06	2.43862e+06
MPG	P29372	DNA-3-methyladenine glycosylase OS=Homo sapiens GN=MPG PE=1 SV=3 - [3MG_HUMAN]		1.19449e+06
MPST	P25325	3-mercaptopyruvate sulfurtransferase OS=Homo sapiens GN=MPST PE=1 SV=3 - [THTM_HUMAN]		497369		1.65766e+06
MRE11	P49959	Double-strand break repair protein MRE11A OS=Homo sapiens GN=MRE11A PE=1 SV=3 - [MRE11_HUMAN]				1.09655e+06
MRPL37	Q9BZE1	39S ribosomal protein L37, mitochondrial OS=Homo sapiens GN=MRPL37 PE=1 SV=2 - [RM37_HUMAN]	1.15046e+07	1.82562e+07	1.73659e+07	2.75251e+07
MRPL4	Q9BYD3	39S ribosomal protein L4, mitochondrial OS=Homo sapiens GN=MRPL4 PE=1 SV=1 - [RM04_HUMAN]		2.37399e+06
MRPS14	O60783	28S ribosomal protein S14, mitochondrial OS=Homo sapiens GN=MRPS14 PE=1 SV=1 - [RT14_HUMAN]				1.3493e+06
MRPS2	Q9Y399	28S ribosomal protein S2, mitochondrial OS=Homo sapiens GN=MRPS2 PE=1 SV=1 - [RT02_HUMAN]	2421233	3.2994e+06	2.8935e+06	4.65775e+06
MRPS5	P82675	28S ribosomal protein S5, mitochondrial OS=Homo sapiens GN=MRPS5 PE=1 SV=2 - [RT05_HUMAN]	988421	976401	1.3547e+06	3.06254e+06
MSH2	P43246	DNA mismatch repair protein Msh2 OS=Homo sapiens GN=MSH2 PE=1 SV=1 - [MSH2_HUMAN]	456415	1.1414e+06	1.07821e+06	1.22455e+06
MSH6	P52701	DNA mismatch repair protein Msh6 OS=Homo sapiens GN=MSH6 PE=1 SV=2 - [MSH6_HUMAN]	1.29692e+06	1.06858e+06	1.84048e+06	1.95479e+06
MSMO1	Q15800	Methylsterol monooxygenase 1 OS=Homo sapiens GN=MSMO1 PE=1 SV=1 - [MSMO1_HUMAN]	5.41099e+06	7.6926e+06	7.77199e+06	9.0716e+06
MSTO1	Q9BUK6	Protein misato homolog 1 OS=Homo sapiens GN=MSTO1 PE=1 SV=1 - [MSTO1_HUMAN]		2.81648e+06	2.88822e+06	4.6e+06
MTCH2	Q9Y6C9	Mitochondrial carrier homolog 2 OS=Homo sapiens GN=MTCH2 PE=1 SV=1 - [MTCH2_HUMAN]	2.74232e+06	5.61784e+06	4.20781e+06	5.72335e+06
MTCL1	Q9Y4B5	Protein SOGA2 OS=Homo sapiens GN=SOGA2 PE=1 SV=5 - [SOGA2_HUMAN]	268219	474634	544823	797402
MTF1	Q14872	Metal regulatory transcription factor 1 OS=Homo sapiens GN=MTF1 PE=1 SV=2 - [MTF1_HUMAN]	665738			1.13778e+06
MTHFD1	P11586	C-1-tetrahydrofolate synthase, cytoplasmic OS=Homo sapiens GN=MTHFD1 PE=1 SV=3 - [C1TC_HUMAN]	774527	1.31472e+06	954835	1.83311e+06
MTMR3	Q13615	Myotubularin-related protein 3 OS=Homo sapiens GN=MTMR3 PE=1 SV=3 - [MTMR3_HUMAN]	1.13354e+06	2.23157e+06	1.40021e+06	2.34345e+06
MTMR6	Q9Y217	Myotubularin-related protein 6 OS=Homo sapiens GN=MTMR6 PE=1 SV=3 - [MTMR6_HUMAN]	1.24678e+06	1.95391e+06	1.60052e+06	3.74617e+06
MTX1	Q13505	Metaxin-1 OS=Homo sapiens OX=9606 GN=MTX1 PE=1 SV=3 - [MTX1_HUMAN]		405500
MVK	Q03426	Mevalonate kinase OS=Homo sapiens GN=MVK PE=1 SV=1 - [KIME_HUMAN]		884362	1.18296e+06	1.40766e+06
MYADM	Q96S97	Myeloid-associated differentiation marker OS=Homo sapiens GN=MYADM PE=1 SV=2 - [MYADM_HUMAN]		3.40613e+06	5.02802e+06	4.61832e+06
MYBBP1A	Q9BQG0	Myb-binding protein 1A OS=Homo sapiens GN=MYBBP1A PE=1 SV=2 - [MBB1A_HUMAN]		1.11485e+06		986726
MYDGF	Q969H8	UPF0556 protein C19orf10 OS=Homo sapiens GN=C19orf10 PE=1 SV=1 - [CS010_HUMAN]	1.91825e+06	4.65223e+06	1.32311e+06
MYH10	P35580	Myosin-10 OS=Homo sapiens GN=MYH10 PE=1 SV=3 - [MYH10_HUMAN]	342736		941662	804296
MYH9	P35579	Myosin-9 OS=Homo sapiens GN=MYH9 PE=1 SV=4 - [MYH9_HUMAN]	329139	273714	404231	1.03255e+06
MYL6	P60660	Myosin light polypeptide 6 OS=Homo sapiens GN=MYL6 PE=1 SV=2 - [MYL6_HUMAN]	1.55308e+06	1.52671e+06	1.45814e+06	1.79002e+06
MYO18A	Q92614	Unconventional myosin-XVIIIa OS=Homo sapiens GN=MYO18A PE=1 SV=3 - [MY18A_HUMAN]	901457	1.37567e+06	1.9224e+06	1.62369e+06
MYO1C	O00159	Unconventional myosin-Ic OS=Homo sapiens GN=MYO1C PE=1 SV=4 - [MYO1C_HUMAN]	1.11361e+06	1.05151e+06	1.05375e+06	1.83226e+06
MYOF	Q9NZM1	Myoferlin OS=Homo sapiens GN=MYOF PE=1 SV=1 - [MYOF_HUMAN]	929886	1.53352e+06	1.65113e+06	1.93565e+06
NAA15	Q9BXJ9	N-alpha-acetyltransferase 15, NatA auxiliary subunit OS=Homo sapiens GN=NAA15 PE=1 SV=1 - [NAA15_HUMAN]	745133	2.10662e+06	1.04637e+06	2.39746e+06
NAA40	Q86UY6	N-alpha-acetyltransferase 40 OS=Homo sapiens GN=NAA40 PE=2 SV=1 - [NAA40_HUMAN]	2.53235e+06	3.64564e+06	3.86917e+06	4.32126e+06
NACC1	Q96RE7	Nucleus accumbens-associated protein 1 OS=Homo sapiens GN=NACC1 PE=1 SV=1 - [NACC1_HUMAN]	795685	923035	1.0618e+06	1.1849e+06
NADK2	Q4G0N4	NAD kinase 2, mitochondrial OS=Homo sapiens GN=NADK2 PE=1 SV=2 - [NAKD2_HUMAN]			935891	2.10751e+06
NAE1	Q13564	NEDD8-activating enzyme E1 regulatory subunit OS=Homo sapiens GN=NAE1 PE=1 SV=1 - [ULA1_HUMAN]	1.87173e+07	2.8116e+07	3.03518e+07	3.81724e+07
NAMPT	P43490	Nicotinamide phosphoribosyltransferase OS=Homo sapiens GN=NAMPT PE=1 SV=1 - [NAMPT_HUMAN]	3.85852e+06	4.9887e+06	3.95608e+06	8.35735e+06
NANS	Q9NR45	Sialic acid synthase OS=Homo sapiens GN=NANS PE=1 SV=2 - [SIAS_HUMAN]			720830	3.18151e+06
NARS	O43776	Asparagine--tRNA ligase, cytoplasmic OS=Homo sapiens GN=NARS PE=1 SV=1 - [SYNC_HUMAN]	1.5446e+06	1.64874e+06	1.71708e+06	2.26615e+06
NAT10	Q9H0A0	N-acetyltransferase 10 OS=Homo sapiens GN=NAT10 PE=1 SV=2 - [NAT10_HUMAN]	933454	1.35562e+06	1.88134e+06	2.34651e+06
NBAS	A2RRP1	Neuroblastoma-amplified sequence OS=Homo sapiens GN=NBAS PE=1 SV=2 - [NBAS_HUMAN]	1.05169e+06	2.14462e+06	2.43702e+06	2.99618e+06
NBR1	Q14596	Next to BRCA1 gene 1 protein OS=Homo sapiens GN=NBR1 PE=1 SV=3 - [NBR1_HUMAN]	1.21078e+06	1.96882e+06	1.00005e+06	2.88466e+06
NCAPH	Q15003	Condensin complex subunit 2 OS=Homo sapiens GN=NCAPH PE=1 SV=3 - [CND2_HUMAN]	2.22568e+06	3.32545e+06	2.64744e+06	4.73072e+06
NCBP1	Q09161	Nuclear cap-binding protein subunit 1 OS=Homo sapiens GN=NCBP1 PE=1 SV=1 - [NCBP1_HUMAN]	784792	779432
NCDN	Q9UBB6	Neurochondrin OS=Homo sapiens GN=NCDN PE=1 SV=1 - [NCDN_HUMAN]	613595	785371	744993
NCEH1	Q6PIU2	Neutral cholesterol ester hydrolase 1 OS=Homo sapiens GN=NCEH1 PE=1 SV=3 - [NCEH1_HUMAN]	6.80436e+06	1.05796e+07	9.64312e+06	1.30835e+07
NCKAP1	Q9Y2A7	Nck-associated protein 1 OS=Homo sapiens GN=NCKAP1 PE=1 SV=1 - [NCKP1_HUMAN]	2.14741e+06	3.067e+06	3.00414e+06	4.73125e+06
NCLN	Q969V3	Nicalin OS=Homo sapiens GN=NCLN PE=1 SV=2 - [NCLN_HUMAN]	2.42945e+06	3.0608e+06	3.84879e+06	6.28926e+06
NCOR2	Q9Y618	Nuclear receptor corepressor 2 OS=Homo sapiens OX=9606 GN=NCOR2 PE=1 SV=3 - [NCOR2_HUMAN]			1.51721e+06
NDC1	Q9BTX1	Nucleoporin NDC1 OS=Homo sapiens GN=NDC1 PE=1 SV=2 - [NDC1_HUMAN]		1351650
NDUFA4	O00483	NADH dehydrogenase [ubiquinone] 1 alpha subcomplex subunit 4 OS=Homo sapiens GN=NDUFA4 PE=1 SV=1 - [NDUA4_HUMAN]			2.41196e+06	2.32914e+06
NDUFAF3	Q9BU61	NADH dehydrogenase [ubiquinone] 1 alpha subcomplex assembly factor 3 OS=Homo sapiens GN=NDUFAF3 PE=1 SV=1 - [NDUF3_HUMAN]	1.09874e+06		1.56439e+06
NDUFB3	O43676	NADH dehydrogenase [ubiquinone] 1 beta subcomplex subunit 3 OS=Homo sapiens GN=NDUFB3 PE=1 SV=3 - [NDUB3_HUMAN]	5.38888e+07	9.10508e+07	7.66057e+07	9.02857e+07
NDUFB4	O95168	NADH dehydrogenase [ubiquinone] 1 beta subcomplex subunit 4 OS=Homo sapiens GN=NDUFB4 PE=1 SV=3 - [NDUB4_HUMAN]		825424	850507	919368
NDUFS6	O75380	NADH dehydrogenase [ubiquinone] iron-sulfur protein 6, mitochondrial OS=Homo sapiens GN=NDUFS6 PE=1 SV=1 - [NDUS6_HUMAN]				1.51258e+06
NEDD8	Q15843	NEDD8 OS=Homo sapiens GN=NEDD8 PE=1 SV=1 - [NEDD8_HUMAN]	2.29482e+09	5.40102e+09	4.55422e+09	4.49182e+09
NEK9	Q8TD19	Serine/threonine-protein kinase Nek9 OS=Homo sapiens GN=NEK9 PE=1 SV=2 - [NEK9_HUMAN]				1.37309e+06
NEMF	O60524	Nuclear export mediator factor NEMF OS=Homo sapiens GN=NEMF PE=1 SV=4 - [NEMF_HUMAN]		565520		831918
NFATC1	O95644	Nuclear factor of activated T-cells, cytoplasmic 1 OS=Homo sapiens GN=NFATC1 PE=1 SV=3 - [NFAC1_HUMAN]		406786	1.3355e+06	1.07353e+06
NFATC3	Q12968	Nuclear factor of activated T-cells, cytoplasmic 3 OS=Homo sapiens GN=NFATC3 PE=1 SV=1 - [NFAC3_HUMAN]	760475	1.48818e+06	1.66654e+06	2.64519e+06
NFIC	P08651	Nuclear factor 1 C-type OS=Homo sapiens GN=NFIC PE=1 SV=2 - [NFIC_HUMAN]	811606	3.02877e+06	8.01841e+06	931909
NFIX	Q14938	Nuclear factor 1 X-type OS=Homo sapiens GN=NFIX PE=1 SV=2 - [NFIX_HUMAN]	4.8e+06	1.13055e+07	1.44407e+07	1.69959e+07
NFKB2	Q00653	Nuclear factor NF-kappa-B p100 subunit OS=Homo sapiens GN=NFKB2 PE=1 SV=4 - [NFKB2_HUMAN]	6.57098e+06	1.01556e+07	9.50104e+06	1.25248e+07
NFX1	Q12986	Transcriptional repressor NF-X1 OS=Homo sapiens GN=NFX1 PE=1 SV=2 - [NFX1_HUMAN]	406473		346357	556935
NHLRC2	Q8NBF2	NHL repeat-containing protein 2 OS=Homo sapiens GN=NHLRC2 PE=1 SV=1 - [NHLC2_HUMAN]	751295	1.11421e+06	1.32791e+06	1.51553e+06
NIPSNAP2	O75323	Protein NipSnap homolog 2 OS=Homo sapiens GN=GBAS PE=1 SV=1 - [NIPS2_HUMAN]	4.03794e+06	8.8416e+06	1.02724e+07	1.4501e+07
NLE1	Q9NVX2	Notchless protein homolog 1 OS=Homo sapiens GN=NLE1 PE=1 SV=4 - [NLE1_HUMAN]	4.02701e+06	6.55691e+06	5.94789e+06	1.15582e+07
NLK	Q9UBE8	Serine/threonine-protein kinase NLK OS=Homo sapiens GN=NLK PE=1 SV=2 - [NLK_HUMAN]	1.84462e+06	2.51981e+06	2.61094e+06	2.27941e+06
NLN	Q9BYT8	Neurolysin, mitochondrial OS=Homo sapiens GN=NLN PE=1 SV=1 - [NEUL_HUMAN]	1.3e+06	1.00816e+06	1.37767e+06	2.05845e+06
NME1	P15531	Nucleoside diphosphate kinase A OS=Homo sapiens GN=NME1 PE=1 SV=1 - [NDKA_HUMAN]	1.1454e+06	3.20248e+06	3.09264e+06	2.64348e+06
NME2	P22392	Nucleoside diphosphate kinase B OS=Homo sapiens GN=NME2 PE=1 SV=1 - [NDKB_HUMAN]	1.1454e+06	3.20248e+06	2.8378e+06	2.64348e+06
NMT1	P30419	Glycylpeptide N-tetradecanoyltransferase 1 OS=Homo sapiens GN=NMT1 PE=1 SV=2 - [NMT1_HUMAN]	1.11705e+06	886816	1.65359e+06	2.6412e+06
NOB1	Q9ULX3	RNA-binding protein NOB1 OS=Homo sapiens GN=NOB1 PE=1 SV=1 - [NOB1_HUMAN]	2.16639e+06		1.29415e+06	8.61697e+06
NOC4L	Q9BVI4	Nucleolar complex protein 4 homolog OS=Homo sapiens GN=NOC4L PE=1 SV=1 - [NOC4L_HUMAN]	992735	1.52078e+06	2.16405e+06	1.67199e+06
NOL11	Q9H8H0	Nucleolar protein 11 OS=Homo sapiens GN=NOL11 PE=1 SV=1 - [NOL11_HUMAN]				471970
NOL6	Q9H6R4	Nucleolar protein 6 OS=Homo sapiens GN=NOL6 PE=1 SV=2 - [NOL6_HUMAN]	1.03736e+06	1.52235e+06	1.31873e+06	3.0097e+06
NOL9	Q5SY16	Polynucleotide 5'-hydroxyl-kinase NOL9 OS=Homo sapiens GN=NOL9 PE=1 SV=1 - [NOL9_HUMAN]		623836	631535
NOM1	Q5C9Z4	Nucleolar MIF4G domain-containing protein 1 OS=Homo sapiens GN=NOM1 PE=1 SV=1 - [NOM1_HUMAN]	328850		866095	905514
NOMO3	P69849	Nodal modulator 3 OS=Homo sapiens GN=NOMO3 PE=2 SV=2 - [NOMO3_HUMAN]				1.0757e+06
None	P05534	HLA class I histocompatibility antigen, A-24 alpha chain OS=Homo sapiens GN=HLA-A PE=1 SV=2 - [1A24_HUMAN]	7.24693e+06	1.09141e+07	1.14053e+07	1.40528e+07
None	P00403	Cytochrome c oxidase subunit 2 OS=Homo sapiens GN=MT-CO2 PE=1 SV=1 - [COX2_HUMAN]	5.79621e+06	9.89916e+06	1.03897e+07	9.71209e+06
None	P08107	Heat shock 70 kDa protein 1A/1B OS=Homo sapiens GN=HSPA1A PE=1 SV=5 - [HSP71_HUMAN]	6.18453e+06		6.57591e+06	1.25267e+07
None	P10316	HLA class I histocompatibility antigen, A-69 alpha chain OS=Homo sapiens GN=HLA-A PE=1 SV=2 - [1A69_HUMAN]		8.50491e+06		1.24759e+07
None	Q86UK7	Zinc finger protein 598 OS=Homo sapiens GN=ZNF598 PE=1 SV=1 - [ZN598_HUMAN]	1.8554e+06	2.80196e+06	3.13016e+06	5.22991e+06
None	P03915	NADH-ubiquinone oxidoreductase chain 5 OS=Homo sapiens GN=MT-ND5 PE=1 SV=2 - [NU5M_HUMAN]	2.31433e+06	1.88701e+06	1.46842e+06	2.17011e+06
None	P01876	Ig alpha-1 chain C region OS=Homo sapiens GN=IGHA1 PE=1 SV=2 - [IGHA1_HUMAN]			1.61816e+06
None	P01834	Immunoglobulin kappa constant OS=Homo sapiens GN=IGKC PE=1 SV=2 - [IGKC_HUMAN]			1.58096e+06
None	Q8IXH7	Negative elongation factor C/D OS=Homo sapiens GN=NELFCD PE=1 SV=2 - [NELFD_HUMAN]		543833
None	Q5VU97	VWFA and cache domain-containing protein 1 OS=Homo sapiens GN=CACHD1 PE=2 SV=2 - [CAHD1_HUMAN]			472558
NONO	Q15233	Non-POU domain-containing octamer-binding protein OS=Homo sapiens GN=NONO PE=1 SV=4 - [NONO_HUMAN]	6.71332e+07	1.28609e+08	1.08311e+08	1.73745e+08
NOP56	O00567	Nucleolar protein 56 OS=Homo sapiens GN=NOP56 PE=1 SV=4 - [NOP56_HUMAN]		1.02352e+06	1.08062e+06	1.50778e+06
NOP58	Q9Y2X3	Nucleolar protein 58 OS=Homo sapiens GN=NOP58 PE=1 SV=1 - [NOP58_HUMAN]	1.08943e+06	528909	1.0604e+06	1.33508e+06
NOTCH2	Q04721	Neurogenic locus notch homolog protein 2 OS=Homo sapiens GN=NOTCH2 PE=1 SV=3 - [NOTC2_HUMAN]	386021
NPEPL1	Q8NDH3	Probable aminopeptidase NPEPL1 OS=Homo sapiens GN=NPEPL1 PE=1 SV=3 - [PEPL1_HUMAN]	1.92299e+06	3.11514e+06	3.10242e+06	4.02727e+06
NPEPPS	P55786	Puromycin-sensitive aminopeptidase OS=Homo sapiens GN=NPEPPS PE=1 SV=2 - [PSA_HUMAN]	3.07947e+06	3.65959e+06	4.18558e+06	5.71562e+06
NPLOC4	Q8TAT6	Nuclear protein localization protein 4 homolog OS=Homo sapiens GN=NPLOC4 PE=1 SV=3 - [NPL4_HUMAN]	976736			2.0333e+06
NPM1	P06748	Nucleophosmin OS=Homo sapiens GN=NPM1 PE=1 SV=2 - [NPM_HUMAN]	1.78696e+06	6.4644e+06	4.11926e+06	6.71004e+06
NQO1	P15559	NAD(P)H dehydrogenase [quinone] 1 OS=Homo sapiens GN=NQO1 PE=1 SV=1 - [NQO1_HUMAN]	1.12025e+07	1.32736e+07	2.0012e+07	1.67783e+07
NQO2	P16083	Ribosyldihydronicotinamide dehydrogenase [quinone] OS=Homo sapiens GN=NQO2 PE=1 SV=5 - [NQO2_HUMAN]	1.65934e+06	2.94562e+06	3.50265e+06	2.63897e+06
NRBP1	Q9UHY1	Nuclear receptor-binding protein OS=Homo sapiens GN=NRBP1 PE=1 SV=1 - [NRBP_HUMAN]	2.32903e+06	1.86185e+06	2.28192e+06	3.81422e+06
NRDC	O43847	Nardilysin OS=Homo sapiens OX=9606 GN=NRDC PE=1 SV=3 - [NRDC_HUMAN]	1.58431e+06	747006	1.8525e+06	2.667e+06
NSFL1C	Q9UNZ2	NSFL1 cofactor p47 OS=Homo sapiens GN=NSFL1C PE=1 SV=2 - [NSF1C_HUMAN]	1.86687e+06	2.14219e+06	1.53895e+06	1.56723e+06
NSMAF	Q92636	Protein FAN OS=Homo sapiens GN=NSMAF PE=1 SV=2 - [FAN_HUMAN]	2.97333e+06	4.59547e+06	4.64118e+06	6.95665e+06
NSUN2	Q08J23	tRNA (cytosine(34)-C(5))-methyltransferase OS=Homo sapiens GN=NSUN2 PE=1 SV=2 - [NSUN2_HUMAN]	6.78438e+06	9.10935e+06	9.47556e+06	1.51377e+07
NSUN5	Q96P11	Putative methyltransferase NSUN5 OS=Homo sapiens GN=NSUN5 PE=1 SV=2 - [NSUN5_HUMAN]	1.31495e+06	1.42708e+06	1.36039e+06	3.02794e+06
NT5C2	P49902	Cytosolic purine 5'-nucleotidase OS=Homo sapiens GN=NT5C2 PE=1 SV=1 - [5NTC_HUMAN]	7.83484e+06	8.97156e+06	1.2792e+07	1.89226e+07
NUDT19	A8MXV4	Nucleoside diphosphate-linked moiety X motif 19, mitochondrial OS=Homo sapiens GN=NUDT19 PE=1 SV=1 - [NUD19_HUMAN]	9.66191e+06	1.37919e+07	1.20014e+07	2.64911e+07
NUDT21	O43809	Cleavage and polyadenylation specificity factor subunit 5 OS=Homo sapiens GN=NUDT21 PE=1 SV=1 - [CPSF5_HUMAN]		1.02026e+06		1.78207e+06
NUFIP2	Q7Z417	Nuclear fragile X mental retardation-interacting protein 2 OS=Homo sapiens GN=NUFIP2 PE=1 SV=1 - [NUFP2_HUMAN]	4.69005e+07	8.1404e+07	8.15536e+07	8.91494e+07
NUP107	P57740	Nuclear pore complex protein Nup107 OS=Homo sapiens GN=NUP107 PE=1 SV=1 - [NU107_HUMAN]	3.32781e+06	5.40845e+06	4.41215e+06	6.60661e+06
NUP133	Q8WUM0	Nuclear pore complex protein Nup133 OS=Homo sapiens GN=NUP133 PE=1 SV=2 - [NU133_HUMAN]	1.17502e+06	2.68625e+06	2.59804e+06	4.44469e+06
NUP155	O75694	Nuclear pore complex protein Nup155 OS=Homo sapiens GN=NUP155 PE=1 SV=1 - [NU155_HUMAN]	846617	846389	938847	2.0671e+06
NUP160	Q12769	Nuclear pore complex protein Nup160 OS=Homo sapiens GN=NUP160 PE=1 SV=3 - [NU160_HUMAN]	1.50043e+06	1.56949e+06	1.67533e+06	1.99349e+06
NUP188	Q5SRE5	Nucleoporin NUP188 homolog OS=Homo sapiens GN=NUP188 PE=1 SV=1 - [NU188_HUMAN]	894399	1.18515e+06	941167	1.96962e+06
NUP205	Q92621	Nuclear pore complex protein Nup205 OS=Homo sapiens GN=NUP205 PE=1 SV=3 - [NU205_HUMAN]	1.12095e+06	1.22221e+06	1.47607e+06	1.9434e+06
NUP210	Q8TEM1	Nuclear pore membrane glycoprotein 210 OS=Homo sapiens GN=NUP210 PE=1 SV=3 - [PO210_HUMAN]	1.34886e+06	1.23752e+06	1.13638e+06	1.56434e+06
NUP37	Q8NFH4	Nucleoporin Nup37 OS=Homo sapiens GN=NUP37 PE=1 SV=1 - [NUP37_HUMAN]	1.05277e+07	2.0879e+07	1.49284e+07	2.92156e+07
NUP43	Q8NFH3	Nucleoporin Nup43 OS=Homo sapiens GN=NUP43 PE=1 SV=1 - [NUP43_HUMAN]	9.12257e+07	1.65303e+08	1.19991e+08	1.86704e+08
NUP88	Q99567	Nuclear pore complex protein Nup88 OS=Homo sapiens GN=NUP88 PE=1 SV=2 - [NUP88_HUMAN]	888624	1.2749e+06	834105	1.9598e+06
NUP93	Q8N1F7	Nuclear pore complex protein Nup93 OS=Homo sapiens GN=NUP93 PE=1 SV=2 - [NUP93_HUMAN]	1.87554e+06	2.53965e+06	3.04116e+06	4.06339e+06
NUP98	P52948	Nuclear pore complex protein Nup98-Nup96 OS=Homo sapiens GN=NUP98 PE=1 SV=4 - [NUP98_HUMAN]	1.24131e+06	2.17796e+06	1.86511e+06	3.36748e+06
OAT	P04181	Ornithine aminotransferase, mitochondrial OS=Homo sapiens GN=OAT PE=1 SV=1 - [OAT_HUMAN]	3.95757e+06	6.16398e+06	4.35963e+06	1.05646e+07
OCRL	Q01968	Inositol polyphosphate 5-phosphatase OCRL-1 OS=Homo sapiens GN=OCRL PE=1 SV=3 - [OCRL_HUMAN]			892834
ODR4	Q5SWX8	Protein odr-4 homolog OS=Homo sapiens GN=ODR4 PE=2 SV=1 - [ODR4_HUMAN]	218412	1.74752e+06	851129	1.11535e+06
OGDH	Q02218	2-oxoglutarate dehydrogenase, mitochondrial OS=Homo sapiens GN=OGDH PE=1 SV=3 - [ODO1_HUMAN]	3.1038e+07	5.29108e+07	5.6302e+07	7.87615e+07
OGFOD1	Q8N543	Prolyl 3-hydroxylase OGFOD1 OS=Homo sapiens GN=OGFOD1 PE=1 SV=1 - [OGFD1_HUMAN]	5.09481e+06	5.32566e+06	4.42373e+06	8.52424e+06
OGT	O15294	UDP-N-acetylglucosamine--peptide N-acetylglucosaminyltransferase 110 kDa subunit OS=Homo sapiens GN=OGT PE=1 SV=3 - [OGT1_HUMAN]	7.41254e+06	9.66802e+06	1.12619e+07	1.58015e+07
OPLAH	O14841	5-oxoprolinase OS=Homo sapiens GN=OPLAH PE=1 SV=3 - [OPLA_HUMAN]	2.51297e+06	4.27969e+06	4.89974e+06	5.40598e+06
ORC5	O43913	Origin recognition complex subunit 5 OS=Homo sapiens GN=ORC5 PE=1 SV=1 - [ORC5_HUMAN]	3.37849e+06	5.9537e+06	6.90442e+06	9.12336e+06
OSBP	P22059	Oxysterol-binding protein 1 OS=Homo sapiens GN=OSBP PE=1 SV=1 - [OSBP1_HUMAN]	1.08811e+07	2.21756e+07	1.74301e+07	2.9362e+07
OSBPL11	Q9BXB4	Oxysterol-binding protein-related protein 11 OS=Homo sapiens GN=OSBPL11 PE=1 SV=2 - [OSB11_HUMAN]	3.51464e+06	6.63527e+06	5.13739e+06	8.52214e+06
OSBPL2	Q9H1P3	Oxysterol-binding protein-related protein 2 OS=Homo sapiens GN=OSBPL2 PE=1 SV=1 - [OSBL2_HUMAN]		776152
OSBPL3	Q9H4L5	Oxysterol-binding protein-related protein 3 OS=Homo sapiens GN=OSBPL3 PE=1 SV=1 - [OSBL3_HUMAN]	7.22466e+06	1.12474e+07	1.24254e+07	2.05535e+07
OSBPL9	Q96SU4	Oxysterol-binding protein-related protein 9 OS=Homo sapiens GN=OSBPL9 PE=1 SV=2 - [OSBL9_HUMAN]	2.94839e+06	3.86975e+06	3.93228e+06	7.66192e+06
OTUB1	Q96FW1	Ubiquitin thioesterase OTUB1 OS=Homo sapiens GN=OTUB1 PE=1 SV=2 - [OTUB1_HUMAN]	5.11161e+06	9.15556e+06	1.05271e+07	9.8897e+06
OTUD4	Q01804	OTU domain-containing protein 4 OS=Homo sapiens GN=OTUD4 PE=1 SV=4 - [OTUD4_HUMAN]				430637
OTUD5	Q96G74	OTU domain-containing protein 5 OS=Homo sapiens GN=OTUD5 PE=1 SV=1 - [OTUD5_HUMAN]	937280
OXA1L	Q15070	Mitochondrial inner membrane protein OXA1L OS=Homo sapiens GN=OXA1L PE=1 SV=3 - [OXA1L_HUMAN]		2.11151e+06		2.71942e+06
P4HA1	P13674	Prolyl 4-hydroxylase subunit alpha-1 OS=Homo sapiens GN=P4HA1 PE=1 SV=2 - [P4HA1_HUMAN]	1.14987e+06	2.00274e+06	1.76748e+06	2.36834e+06
P4HB	P07237	Protein disulfide-isomerase OS=Homo sapiens GN=P4HB PE=1 SV=3 - [PDIA1_HUMAN]	1.2992e+06	1.33253e+06	1.31912e+06	1.70584e+06
PA2G4	Q9UQ80	Proliferation-associated protein 2G4 OS=Homo sapiens GN=PA2G4 PE=1 SV=3 - [PA2G4_HUMAN]	1.30209e+06	2.4581e+06	1.91407e+06	3.07853e+06
PABPC1	P11940	Polyadenylate-binding protein 1 OS=Homo sapiens GN=PABPC1 PE=1 SV=2 - [PABP1_HUMAN]		207482	467146
PABPC4	Q13310	Polyadenylate-binding protein 4 OS=Homo sapiens GN=PABPC4 PE=1 SV=1 - [PABP4_HUMAN]		207482	467146
PACSIN3	Q9UKS6	Protein kinase C and casein kinase substrate in neurons protein 3 OS=Homo sapiens GN=PACSIN3 PE=1 SV=2 - [PACN3_HUMAN]				1.18121e+06
PAFAH1B1	P43034	Platelet-activating factor acetylhydrolase IB subunit alpha OS=Homo sapiens GN=PAFAH1B1 PE=1 SV=2 - [LIS1_HUMAN]	1.4371e+08	2.43657e+08	2.29249e+08	2.84605e+08
PAFAH1B2	P68402	Platelet-activating factor acetylhydrolase IB subunit beta OS=Homo sapiens GN=PAFAH1B2 PE=1 SV=1 - [PA1B2_HUMAN]				388263
PAFAH1B3	Q15102	Platelet-activating factor acetylhydrolase IB subunit gamma OS=Homo sapiens GN=PAFAH1B3 PE=1 SV=1 - [PA1B3_HUMAN]	1.40488e+07	2.67369e+07	1.31272e+07	2.7714e+07
PAICS	P22234	Multifunctional protein ADE2 OS=Homo sapiens GN=PAICS PE=1 SV=3 - [PUR6_HUMAN]	3.81921e+06	3.96527e+06	5.81427e+06	6.89608e+06
PAK1IP1	Q9NWT1	p21-activated protein kinase-interacting protein 1 OS=Homo sapiens GN=PAK1IP1 PE=1 SV=2 - [PK1IP_HUMAN]	1.15472e+07	2.15395e+07	1.62113e+07	3.03182e+07
PALD1	Q9ULE6	Paladin OS=Homo sapiens GN=PALD1 PE=1 SV=3 - [PALD_HUMAN]	2.31309e+06	3.63063e+06	3.57616e+06	3.46233e+06
PANK4	Q9NVE7	Pantothenate kinase 4 OS=Homo sapiens GN=PANK4 PE=1 SV=1 - [PANK4_HUMAN]	1.69977e+06	867517	1.06987e+06	1.62644e+06
PARP1	P09874	Poly [ADP-ribose] polymerase 1 OS=Homo sapiens GN=PARP1 PE=1 SV=4 - [PARP1_HUMAN]	1.31908e+06	1.90257e+06	1.50297e+06	2.93346e+06
PARP12	Q9H0J9	Poly [ADP-ribose] polymerase 12 OS=Homo sapiens GN=PARP12 PE=1 SV=1 - [PAR12_HUMAN]		1.06822e+06		1.7364e+06
PBXIP1	Q96AQ6	Pre-B-cell leukemia transcription factor-interacting protein 1 OS=Homo sapiens GN=PBXIP1 PE=1 SV=1 - [PBIP1_HUMAN]	2.01159e+07	3.46342e+07	3.52228e+07	3.38476e+07
PC	P11498	Pyruvate carboxylase, mitochondrial OS=Homo sapiens GN=PC PE=1 SV=2 - [PYC_HUMAN]	3.49619e+06	5.9266e+06	6.31294e+06	8.57763e+06
PCBD1	P61457	Pterin-4-alpha-carbinolamine dehydratase OS=Homo sapiens GN=PCBD1 PE=1 SV=2 - [PHS_HUMAN]	2.6269e+06		2.87077e+06
PCBP1	Q15365	Poly(rC)-binding protein 1 OS=Homo sapiens GN=PCBP1 PE=1 SV=2 - [PCBP1_HUMAN]	1.96876e+06	2.77579e+06	2.42842e+06	3.69311e+06
PCBP2	Q15366	Poly(rC)-binding protein 2 OS=Homo sapiens GN=PCBP2 PE=1 SV=1 - [PCBP2_HUMAN]		3.61327e+06	2.74948e+06	2.9457e+06
PCID2	Q5JVF3	PCI domain-containing protein 2 OS=Homo sapiens GN=PCID2 PE=1 SV=2 - [PCID2_HUMAN]	3.0543e+06	6.96044e+06	4.60235e+06	5.90671e+06
PCK2	Q16822	Phosphoenolpyruvate carboxykinase [GTP], mitochondrial OS=Homo sapiens OX=9606 GN=PCK2 PE=1 SV=4 - [PCKGM_HUMAN]	1.01267e+06	1.14226e+06	1.12887e+06	1.70561e+06
PCMT1	P22061	Protein-L-isoaspartate(D-aspartate) O-methyltransferase OS=Homo sapiens GN=PCMT1 PE=1 SV=4 - [PIMT_HUMAN]	6.39957e+06	6.3735e+06	5.47718e+06	8.06284e+06
PCNA	P12004	Proliferating cell nuclear antigen OS=Homo sapiens GN=PCNA PE=1 SV=1 - [PCNA_HUMAN]	3.54408e+06	6.11897e+06	5.96564e+06	7.69826e+06
PCYT1A	P49585	Choline-phosphate cytidylyltransferase A OS=Homo sapiens GN=PCYT1A PE=1 SV=2 - [PCY1A_HUMAN]			1.25687e+06
PCYT2	Q99447	Ethanolamine-phosphate cytidylyltransferase OS=Homo sapiens GN=PCYT2 PE=1 SV=1 - [PCY2_HUMAN]	999501	1.08955e+06	846955	1.16985e+06
PDCD11	Q14690	Protein RRP5 homolog OS=Homo sapiens GN=PDCD11 PE=1 SV=3 - [RRP5_HUMAN]	553078	1.0048e+06	1.03966e+06	1.41156e+06
PDCD6IP	Q8WUM4	Programmed cell death 6-interacting protein OS=Homo sapiens GN=PDCD6IP PE=1 SV=1 - [PDC6I_HUMAN]		371869
PDE12	Q6L8Q7	2',5'-phosphodiesterase 12 OS=Homo sapiens GN=PDE12 PE=1 SV=2 - [PDE12_HUMAN]	7.26477e+06	1.14618e+07	1.00816e+07	1.50105e+07
PDP1	Q9P0J1	[Pyruvate dehydrogenase [acetyl-transferring]]-phosphatase 1, mitochondrial OS=Homo sapiens GN=PDP1 PE=1 SV=3 - [PDP1_HUMAN]		1.60775e+06	1.39104e+06	2.2613e+06
PDPR	Q8NCN5	Pyruvate dehydrogenase phosphatase regulatory subunit, mitochondrial OS=Homo sapiens GN=PDPR PE=1 SV=2 - [PDPR_HUMAN]	335408
PEBP1	P30086	Phosphatidylethanolamine-binding protein 1 OS=Homo sapiens GN=PEBP1 PE=1 SV=3 - [PEBP1_HUMAN]	2.97109e+06	3.56576e+06	2.55075e+06	5.29885e+06
PELO	Q9BRX2	Protein pelota homolog OS=Homo sapiens GN=PELO PE=1 SV=2 - [PELO_HUMAN]			386893
PEPD	P12955	Xaa-Pro dipeptidase OS=Homo sapiens GN=PEPD PE=1 SV=3 - [PEPD_HUMAN]	6.65766e+06	9.21389e+06	9.33817e+06	1.77569e+07
PES1	O00541	Pescadillo homolog OS=Homo sapiens GN=PES1 PE=1 SV=1 - [PESC_HUMAN]				1.12441e+06
PEX11B	O96011	Peroxisomal membrane protein 11B OS=Homo sapiens GN=PEX11B PE=1 SV=1 - [PX11B_HUMAN]				766287
PFAS	O15067	Phosphoribosylformylglycinamidine synthase OS=Homo sapiens GN=PFAS PE=1 SV=4 - [PUR4_HUMAN]	3.74591e+06	4.29517e+06	4.75408e+06	7.09353e+06
PFKFB3	Q16875	6-phosphofructo-2-kinase/fructose-2,6-bisphosphatase 3 OS=Homo sapiens GN=PFKFB3 PE=1 SV=1 - [F263_HUMAN]	564083	572744	801966	1.47681e+06
PFKL	P17858	6-phosphofructokinase, liver type OS=Homo sapiens GN=PFKL PE=1 SV=6 - [K6PL_HUMAN]	9.98244e+06	1.67392e+07	1.74653e+07	2.08021e+07
PFKM	P08237	6-phosphofructokinase, muscle type OS=Homo sapiens GN=PFKM PE=1 SV=2 - [K6PF_HUMAN]	5.93074e+06	1.05975e+07	9.46868e+06	1.07671e+07
PFKP	Q01813	6-phosphofructokinase type C OS=Homo sapiens GN=PFKP PE=1 SV=2 - [K6PP_HUMAN]	8.8485e+06	1.4346e+07	1.52322e+07	1.75645e+07
PFN1	P07737	Profilin-1 OS=Homo sapiens GN=PFN1 PE=1 SV=2 - [PROF1_HUMAN]	9.77212e+06	1.23047e+07	9.97624e+06	1.23638e+07
PGAM1	P18669	Phosphoglycerate mutase 1 OS=Homo sapiens GN=PGAM1 PE=1 SV=2 - [PGAM1_HUMAN]	4.87596e+06	7.09301e+06	7.84318e+06	1.29409e+07
PGAM5	Q96HS1	Serine/threonine-protein phosphatase PGAM5, mitochondrial OS=Homo sapiens GN=PGAM5 PE=1 SV=2 - [PGAM5_HUMAN]	2.04879e+06	3.40843e+06	2.87539e+06	5.28361e+06
PGD	P52209	6-phosphogluconate dehydrogenase, decarboxylating OS=Homo sapiens GN=PGD PE=1 SV=3 - [6PGD_HUMAN]	1.11068e+07	1.93378e+07	1.95679e+07	2.51038e+07
PGK1	P00558	Phosphoglycerate kinase 1 OS=Homo sapiens GN=PGK1 PE=1 SV=3 - [PGK1_HUMAN]	1.94749e+06	3.58937e+06	3.5875e+06	5.393e+06
PGM3	O95394	Phosphoacetylglucosamine mutase OS=Homo sapiens GN=PGM3 PE=1 SV=1 - [AGM1_HUMAN]	2.60123e+06	3.68579e+06	4.81143e+06	8.17098e+06
PGRMC1	O00264	Membrane-associated progesterone receptor component 1 OS=Homo sapiens GN=PGRMC1 PE=1 SV=3 - [PGRC1_HUMAN]				849968
PHF3	Q92576	PHD finger protein 3 OS=Homo sapiens GN=PHF3 PE=1 SV=3 - [PHF3_HUMAN]	321665	478215	803833	615603
PHF6	Q8IWS0	PHD finger protein 6 OS=Homo sapiens GN=PHF6 PE=1 SV=1 - [PHF6_HUMAN]	1.9482e+07	4.80909e+07	5.44652e+07	7.9078e+07
PHGDH	O43175	D-3-phosphoglycerate dehydrogenase OS=Homo sapiens GN=PHGDH PE=1 SV=4 - [SERA_HUMAN]		674949		740423
PHIP	Q8WWQ0	PH-interacting protein OS=Homo sapiens GN=PHIP PE=1 SV=2 - [PHIP_HUMAN]			923642	1.34291e+06
PHKA2	P46019	Phosphorylase b kinase regulatory subunit alpha, liver isoform OS=Homo sapiens GN=PHKA2 PE=1 SV=1 - [KPB2_HUMAN]				1.55005e+06
PHLDA1	Q8WV24	Pleckstrin homology-like domain family A member 1 OS=Homo sapiens GN=PHLDA1 PE=1 SV=4 - [PHLA1_HUMAN]	4.43749e+07	6.06889e+07	5.97415e+07	6.95868e+07
PIAS1	O75925	E3 SUMO-protein ligase PIAS1 OS=Homo sapiens GN=PIAS1 PE=1 SV=2 - [PIAS1_HUMAN]	1.56607e+06			2.33885e+06
PIK3R4	Q99570	Phosphoinositide 3-kinase regulatory subunit 4 OS=Homo sapiens GN=PIK3R4 PE=1 SV=3 - [PI3R4_HUMAN]	4.00533e+06	6.77583e+06	6.7483e+06	8.75978e+06
PIP	P12273	Prolactin-inducible protein OS=Homo sapiens GN=PIP PE=1 SV=1 - [PIP_HUMAN]	423841	981590	1.65981e+06	1.07867e+06
PITHD1	Q9GZP4	PITH domain-containing protein 1 OS=Homo sapiens GN=PITHD1 PE=1 SV=1 - [PITH1_HUMAN]	1.02204e+07	1.78873e+07	1.49651e+07	1.95068e+07
PITPNB	P48739	Phosphatidylinositol transfer protein beta isoform OS=Homo sapiens GN=PITPNB PE=1 SV=2 - [PIPNB_HUMAN]	765381	1.64777e+06	2.0493e+06	3.38517e+06
PITRM1	Q5JRX3	Presequence protease, mitochondrial OS=Homo sapiens GN=PITRM1 PE=1 SV=3 - [PREP_HUMAN]	9.01929e+06	1.5395e+07	1.67623e+07	2.29655e+07
PKM	P14618	Pyruvate kinase PKM OS=Homo sapiens GN=PKM PE=1 SV=4 - [KPYM_HUMAN]	1.81805e+07	3.14692e+07	2.90091e+07	4.22272e+07
PKN1	Q16512	Serine/threonine-protein kinase N1 OS=Homo sapiens GN=PKN1 PE=1 SV=2 - [PKN1_HUMAN]		422003	938882
PKN2	Q16513	Serine/threonine-protein kinase N2 OS=Homo sapiens GN=PKN2 PE=1 SV=1 - [PKN2_HUMAN]	506417	627500	503325	982186
PLAA	Q9Y263	Phospholipase A-2-activating protein OS=Homo sapiens GN=PLAA PE=1 SV=2 - [PLAP_HUMAN]	545338	890411	581345	918144
PLBD1	Q6P4A8	Phospholipase B-like 1 OS=Homo sapiens GN=PLBD1 PE=1 SV=2 - [PLBL1_HUMAN]		1.31331e+06	78451.6
PLD3	Q8IV08	Phospholipase D3 OS=Homo sapiens GN=PLD3 PE=1 SV=1 - [PLD3_HUMAN]		2.29598e+06	2.20431e+06	4.21122e+06
PLEC	Q15149	Plectin OS=Homo sapiens GN=PLEC PE=1 SV=3 - [PLEC_HUMAN]	219137	673626	1.31867e+06	909413
PLG	P00747	Plasminogen OS=Homo sapiens GN=PLG PE=1 SV=2 - [PLMN_HUMAN]	8.06769e+06	6.64423e+06	2.20638e+07	1.24276e+07
PLIN3	O60664	Perilipin-3 OS=Homo sapiens GN=PLIN3 PE=1 SV=3 - [PLIN3_HUMAN]			424899
PLK1	P53350	Serine/threonine-protein kinase PLK1 OS=Homo sapiens GN=PLK1 PE=1 SV=1 - [PLK1_HUMAN]			389197	886688
PLK2	Q9NYY3	Serine/threonine-protein kinase PLK2 OS=Homo sapiens GN=PLK2 PE=1 SV=3 - [PLK2_HUMAN]		1.92596e+06	1.33092e+06
PLOD1	Q02809	Procollagen-lysine,2-oxoglutarate 5-dioxygenase 1 OS=Homo sapiens GN=PLOD1 PE=1 SV=2 - [PLOD1_HUMAN]	1.00029e+08	1.75689e+08	1.59892e+08	1.75162e+08
PLOD3	O60568	Procollagen-lysine,2-oxoglutarate 5-dioxygenase 3 OS=Homo sapiens GN=PLOD3 PE=1 SV=1 - [PLOD3_HUMAN]	3.38218e+07	5.16285e+07	5.08226e+07	7.31722e+07
PLPP1	O14494	Lipid phosphate phosphohydrolase 1 OS=Homo sapiens GN=PPAP2A PE=1 SV=1 - [LPP1_HUMAN]	2.53389e+06		3.13167e+06	4.44239e+06
PLPP2	O43688	Lipid phosphate phosphohydrolase 2 OS=Homo sapiens GN=PPAP2C PE=1 SV=1 - [LPP2_HUMAN]		4.23489e+06
PLRG1	O43660	Pleiotropic regulator 1 OS=Homo sapiens GN=PLRG1 PE=1 SV=1 - [PLRG1_HUMAN]	5.50025e+06	4.28626e+06	6.20165e+06	1.10351e+07
PM20D2	Q8IYS1	Peptidase M20 domain-containing protein 2 OS=Homo sapiens GN=PM20D2 PE=1 SV=2 - [P20D2_HUMAN]	4.22072e+06	7.00413e+06	5.15217e+06	9.79903e+06
PMPCA	Q10713	Mitochondrial-processing peptidase subunit alpha OS=Homo sapiens GN=PMPCA PE=1 SV=2 - [MPPA_HUMAN]	5.38285e+06	7.04693e+06	1.00171e+07	1.68903e+07
PMPCB	O75439	Mitochondrial-processing peptidase subunit beta OS=Homo sapiens GN=PMPCB PE=1 SV=2 - [MPPB_HUMAN]	1.49598e+06	2.10766e+06	2.56148e+06	3.84973e+06
PNP	P00491	Purine nucleoside phosphorylase OS=Homo sapiens GN=PNP PE=1 SV=2 - [PNPH_HUMAN]	652840		919404	1.01161e+06
POC1A	Q8NBT0	POC1 centriolar protein homolog A OS=Homo sapiens GN=POC1A PE=1 SV=2 - [POC1A_HUMAN]	1.38463e+06	2.03236e+06	1.03134e+06	3.12866e+06
POFUT1	Q9H488	GDP-fucose protein O-fucosyltransferase 1 OS=Homo sapiens GN=POFUT1 PE=1 SV=1 - [OFUT1_HUMAN]		703029	680726	768204
POGZ	Q7Z3K3	Pogo transposable element with ZNF domain OS=Homo sapiens GN=POGZ PE=1 SV=2 - [POGZ_HUMAN]	1.00835e+06	730051	1.19577e+06	1.73615e+06
POLA1	P09884	DNA polymerase alpha catalytic subunit OS=Homo sapiens GN=POLA1 PE=1 SV=2 - [DPOLA_HUMAN]		303348	236781	390076
POLD1	P28340	DNA polymerase delta catalytic subunit OS=Homo sapiens GN=POLD1 PE=1 SV=2 - [DPOD1_HUMAN]	346922
POLDIP2	Q9Y2S7	Polymerase delta-interacting protein 2 OS=Homo sapiens GN=POLDIP2 PE=1 SV=1 - [PDIP2_HUMAN]	472555	2.12588e+06	1.60269e+06	3.37835e+06
POLR1A	O95602	DNA-directed RNA polymerase I subunit RPA1 OS=Homo sapiens GN=POLR1A PE=1 SV=2 - [RPA1_HUMAN]	537945	282697	734542	802119
POLR1E	Q9GZS1	DNA-directed RNA polymerase I subunit RPA49 OS=Homo sapiens OX=9606 GN=POLR1E PE=1 SV=3 - [RPA49_HUMAN]				1.079e+06
POLR2B	P30876	DNA-directed RNA polymerase II subunit RPB2 OS=Homo sapiens GN=POLR2B PE=1 SV=1 - [RPB2_HUMAN]			298064
POLRMT	O00411	DNA-directed RNA polymerase, mitochondrial OS=Homo sapiens GN=POLRMT PE=1 SV=2 - [RPOM_HUMAN]	1.34195e+06	1.9178e+06	1.87625e+06	2.85295e+06
PON2	Q15165	Serum paraoxonase/arylesterase 2 OS=Homo sapiens OX=9606 GN=PON2 PE=1 SV=4 - [PON2_HUMAN]		1.49394e+06		572727
POP1	Q99575	Ribonucleases P/MRP protein subunit POP1 OS=Homo sapiens GN=POP1 PE=1 SV=2 - [POP1_HUMAN]		1.10455e+06	318847	1.58857e+06
POR	P16435	NADPH--cytochrome P450 reductase OS=Homo sapiens GN=POR PE=1 SV=2 - [NCPR_HUMAN]		773328		796819
POT1	Q9NUX5	Protection of telomeres protein 1 OS=Homo sapiens GN=POT1 PE=1 SV=1 - [POTE1_HUMAN]		979102
PPA1	Q15181	Inorganic pyrophosphatase OS=Homo sapiens GN=PPA1 PE=1 SV=2 - [IPYR_HUMAN]	3.84048e+06	5.91076e+06	3.58708e+06	5.66789e+06
PPA2	Q9H2U2	Inorganic pyrophosphatase 2, mitochondrial OS=Homo sapiens GN=PPA2 PE=1 SV=2 - [IPYR2_HUMAN]	2.3653e+06	902485		2.50515e+06
PPAT	Q06203	Amidophosphoribosyltransferase OS=Homo sapiens GN=PPAT PE=1 SV=1 - [PUR1_HUMAN]		610114	967168	1.0693e+06
PPIA	P62937	Peptidyl-prolyl cis-trans isomerase A OS=Homo sapiens GN=PPIA PE=1 SV=2 - [PPIA_HUMAN]	9.51292e+06	6.40953e+06	6.42767e+06	1.06084e+07
PPIL4	Q8WUA2	Peptidyl-prolyl cis-trans isomerase-like 4 OS=Homo sapiens GN=PPIL4 PE=1 SV=1 - [PPIL4_HUMAN]		3.52367e+06	2.66495e+06	3.05156e+06
PPIP5K2	O43314	Inositol hexakisphosphate and diphosphoinositol-pentakisphosphate kinase 2 OS=Homo sapiens GN=PPIP5K2 PE=1 SV=3 - [VIP2_HUMAN]	1.21256e+06	861039	1.27581e+06	1.84133e+06
PPM1B	O75688	Protein phosphatase 1B OS=Homo sapiens GN=PPM1B PE=1 SV=1 - [PPM1B_HUMAN]	3.16099e+06	3.01941e+06	4.14367e+06	6.84252e+06
PPM1G	O15355	Protein phosphatase 1G OS=Homo sapiens GN=PPM1G PE=1 SV=1 - [PPM1G_HUMAN]	671779	1.79924e+06	2.3187e+06	2.78336e+06
PPME1	Q9Y570	Protein phosphatase methylesterase 1 OS=Homo sapiens GN=PPME1 PE=1 SV=3 - [PPME1_HUMAN]			1.0164e+06	1.7689e+06
PPP1CA	P62136	Serine/threonine-protein phosphatase PP1-alpha catalytic subunit OS=Homo sapiens GN=PPP1CA PE=1 SV=1 - [PP1A_HUMAN]	3.00181e+06		3.04851e+06	6.36639e+06
PPP1CC	P36873	Serine/threonine-protein phosphatase PP1-gamma catalytic subunit OS=Homo sapiens GN=PPP1CC PE=1 SV=1 - [PP1G_HUMAN]	2.42817e+06	3.30455e+06	2.75516e+06	4.43906e+06
PPP1R10	Q96QC0	Serine/threonine-protein phosphatase 1 regulatory subunit 10 OS=Homo sapiens GN=PPP1R10 PE=1 SV=1 - [PP1RA_HUMAN]	1.63517e+07	3.49773e+07	2.80523e+07	3.51929e+07
PPP2CA	P67775	Serine/threonine-protein phosphatase 2A catalytic subunit alpha isoform OS=Homo sapiens GN=PPP2CA PE=1 SV=1 - [PP2AA_HUMAN]	1.00756e+07	1.47913e+07	1.88201e+07	2.28877e+07
PPP2R1A	P30153	Serine/threonine-protein phosphatase 2A 65 kDa regulatory subunit A alpha isoform OS=Homo sapiens GN=PPP2R1A PE=1 SV=4 - [2AAA_HUMAN]	3.10059e+06	4.76843e+06	5.14601e+06	7.59155e+06
PPP3CC	P48454	Serine/threonine-protein phosphatase 2B catalytic subunit gamma isoform OS=Homo sapiens GN=PPP3CC PE=1 SV=3 - [PP2BC_HUMAN]	727678
PPP4C	P60510	Serine/threonine-protein phosphatase 4 catalytic subunit OS=Homo sapiens GN=PPP4C PE=1 SV=1 - [PP4C_HUMAN]	4.96204e+06	4.45224e+06	6.22647e+06	7.29675e+06
PPP5C	P53041	Serine/threonine-protein phosphatase 5 OS=Homo sapiens GN=PPP5C PE=1 SV=1 - [PPP5_HUMAN]	1.40906e+06	2.36774e+06	2.37811e+06	3.61789e+06
PPP6C	O00743	Serine/threonine-protein phosphatase 6 catalytic subunit OS=Homo sapiens GN=PPP6C PE=1 SV=1 - [PPP6_HUMAN]		848478	1.32655e+06	1.3029e+06
PPP6R3	Q5H9R7	Serine/threonine-protein phosphatase 6 regulatory subunit 3 OS=Homo sapiens GN=PPP6R3 PE=1 SV=2 - [PP6R3_HUMAN]			9.34119e+06	1.41661e+06
PRDX1	Q06830	Peroxiredoxin-1 OS=Homo sapiens GN=PRDX1 PE=1 SV=1 - [PRDX1_HUMAN]	2.88119e+07	4.43355e+07	5.35546e+07	6.50725e+07
PRDX2	P32119	Peroxiredoxin-2 OS=Homo sapiens GN=PRDX2 PE=1 SV=5 - [PRDX2_HUMAN]				2.87106e+07
PRDX3	P30048	Thioredoxin-dependent peroxide reductase, mitochondrial OS=Homo sapiens GN=PRDX3 PE=1 SV=3 - [PRDX3_HUMAN]	1.67597e+07	2.34141e+07	2.54195e+07	3.11739e+07
PRDX4	Q13162	Peroxiredoxin-4 OS=Homo sapiens GN=PRDX4 PE=1 SV=1 - [PRDX4_HUMAN]	1.63007e+07	3.69204e+07	3.19275e+07	5.04575e+07
PRDX6	P30041	Peroxiredoxin-6 OS=Homo sapiens GN=PRDX6 PE=1 SV=3 - [PRDX6_HUMAN]	1.30965e+06	889509		1.90751e+06
PREB	Q9HCU5	Prolactin regulatory element-binding protein OS=Homo sapiens GN=PREB PE=1 SV=2 - [PREB_HUMAN]	3.35728e+06	4.13628e+06	1.69799e+06	5.12663e+06
PREP	P48147	Prolyl endopeptidase OS=Homo sapiens GN=PREP PE=1 SV=2 - [PPCE_HUMAN]	1.37271e+06	1.84572e+06	2.69993e+06	5.23791e+06
PRICKLE3	O43900	Prickle-like protein 3 OS=Homo sapiens GN=PRICKLE3 PE=1 SV=2 - [PRIC3_HUMAN]	943361	2.39782e+06	3.18389e+06	3.03736e+06
PRKAA1	Q13131	5'-AMP-activated protein kinase catalytic subunit alpha-1 OS=Homo sapiens GN=PRKAA1 PE=1 SV=4 - [AAPK1_HUMAN]	5.82691e+06	1.19591e+07	9.31451e+06	1.4309e+07
PRKACA	P17612	cAMP-dependent protein kinase catalytic subunit alpha OS=Homo sapiens GN=PRKACA PE=1 SV=2 - [KAPCA_HUMAN]			3.49768e+06
PRKCI	P41743	Protein kinase C iota type OS=Homo sapiens GN=PRKCI PE=1 SV=2 - [KPCI_HUMAN]	6.32414e+06	9.02783e+06	1.10634e+07	1.58333e+07
PRKDC	P78527	DNA-dependent protein kinase catalytic subunit OS=Homo sapiens GN=PRKDC PE=1 SV=3 - [PRKDC_HUMAN]	1.23033e+06	2.11089e+06	2.68938e+06	2.90456e+06
PRMT1	Q99873	Protein arginine N-methyltransferase 1 OS=Homo sapiens OX=9606 GN=PRMT1 PE=1 SV=3 - [ANM1_HUMAN]	1.96581e+07	3.61588e+07	3.97639e+07	4.811e+07
PRMT3	O60678	Protein arginine N-methyltransferase 3 OS=Homo sapiens OX=9606 GN=PRMT3 PE=1 SV=4 - [ANM3_HUMAN]	2.25149e+06	4.13007e+06	4.57278e+06	7.21956e+06
PRMT5	O14744	Protein arginine N-methyltransferase 5 OS=Homo sapiens GN=PRMT5 PE=1 SV=4 - [ANM5_HUMAN]	2.53559e+07	4.72322e+07	3.91882e+07	5.5037e+07
PRMT7	Q9NVM4	Protein arginine N-methyltransferase 7 OS=Homo sapiens GN=PRMT7 PE=1 SV=1 - [ANM7_HUMAN]	5.77491e+06	1.08007e+07	9.50688e+06	1.47769e+07
PRPF19	Q9UMS4	Pre-mRNA-processing factor 19 OS=Homo sapiens GN=PRPF19 PE=1 SV=1 - [PRP19_HUMAN]	1.91861e+07	2.84908e+07	2.56041e+07	4.11435e+07
PRPF38A	Q8NAV1	Pre-mRNA-splicing factor 38A OS=Homo sapiens GN=PRPF38A PE=1 SV=1 - [PR38A_HUMAN]	8.74442e+06	1.35312e+07	1.28594e+07	1.66566e+07
PRPF4	O43172	U4/U6 small nuclear ribonucleoprotein Prp4 OS=Homo sapiens GN=PRPF4 PE=1 SV=2 - [PRP4_HUMAN]	2.29924e+06	4.06669e+06	3.40127e+06	7.94656e+06
PRPF40A	O75400	Pre-mRNA-processing factor 40 homolog A OS=Homo sapiens GN=PRPF40A PE=1 SV=2 - [PR40A_HUMAN]	1.12041e+07	1.30222e+07	1.85281e+07	2.64858e+07
PRPF4B	Q13523	Serine/threonine-protein kinase PRP4 homolog OS=Homo sapiens GN=PRPF4B PE=1 SV=3 - [PRP4B_HUMAN]	6.81137e+06	1.42347e+07	1.13038e+07	1.42021e+07
PRPF8	Q6P2Q9	Pre-mRNA-processing-splicing factor 8 OS=Homo sapiens GN=PRPF8 PE=1 SV=2 - [PRP8_HUMAN]	4.7561e+06	7.15124e+06	8.1651e+06	1.06005e+07
PRPS1	P60891	Ribose-phosphate pyrophosphokinase 1 OS=Homo sapiens GN=PRPS1 PE=1 SV=2 - [PRPS1_HUMAN]	4.5551e+06	7.11529e+06	6.34713e+06	1.09244e+07
PRPS2	P11908	Ribose-phosphate pyrophosphokinase 2 OS=Homo sapiens GN=PRPS2 PE=1 SV=2 - [PRPS2_HUMAN]	7.80818e+06	8.16166e+06	7.34353e+06	1.19475e+07
PRSS1	P07477	Trypsin-1 OS=Homo sapiens GN=PRSS1 PE=1 SV=1 - [TRY1_HUMAN]	2.80803e+06	5.78518e+07	1.17557e+07	3.84825e+07
PSAT1	Q9Y617	Phosphoserine aminotransferase OS=Homo sapiens GN=PSAT1 PE=1 SV=2 - [SERC_HUMAN]	2.37986e+06	4.64181e+06	3.62646e+06	5.91517e+06
PSEN1	P49768	Presenilin-1 OS=Homo sapiens GN=PSEN1 PE=1 SV=1 - [PSN1_HUMAN]		251016	213227
PSMA1	P25786	Proteasome subunit alpha type-1 OS=Homo sapiens GN=PSMA1 PE=1 SV=1 - [PSA1_HUMAN]	2.27167e+06	3.06425e+06	2.44395e+06	5.2965e+06
PSMA4	P25789	Proteasome subunit alpha type-4 OS=Homo sapiens GN=PSMA4 PE=1 SV=1 - [PSA4_HUMAN]	122824	1.98803e+06	2.63613e+06	5.44676e+06
PSMA6	P60900	Proteasome subunit alpha type-6 OS=Homo sapiens GN=PSMA6 PE=1 SV=1 - [PSA6_HUMAN]	1.53986e+06		2.24918e+06
PSMB5	P28074	Proteasome subunit beta type-5 OS=Homo sapiens GN=PSMB5 PE=1 SV=3 - [PSB5_HUMAN]	1.07446e+06	1.04267e+06	1.36679e+06	1.99308e+06
PSMB6	P28072	Proteasome subunit beta type-6 OS=Homo sapiens GN=PSMB6 PE=1 SV=4 - [PSB6_HUMAN]		1.26555e+06		1.98189e+06
PSMC1	P62191	26S protease regulatory subunit 4 OS=Homo sapiens GN=PSMC1 PE=1 SV=1 - [PRS4_HUMAN]	758480		653984
PSMC2	P35998	26S protease regulatory subunit 7 OS=Homo sapiens GN=PSMC2 PE=1 SV=3 - [PRS7_HUMAN]	393623	485005	499960
PSMC6	P62333	26S protease regulatory subunit 10B OS=Homo sapiens GN=PSMC6 PE=1 SV=1 - [PRS10_HUMAN]		588538		473361
PSMD1	Q99460	26S proteasome non-ATPase regulatory subunit 1 OS=Homo sapiens GN=PSMD1 PE=1 SV=2 - [PSMD1_HUMAN]	4.81601e+06	8.55768e+06	7.47701e+06	1.00708e+07
PSMD12	O00232	26S proteasome non-ATPase regulatory subunit 12 OS=Homo sapiens GN=PSMD12 PE=1 SV=3 - [PSD12_HUMAN]	663176	527582	1.18522e+06	1.04968e+06
PSMD13	Q9UNM6	26S proteasome non-ATPase regulatory subunit 13 OS=Homo sapiens GN=PSMD13 PE=1 SV=2 - [PSD13_HUMAN]	1.73716e+06	1.67e+06	1.68369e+06	2.11834e+06
PSMD14	O00487	26S proteasome non-ATPase regulatory subunit 14 OS=Homo sapiens GN=PSMD14 PE=1 SV=1 - [PSDE_HUMAN]	1.90254e+07	1.53609e+07	1.85543e+07	3.15179e+07
PSMD2	Q13200	26S proteasome non-ATPase regulatory subunit 2 OS=Homo sapiens GN=PSMD2 PE=1 SV=3 - [PSMD2_HUMAN]	6.67726e+06	1.03294e+07	1.08314e+07	1.64487e+07
PSMD3	O43242	26S proteasome non-ATPase regulatory subunit 3 OS=Homo sapiens GN=PSMD3 PE=1 SV=2 - [PSMD3_HUMAN]	3.12516e+06	5.57213e+06	6.11469e+06	7.28823e+06
PSMD4	P55036	26S proteasome non-ATPase regulatory subunit 4 OS=Homo sapiens GN=PSMD4 PE=1 SV=1 - [PSMD4_HUMAN]				835412
PSMD5	Q16401	26S proteasome non-ATPase regulatory subunit 5 OS=Homo sapiens GN=PSMD5 PE=1 SV=3 - [PSMD5_HUMAN]	1.24776e+06	1.65955e+06	1.61962e+06	2.12792e+06
PSMD6	Q15008	26S proteasome non-ATPase regulatory subunit 6 OS=Homo sapiens GN=PSMD6 PE=1 SV=1 - [PSMD6_HUMAN]	3.76542e+06	9.18283e+06	8.5628e+06	1.25068e+07
PSMF1	Q92530	Proteasome inhibitor PI31 subunit OS=Homo sapiens GN=PSMF1 PE=1 SV=2 - [PSMF1_HUMAN]	5.9818e+06	6.63489e+06	9.77687e+06	1.06731e+07
PSMG1	O95456	Proteasome assembly chaperone 1 OS=Homo sapiens GN=PSMG1 PE=1 SV=1 - [PSMG1_HUMAN]	1.47635e+06	2.88991e+06	3.07077e+06	3.73496e+06
PSMG2	Q969U7	Proteasome assembly chaperone 2 OS=Homo sapiens GN=PSMG2 PE=1 SV=1 - [PSMG2_HUMAN]			716786
PTAR1	Q7Z6K3	Protein prenyltransferase alpha subunit repeat-containing protein 1 OS=Homo sapiens GN=PTAR1 PE=1 SV=2 - [PTAR1_HUMAN]		1.97246e+06		2.22838e+06
PTBP1	P26599	Polypyrimidine tract-binding protein 1 OS=Homo sapiens GN=PTBP1 PE=1 SV=1 - [PTBP1_HUMAN]	1.47133e+07	2.11432e+07	2.52004e+07	3.69458e+07
PTBP3	O95758	Polypyrimidine tract-binding protein 3 OS=Homo sapiens GN=PTBP3 PE=1 SV=2 - [PTBP3_HUMAN]			4.52707e+06	5.88463e+06
PTDSS1	P48651	Phosphatidylserine synthase 1 OS=Homo sapiens GN=PTDSS1 PE=1 SV=1 - [PTSS1_HUMAN]	1.34298e+06	2.40702e+06	2.49153e+06	3.93653e+06
PTER	Q96BW5	Phosphotriesterase-related protein OS=Homo sapiens GN=PTER PE=1 SV=1 - [PTER_HUMAN]	3.11317e+06	5.19063e+06	6.14022e+06	1.12394e+07
PTGR1	Q14914	Prostaglandin reductase 1 OS=Homo sapiens GN=PTGR1 PE=1 SV=2 - [PTGR1_HUMAN]	1.746e+06	2.64905e+06	4.82895e+06	3.87585e+06
PTMA	P06454	Prothymosin alpha OS=Homo sapiens GN=PTMA PE=1 SV=2 - [PTMA_HUMAN]	1.24617e+06	661386	667543
PTPA	Q15257	Serine/threonine-protein phosphatase 2A activator OS=Homo sapiens GN=PPP2R4 PE=1 SV=3 - [PTPA_HUMAN]	3.43868e+06	6.2067e+06	5.2354e+06	6.63418e+06
PTPN1	P18031	Tyrosine-protein phosphatase non-receptor type 1 OS=Homo sapiens GN=PTPN1 PE=1 SV=1 - [PTN1_HUMAN]	2.0068e+06	3.10265e+06	2.91822e+06	4.05209e+06
PTPN11	Q06124	Tyrosine-protein phosphatase non-receptor type 11 OS=Homo sapiens GN=PTPN11 PE=1 SV=2 - [PTN11_HUMAN]	3.22007e+06	3.33426e+06	4.13116e+06	7.12379e+06
PTPN12	Q05209	Tyrosine-protein phosphatase non-receptor type 12 OS=Homo sapiens GN=PTPN12 PE=1 SV=3 - [PTN12_HUMAN]				525364
PTPN14	Q15678	Tyrosine-protein phosphatase non-receptor type 14 OS=Homo sapiens GN=PTPN14 PE=1 SV=2 - [PTN14_HUMAN]				1.19449e+06
PTPN2	P17706	Tyrosine-protein phosphatase non-receptor type 2 OS=Homo sapiens GN=PTPN2 PE=1 SV=2 - [PTN2_HUMAN]				1.31996e+06
PTPN23	Q9H3S7	Tyrosine-protein phosphatase non-receptor type 23 OS=Homo sapiens GN=PTPN23 PE=1 SV=1 - [PTN23_HUMAN]	2.08918e+06	2.97729e+06	2.0714e+06	2.47787e+06
PTPN3	P26045	Tyrosine-protein phosphatase non-receptor type 3 OS=Homo sapiens GN=PTPN3 PE=1 SV=2 - [PTN3_HUMAN]	1.44261e+06	3.46274e+06	4.28225e+06	3.49331e+06
PUM1	Q14671	Pumilio homolog 1 OS=Homo sapiens GN=PUM1 PE=1 SV=3 - [PUM1_HUMAN]	1.86387e+06	3.89795e+06	3.14218e+06	4.28158e+06
PUS1	Q9Y606	tRNA pseudouridine synthase A, mitochondrial OS=Homo sapiens GN=PUS1 PE=1 SV=3 - [TRUA_HUMAN]			450420	775113
PUSL1	Q8N0Z8	tRNA pseudouridine synthase-like 1 OS=Homo sapiens GN=PUSL1 PE=1 SV=1 - [PUSL1_HUMAN]				223580
PWP2	Q15269	Periodic tryptophan protein 2 homolog OS=Homo sapiens GN=PWP2 PE=1 SV=2 - [PWP2_HUMAN]	2.36881e+06	4.60492e+06	4.84556e+06	6.38725e+06
PXN	P49023	Paxillin OS=Homo sapiens GN=PXN PE=1 SV=3 - [PAXI_HUMAN]	832939	927732	1.15093e+06	2.79062e+06
PYGB	P11216	Glycogen phosphorylase, brain form OS=Homo sapiens GN=PYGB PE=1 SV=5 - [PYGB_HUMAN]	5.46638e+07	7.57385e+07	8.00629e+07	1.04745e+08
PYGL	P06737	Glycogen phosphorylase, liver form OS=Homo sapiens GN=PYGL PE=1 SV=4 - [PYGL_HUMAN]	4.43758e+07	6.14389e+07	5.41311e+07	7.95115e+07
PZP	P20742	Pregnancy zone protein OS=Homo sapiens GN=PZP PE=1 SV=4 - [PZP_HUMAN]	2.93795e+06
QARS	P47897	Glutamine--tRNA ligase OS=Homo sapiens GN=QARS PE=1 SV=1 - [SYQ_HUMAN]	719140	1.21525e+06		1.67048e+06
QSER1	Q2KHR3	Glutamine and serine-rich protein 1 OS=Homo sapiens GN=QSER1 PE=1 SV=3 - [QSER1_HUMAN]				322133
QTRT1	Q9BXR0	Queuine tRNA-ribosyltransferase OS=Homo sapiens GN=QTRT1 PE=1 SV=3 - [TGT_HUMAN]	2.11708e+06	2.44442e+06	2.38378e+06	4.55215e+06
QTRT2	Q9H974	Queuine tRNA-ribosyltransferase subunit QTRTD1 OS=Homo sapiens GN=QTRTD1 PE=1 SV=1 - [QTRD1_HUMAN]	1.01269e+07	1.83967e+07	1.71495e+07	2.67464e+07
RAB10	P61026	Ras-related protein Rab-10 OS=Homo sapiens GN=RAB10 PE=1 SV=1 - [RAB10_HUMAN]	1.31814e+07	6.50533e+06	1.74587e+07	2.58448e+07
RAB11FIP5	Q9BXF6	Rab11 family-interacting protein 5 OS=Homo sapiens GN=RAB11FIP5 PE=1 SV=1 - [RFIP5_HUMAN]	787287	1.03727e+06	1.10796e+06	1.71345e+06
RAB1A	P62820	Ras-related protein Rab-1A OS=Homo sapiens GN=RAB1A PE=1 SV=3 - [RAB1A_HUMAN]	1.53169e+07	8.90087e+06	1.83401e+07	2.33552e+07
RAB1B	Q9H0U4	Ras-related protein Rab-1B OS=Homo sapiens GN=RAB1B PE=1 SV=1 - [RAB1B_HUMAN]	1.62041e+07	9.77573e+06	1.78607e+07	2.33552e+07
RAB27B	O00194	Ras-related protein Rab-27B OS=Homo sapiens GN=RAB27B PE=1 SV=4 - [RB27B_HUMAN]		672087
RAB2A	P61019	Ras-related protein Rab-2A OS=Homo sapiens GN=RAB2A PE=1 SV=1 - [RAB2A_HUMAN]	7.05137e+06	1.10197e+07	1.2415e+07	1.55626e+07
RAB32	Q13637	Ras-related protein Rab-32 OS=Homo sapiens GN=RAB32 PE=1 SV=3 - [RAB32_HUMAN]	1.2083e+06	1.1428e+06	1.65652e+06	948500
RAB34	Q9BZG1	Ras-related protein Rab-34 OS=Homo sapiens GN=RAB34 PE=1 SV=1 - [RAB34_HUMAN]	1.55334e+06	2.05777e+06	2.11387e+06	2.5527e+06
RAB3GAP1	Q15042	Rab3 GTPase-activating protein catalytic subunit OS=Homo sapiens GN=RAB3GAP1 PE=1 SV=3 - [RB3GP_HUMAN]			540133
RAB3GAP2	Q9H2M9	Rab3 GTPase-activating protein non-catalytic subunit OS=Homo sapiens GN=RAB3GAP2 PE=1 SV=1 - [RBGPR_HUMAN]	927993	1.55248e+06	1.30579e+06	2.18379e+06
RAB7A	P51149	Ras-related protein Rab-7a OS=Homo sapiens GN=RAB7A PE=1 SV=1 - [RAB7A_HUMAN]	1.22046e+06	2.09005e+06
RAB8A	P61006	Ras-related protein Rab-8A OS=Homo sapiens GN=RAB8A PE=1 SV=1 - [RAB8A_HUMAN]	1.24952e+07	4.54001e+06	1.48883e+07	1.86318e+07
RABEPK	Q7Z6M1	Rab9 effector protein with kelch motifs OS=Homo sapiens GN=RABEPK PE=1 SV=1 - [RABEK_HUMAN]	823407	739625	460899	2.89948e+06
RABGGTB	P53611	Geranylgeranyl transferase type-2 subunit beta OS=Homo sapiens GN=RABGGTB PE=1 SV=2 - [PGTB2_HUMAN]				2.18562e+06
RAC1	P63000	Ras-related C3 botulinum toxin substrate 1 OS=Homo sapiens GN=RAC1 PE=1 SV=1 - [RAC1_HUMAN]	9.78359e+06	2.22676e+07	1.66693e+07	1.90378e+07
RACK1	P63244	Guanine nucleotide-binding protein subunit beta-2-like 1 OS=Homo sapiens GN=GNB2L1 PE=1 SV=3 - [GBLP_HUMAN]	2.0687e+07	3.83933e+07	3.42819e+07	5.34016e+07
RAD23A	P54725	UV excision repair protein RAD23 homolog A OS=Homo sapiens GN=RAD23A PE=1 SV=1 - [RD23A_HUMAN]	2.50144e+06	3.36128e+06	2.5715e+06	2.19051e+06
RAD23B	P54727	UV excision repair protein RAD23 homolog B OS=Homo sapiens GN=RAD23B PE=1 SV=1 - [RD23B_HUMAN]	2.50962e+06		1.01657e+06
RAE1	P78406	mRNA export factor OS=Homo sapiens GN=RAE1 PE=1 SV=1 - [RAE1L_HUMAN]			996569	1.48902e+06
RAF1	P04049	RAF proto-oncogene serine/threonine-protein kinase OS=Homo sapiens GN=RAF1 PE=1 SV=1 - [RAF1_HUMAN]		3.05941e+06		1.37525e+06
RALGAPA1	Q6GYQ0	Ral GTPase-activating protein subunit alpha-1 OS=Homo sapiens GN=RALGAPA1 PE=1 SV=1 - [RGPA1_HUMAN]	523785
RAN	P62826	GTP-binding nuclear protein Ran OS=Homo sapiens GN=RAN PE=1 SV=3 - [RAN_HUMAN]	9.39472e+06	1.44492e+07	1.64329e+07	2.20705e+07
RANBP10	Q6VN20	Ran-binding protein 10 OS=Homo sapiens GN=RANBP10 PE=1 SV=1 - [RBP10_HUMAN]	5.18392e+06	8.30008e+06	8.38109e+06	1.20616e+07
RANBP2	P49792	E3 SUMO-protein ligase RanBP2 OS=Homo sapiens GN=RANBP2 PE=1 SV=2 - [RBP2_HUMAN]	1.97936e+06	3.59086e+06	4.81472e+06	4.99388e+06
RANBP9	Q96S59	Ran-binding protein 9 OS=Homo sapiens GN=RANBP9 PE=1 SV=1 - [RANB9_HUMAN]	3.13123e+06	4.8049e+06	4.02933e+06	5.03042e+06
RANGAP1	P46060	Ran GTPase-activating protein 1 OS=Homo sapiens GN=RANGAP1 PE=1 SV=1 - [RAGP1_HUMAN]	765912	809371	2.84923e+06	1.57169e+06
RAPGEF6	Q8TEU7	Rap guanine nucleotide exchange factor 6 OS=Homo sapiens GN=RAPGEF6 PE=1 SV=2 - [RPGF6_HUMAN]	796911	1.70736e+06	1.69558e+06	2.37861e+06
RARS	P54136	Arginine--tRNA ligase, cytoplasmic OS=Homo sapiens GN=RARS PE=1 SV=2 - [SYRC_HUMAN]	1.60379e+06	1.78338e+06	1.59092e+06	1.90221e+06
RAVER1	Q8IY67	Ribonucleoprotein PTB-binding 1 OS=Homo sapiens GN=RAVER1 PE=1 SV=1 - [RAVR1_HUMAN]		1.16673e+06		2.1491e+06
RAVER2	Q9HCJ3	Ribonucleoprotein PTB-binding 2 OS=Homo sapiens GN=RAVER2 PE=1 SV=2 - [RAVR2_HUMAN]	4.15646e+06	3.21683e+06	4.57385e+06	7.32411e+06
RBBP4	Q09028	Histone-binding protein RBBP4 OS=Homo sapiens GN=RBBP4 PE=1 SV=3 - [RBBP4_HUMAN]	1.04591e+08	1.19914e+08	8.68712e+07	2.29956e+08
RBBP7	Q16576	Histone-binding protein RBBP7 OS=Homo sapiens GN=RBBP7 PE=1 SV=1 - [RBBP7_HUMAN]	1.047e+08	1.47808e+08	1.20179e+08	2.30053e+08
RBM14	Q96PK6	RNA-binding protein 14 OS=Homo sapiens GN=RBM14 PE=1 SV=2 - [RBM14_HUMAN]				414957
RBM15B	Q8NDT2	Putative RNA-binding protein 15B OS=Homo sapiens GN=RBM15B PE=1 SV=3 - [RB15B_HUMAN]	3.07579e+07	5.88893e+07	5.04033e+07	7.51562e+07
RBM19	Q9Y4C8	Probable RNA-binding protein 19 OS=Homo sapiens GN=RBM19 PE=1 SV=3 - [RBM19_HUMAN]				457773
RBM27	Q9P2N5	RNA-binding protein 27 OS=Homo sapiens GN=RBM27 PE=1 SV=2 - [RBM27_HUMAN]	1.5481e+06	2.58207e+06	2.61093e+06	3.66932e+06
RBM33	Q96EV2	RNA-binding protein 33 OS=Homo sapiens GN=RBM33 PE=1 SV=3 - [RBM33_HUMAN]	5.4364e+06	1.34134e+07	1.10624e+07	1.17131e+07
RBM39	Q14498	RNA-binding protein 39 OS=Homo sapiens GN=RBM39 PE=1 SV=2 - [RBM39_HUMAN]		710458	753821
RBM4	Q9BWF3	RNA-binding protein 4 OS=Homo sapiens GN=RBM4 PE=1 SV=1 - [RBM4_HUMAN]		1.00613e+06
RBM7	Q9Y580	RNA-binding protein 7 OS=Homo sapiens GN=RBM7 PE=1 SV=1 - [RBM7_HUMAN]	5.80335e+06	7.1719e+06	4.53394e+06	1.16633e+07
RCC1	P18754	Regulator of chromosome condensation OS=Homo sapiens GN=RCC1 PE=1 SV=1 - [RCC1_HUMAN]	886092	1.93957e+06	1.32631e+06	3.18511e+06
RCC1L	Q96I51	Williams-Beuren syndrome chromosomal region 16 protein OS=Homo sapiens GN=WBSCR16 PE=1 SV=2 - [WBS16_HUMAN]		436904
RCC2	Q9P258	Protein RCC2 OS=Homo sapiens GN=RCC2 PE=1 SV=2 - [RCC2_HUMAN]				1.98703e+06
RCN1	Q15293	Reticulocalbin-1 OS=Homo sapiens GN=RCN1 PE=1 SV=1 - [RCN1_HUMAN]			759027	968566
RDH11	Q8TC12	Retinol dehydrogenase 11 OS=Homo sapiens GN=RDH11 PE=1 SV=2 - [RDH11_HUMAN]	8.66759e+07	1.52404e+08	1.34546e+08	1.6535e+08
RECQL	P46063	ATP-dependent DNA helicase Q1 OS=Homo sapiens GN=RECQL PE=1 SV=3 - [RECQ1_HUMAN]	1.86004e+06	2.12428e+06	2.56354e+06	4.19088e+06
RECQL4	O94761	ATP-dependent DNA helicase Q4 OS=Homo sapiens OX=9606 GN=RECQL4 PE=1 SV=2 - [RECQ4_HUMAN]		339686	369300
REPIN1	Q9BWE0	Replication initiator 1 OS=Homo sapiens GN=REPIN1 PE=1 SV=1 - [REPI1_HUMAN]	3.68366e+06	5.50497e+06	5.36735e+06	8.29565e+06
RER1	O15258	Protein RER1 OS=Homo sapiens GN=RER1 PE=1 SV=1 - [RER1_HUMAN]	574752	3.92741e+06	4.8057e+06	4.74e+06
RERE	Q9P2R6	Arginine-glutamic acid dipeptide repeats protein OS=Homo sapiens GN=RERE PE=1 SV=2 - [RERE_HUMAN]	1.03058e+06	1.90312e+06	1.08661e+06	1.27876e+06
REST	Q13127	RE1-silencing transcription factor OS=Homo sapiens GN=REST PE=1 SV=3 - [REST_HUMAN]			718417	3.24836e+06
RHEB	Q15382	GTP-binding protein Rheb OS=Homo sapiens GN=RHEB PE=1 SV=1 - [RHEB_HUMAN]	637117	1.86101e+06	2.34838e+06	3.57363e+06
RHOA	P61586	Transforming protein RhoA OS=Homo sapiens GN=RHOA PE=1 SV=1 - [RHOA_HUMAN]			316025	661873
RHOC	P08134	Rho-related GTP-binding protein RhoC OS=Homo sapiens GN=RHOC PE=1 SV=1 - [RHOC_HUMAN]			316025
RHOG	P84095	Rho-related GTP-binding protein RhoG OS=Homo sapiens GN=RHOG PE=1 SV=1 - [RHOG_HUMAN]	5.40237e+06	9.28768e+06	8.95203e+06	9.33334e+06
RHOT2	Q8IXI1	Mitochondrial Rho GTPase 2 OS=Homo sapiens GN=RHOT2 PE=1 SV=2 - [MIRO2_HUMAN]	1.41074e+06	1.28187e+06	1.24199e+06	2.57414e+06
RICTOR	Q6R327	Rapamycin-insensitive companion of mTOR OS=Homo sapiens GN=RICTOR PE=1 SV=1 - [RICTR_HUMAN]	1.86626e+06	1.58745e+06	1.2933e+06	2.52819e+06
RIOK2	Q9BVS4	Serine/threonine-protein kinase RIO2 OS=Homo sapiens GN=RIOK2 PE=1 SV=2 - [RIOK2_HUMAN]	4.24729e+06	4.98885e+06	6.72116e+06	1.04419e+07
RIOX2	Q8IUF8	Bifunctional lysine-specific demethylase and histidyl-hydroxylase MINA OS=Homo sapiens GN=MINA PE=1 SV=1 - [MINA_HUMAN]				810088
RIPK2	O43353	Receptor-interacting serine/threonine-protein kinase 2 OS=Homo sapiens GN=RIPK2 PE=1 SV=2 - [RIPK2_HUMAN]	1.85469e+06		1.86624e+06	2.13407e+06
RIPK4	P57078	Receptor-interacting serine/threonine-protein kinase 4 OS=Homo sapiens GN=RIPK4 PE=1 SV=1 - [RIPK4_HUMAN]	366172	670559	545612
RLF	Q13129	Zinc finger protein Rlf OS=Homo sapiens GN=RLF PE=1 SV=2 - [RLF_HUMAN]			709781	1.14071e+06
RNF111	Q6ZNA4	E3 ubiquitin-protein ligase Arkadia OS=Homo sapiens GN=RNF111 PE=1 SV=3 - [RN111_HUMAN]			1.04613e+06	1.17217e+06
RNF181	Q9P0P0	E3 ubiquitin-protein ligase RNF181 OS=Homo sapiens GN=RNF181 PE=1 SV=1 - [RN181_HUMAN]			586938
RNF213	Q63HN8	E3 ubiquitin-protein ligase RNF213 OS=Homo sapiens GN=RNF213 PE=1 SV=3 - [RN213_HUMAN]	1.78401e+06	952016	1.20588e+06	1.27801e+06
RNFT2	Q96EX2	RING finger and transmembrane domain-containing protein 2 OS=Homo sapiens GN=RNFT2 PE=2 SV=2 - [RNFT2_HUMAN]	2.00574e+06	3.88202e+06	2.96356e+06	5.09016e+06
RNH1	P13489	Ribonuclease inhibitor OS=Homo sapiens GN=RNH1 PE=1 SV=2 - [RINI_HUMAN]	1.30518e+06	2.16666e+06	1.82413e+06	2.70879e+06
RNPEP	Q9H4A4	Aminopeptidase B OS=Homo sapiens GN=RNPEP PE=1 SV=2 - [AMPB_HUMAN]	2.75702e+06	4.67597e+06	3.74737e+06	5.34075e+06
RPL10	P27635	60S ribosomal protein L10 OS=Homo sapiens GN=RPL10 PE=1 SV=4 - [RL10_HUMAN]	5.83028e+06	1.07369e+07	1.48767e+07	2.79059e+07
RPL10A	P62906	60S ribosomal protein L10a OS=Homo sapiens GN=RPL10A PE=1 SV=2 - [RL10A_HUMAN]	1.74992e+07	3.7463e+07	2.72953e+07	5.82594e+07
RPL12	P30050	60S ribosomal protein L12 OS=Homo sapiens GN=RPL12 PE=1 SV=1 - [RL12_HUMAN]	3.25157e+06	4.68875e+06	4.41412e+06	6.75754e+06
RPL13	P26373	60S ribosomal protein L13 OS=Homo sapiens GN=RPL13 PE=1 SV=4 - [RL13_HUMAN]	1.458e+07	2.47274e+07	2.5236e+07	3.35376e+07
RPL15	P61313	60S ribosomal protein L15 OS=Homo sapiens GN=RPL15 PE=1 SV=2 - [RL15_HUMAN]	7.8383e+08	1.31586e+09	1.28503e+09	1.83757e+09
RPL17	P18621	60S ribosomal protein L17 OS=Homo sapiens GN=RPL17 PE=1 SV=3 - [RL17_HUMAN]	3.24027e+06	3.88197e+06	3.06494e+06	6.59881e+06
RPL18	Q07020	60S ribosomal protein L18 OS=Homo sapiens GN=RPL18 PE=1 SV=2 - [RL18_HUMAN]	6.54796e+06	1.48474e+07	1.47222e+07	1.59894e+07
RPL18A	Q02543	60S ribosomal protein L18a OS=Homo sapiens GN=RPL18A PE=1 SV=2 - [RL18A_HUMAN]	2.89362e+07	4.4025e+07	5.03649e+07	8.25513e+07
RPL19	P84098	60S ribosomal protein L19 OS=Homo sapiens GN=RPL19 PE=1 SV=1 - [RL19_HUMAN]		1.09442e+07		1.25487e+07
RPL21	P46778	60S ribosomal protein L21 OS=Homo sapiens GN=RPL21 PE=1 SV=2 - [RL21_HUMAN]		1.07561e+07	6.5885e+06	1.68877e+07
RPL22	P35268	60S ribosomal protein L22 OS=Homo sapiens GN=RPL22 PE=1 SV=2 - [RL22_HUMAN]	2945607	3.79701e+06
RPL27A	P46776	60S ribosomal protein L27a OS=Homo sapiens GN=RPL27A PE=1 SV=2 - [RL27A_HUMAN]	3.64388e+09	4.44087e+09	4.86963e+09	4.13665e+09
RPL28	P46779	60S ribosomal protein L28 OS=Homo sapiens GN=RPL28 PE=1 SV=3 - [RL28_HUMAN]			1.32889e+06
RPL29	P47914	60S ribosomal protein L29 OS=Homo sapiens GN=RPL29 PE=1 SV=2 - [RL29_HUMAN]				5.82619e+06
RPL3	P39023	60S ribosomal protein L3 OS=Homo sapiens GN=RPL3 PE=1 SV=2 - [RL3_HUMAN]	1.69313e+07	1.78872e+07	2.38054e+07	3.93681e+07
RPL30	P62888	60S ribosomal protein L30 OS=Homo sapiens GN=RPL30 PE=1 SV=2 - [RL30_HUMAN]	1.53763e+06	2.66512e+06	2.13985e+06	3.88715e+06
RPL4	P36578	60S ribosomal protein L4 OS=Homo sapiens GN=RPL4 PE=1 SV=5 - [RL4_HUMAN]	1.75073e+06	2.65428e+06	3.49191e+06	4.32409e+06
RPL7	P18124	60S ribosomal protein L7 OS=Homo sapiens GN=RPL7 PE=1 SV=1 - [RL7_HUMAN]	3.64265e+06	3.60866e+06	4.59328e+06	7.131e+06
RPL7A	P62424	60S ribosomal protein L7a OS=Homo sapiens GN=RPL7A PE=1 SV=2 - [RL7A_HUMAN]	1.7265e+06	2.27655e+06	1.9383e+06	2.77644e+06
RPL8	P62917	60S ribosomal protein L8 OS=Homo sapiens GN=RPL8 PE=1 SV=2 - [RL8_HUMAN]	2.58243e+07	5.25637e+07	4.30969e+07	1.07921e+08
RPLP0	P05388	60S acidic ribosomal protein P0 OS=Homo sapiens GN=RPLP0 PE=1 SV=1 - [RLA0_HUMAN]	4.04386e+06	5.12785e+06	6.02022e+06	6.28219e+06
RPLP2	P05387	60S acidic ribosomal protein P2 OS=Homo sapiens GN=RPLP2 PE=1 SV=1 - [RLA2_HUMAN]		606739
RPN1	P04843	Dolichyl-diphosphooligosaccharide--protein glycosyltransferase subunit 1 OS=Homo sapiens GN=RPN1 PE=1 SV=1 - [RPN1_HUMAN]	1.02797e+07	1.59965e+07	1.72112e+07	2.1348e+07
RPN2	P04844	Dolichyl-diphosphooligosaccharide--protein glycosyltransferase subunit 2 OS=Homo sapiens GN=RPN2 PE=1 SV=3 - [RPN2_HUMAN]	7.38906e+06	1.50325e+07	1.50452e+07	1.63282e+07
RPP40	O75818	Ribonuclease P protein subunit p40 OS=Homo sapiens GN=RPP40 PE=1 SV=3 - [RPP40_HUMAN]	1.72899e+06	1.99331e+06	2.3575e+06	2.65222e+06
RPS10	P46783	40S ribosomal protein S10 OS=Homo sapiens GN=RPS10 PE=1 SV=1 - [RS10_HUMAN]	7.78024e+06	8.80665e+06	6.35101e+06	6.9635e+06
RPS14	P62263	40S ribosomal protein S14 OS=Homo sapiens GN=RPS14 PE=1 SV=3 - [RS14_HUMAN]	3.36678e+06		1.65137e+06
RPS15A	P62244	40S ribosomal protein S15a OS=Homo sapiens GN=RPS15A PE=1 SV=2 - [RS15A_HUMAN]		5.76855e+06	5.27121e+06	7.71769e+06
RPS16	P62249	40S ribosomal protein S16 OS=Homo sapiens GN=RPS16 PE=1 SV=2 - [RS16_HUMAN]	2.77665e+06	4.14352e+06	3.18048e+06	6.49324e+06
RPS23	P62266	40S ribosomal protein S23 OS=Homo sapiens GN=RPS23 PE=1 SV=3 - [RS23_HUMAN]				1.09169e+07
RPS27	P42677	40S ribosomal protein S27 OS=Homo sapiens GN=RPS27 PE=1 SV=3 - [RS27_HUMAN]	2.27602e+07	4.54944e+07	3.81093e+07	5.82942e+07
RPS27A	P62979	Ubiquitin-40S ribosomal protein S27a OS=Homo sapiens GN=RPS27A PE=1 SV=2 - [RS27A_HUMAN]	1.55501e+09	1.64155e+09	1.39458e+09	1.33506e+09
RPS3	P23396	40S ribosomal protein S3 OS=Homo sapiens GN=RPS3 PE=1 SV=2 - [RS3_HUMAN]	1.67598e+06	2.51545e+06	1.87937e+06	3.86551e+06
RPS3A	P61247	40S ribosomal protein S3a OS=Homo sapiens GN=RPS3A PE=1 SV=2 - [RS3A_HUMAN]	1.33273e+06			1.54732e+06
RPS4X	P62701	40S ribosomal protein S4, X isoform OS=Homo sapiens GN=RPS4X PE=1 SV=2 - [RS4X_HUMAN]	1.77991e+06	1.72918e+06	2.71711e+06	6.04854e+06
RPS5	P46782	40S ribosomal protein S5 OS=Homo sapiens GN=RPS5 PE=1 SV=4 - [RS5_HUMAN]	1.6129e+06	1.67278e+06	2.05357e+06
RPS6KA3	P51812	Ribosomal protein S6 kinase alpha-3 OS=Homo sapiens GN=RPS6KA3 PE=1 SV=1 - [KS6A3_HUMAN]		398920		535097
RPS6KA4	O75676	Ribosomal protein S6 kinase alpha-4 OS=Homo sapiens GN=RPS6KA4 PE=1 SV=1 - [KS6A4_HUMAN]	726730	967064	1.12232e+06	1.92137e+06
RPS7	P62081	40S ribosomal protein S7 OS=Homo sapiens GN=RPS7 PE=1 SV=1 - [RS7_HUMAN]	2.29834e+06			3.75779e+06
RPS8	P62241	40S ribosomal protein S8 OS=Homo sapiens GN=RPS8 PE=1 SV=2 - [RS8_HUMAN]	4.9772e+06	1.00079e+07	1.04584e+07	1.49454e+07
RPS9	P46781	40S ribosomal protein S9 OS=Homo sapiens GN=RPS9 PE=1 SV=3 - [RS9_HUMAN]		5.07242e+06	4.75913e+06	7.21033e+06
RPSA	P08865	40S ribosomal protein SA OS=Homo sapiens GN=RPSA PE=1 SV=4 - [RSSA_HUMAN]	891881	713037	723277
RPTOR	Q8N122	Regulatory-associated protein of mTOR OS=Homo sapiens GN=RPTOR PE=1 SV=1 - [RPTOR_HUMAN]	990847	833403	736075	1.00138e+06
RPUSD3	Q6P087	RNA pseudouridylate synthase domain-containing protein 3 OS=Homo sapiens GN=RPUSD3 PE=1 SV=3 - [RUSD3_HUMAN]				752422
RPUSD4	Q96CM3	RNA pseudouridylate synthase domain-containing protein 4 OS=Homo sapiens GN=RPUSD4 PE=2 SV=1 - [RUSD4_HUMAN]		1.45688e+06	3.44342e+06	2.97267e+06
RRAS2	P62070	Ras-related protein R-Ras2 OS=Homo sapiens GN=RRAS2 PE=1 SV=1 - [RRAS2_HUMAN]				794613
RRM2	P31350	Ribonucleoside-diphosphate reductase subunit M2 OS=Homo sapiens GN=RRM2 PE=1 SV=1 - [RIR2_HUMAN]		1.71296e+06	1.75257e+06	2.68431e+06
RRP12	Q5JTH9	RRP12-like protein OS=Homo sapiens GN=RRP12 PE=1 SV=2 - [RRP12_HUMAN]		1.22473e+06	1.09455e+06	1.38435e+06
RRP9	O43818	U3 small nucleolar RNA-interacting protein 2 OS=Homo sapiens GN=RRP9 PE=1 SV=1 - [U3IP2_HUMAN]				2.04313e+06
RSBN1	Q5VWQ0	Round spermatid basic protein 1 OS=Homo sapiens GN=RSBN1 PE=1 SV=2 - [RSBN1_HUMAN]	5.98284e+06	1.37617e+07	1.11953e+07	1.36633e+07
RTCB	Q9Y3I0	tRNA-splicing ligase RtcB homolog OS=Homo sapiens GN=RTCB PE=1 SV=1 - [RTCB_HUMAN]	1.01009e+06	1.62733e+06	2.17993e+06	3.71533e+06
RTN4	Q9NQC3	Reticulon-4 OS=Homo sapiens GN=RTN4 PE=1 SV=2 - [RTN4_HUMAN]		2.26582e+06	2.90803e+06
RTTN	Q86VV8	Rotatin OS=Homo sapiens GN=RTTN PE=1 SV=3 - [RTTN_HUMAN]				577582
RUFY1	Q96T51	RUN and FYVE domain-containing protein 1 OS=Homo sapiens GN=RUFY1 PE=1 SV=2 - [RUFY1_HUMAN]			425877	727406
RUVBL1	Q9Y265	RuvB-like 1 OS=Homo sapiens GN=RUVBL1 PE=1 SV=1 - [RUVB1_HUMAN]	2.5039e+06	3.83514e+06	3.29017e+06	4.41334e+06
RUVBL2	Q9Y230	RuvB-like 2 OS=Homo sapiens GN=RUVBL2 PE=1 SV=3 - [RUVB2_HUMAN]				1.51827e+06
S100A4	P26447	Protein S100-A4 OS=Homo sapiens GN=S100A4 PE=1 SV=1 - [S10A4_HUMAN]	4.30185e+06	8.21194e+06	9.67139e+06	1.21121e+07
S100A8	P05109	Protein S100-A8 OS=Homo sapiens GN=S100A8 PE=1 SV=1 - [S10A8_HUMAN]		2.32785e+06	2.36522e+06	2.34844e+06
S100A9	P06702	Protein S100-A9 OS=Homo sapiens GN=S100A9 PE=1 SV=1 - [S10A9_HUMAN]			2.6979e+06
SACM1L	Q9NTJ5	Phosphatidylinositide phosphatase SAC1 OS=Homo sapiens GN=SACM1L PE=1 SV=2 - [SAC1_HUMAN]	893623	905127	1.38955e+06	1.2074e+06
SAFB	Q15424	Scaffold attachment factor B1 OS=Homo sapiens GN=SAFB PE=1 SV=4 - [SAFB1_HUMAN]		2.02581e+07		3.80116e+07
SAFB2	Q14151	Scaffold attachment factor B2 OS=Homo sapiens GN=SAFB2 PE=1 SV=1 - [SAFB2_HUMAN]	1.92189e+07	3.17629e+07	2.9004e+07	4.22291e+07
SAMHD1	Q9Y3Z3	Deoxynucleoside triphosphate triphosphohydrolase SAMHD1 OS=Homo sapiens GN=SAMHD1 PE=1 SV=2 - [SAMH1_HUMAN]	8.02558e+06	1.22504e+07	1.08145e+07	1.96548e+07
SAMM50	Q9Y512	Sorting and assembly machinery component 50 homolog OS=Homo sapiens GN=SAMM50 PE=1 SV=3 - [SAM50_HUMAN]		813388	2.13284e+06	2.25005e+06
SAR1A	Q9NR31	GTP-binding protein SAR1a OS=Homo sapiens GN=SAR1A PE=1 SV=1 - [SAR1A_HUMAN]			1.00367e+06
SARS2	Q9NP81	Serine--tRNA ligase, mitochondrial OS=Homo sapiens GN=SARS2 PE=1 SV=1 - [SYSM_HUMAN]			152979
SART1	O43290	U4/U6.U5 tri-snRNP-associated protein 1 OS=Homo sapiens GN=SART1 PE=1 SV=1 - [SNUT1_HUMAN]		495401	285309	224697
SCAMP3	O14828	Secretory carrier-associated membrane protein 3 OS=Homo sapiens GN=SCAMP3 PE=1 SV=3 - [SCAM3_HUMAN]	1.45351e+06	1.94648e+06	1.87243e+06	2.58817e+06
SCD	O00767	Acyl-CoA desaturase OS=Homo sapiens GN=SCD PE=1 SV=2 - [ACOD_HUMAN]	9.49252e+06	1.72889e+07	1.40578e+07	1.92433e+07
SCRIB	Q14160	Protein scribble homolog OS=Homo sapiens GN=SCRIB PE=1 SV=4 - [SCRIB_HUMAN]	2.10228e+06
SDF2	Q99470	Stromal cell-derived factor 2 OS=Homo sapiens GN=SDF2 PE=1 SV=2 - [SDF2_HUMAN]	1.98754e+07	3.56743e+07	2.95441e+07	3.04298e+07
SDF2L1	Q9HCN8	Stromal cell-derived factor 2-like protein 1 OS=Homo sapiens GN=SDF2L1 PE=1 SV=2 - [SDF2L_HUMAN]	3.07266e+07	7.49988e+07	4.44724e+07	6.67633e+07
SDHA	P31040	Succinate dehydrogenase [ubiquinone] flavoprotein subunit, mitochondrial OS=Homo sapiens GN=SDHA PE=1 SV=2 - [SDHA_HUMAN]	1.45848e+07	2.32851e+07	2.07413e+07	4.23686e+07
SEC11A	P67812	Signal peptidase complex catalytic subunit SEC11A OS=Homo sapiens GN=SEC11A PE=1 SV=1 - [SC11A_HUMAN]	2.63014e+06		3.76898e+06	5.74895e+06
SEC13	P55735	Protein SEC13 homolog OS=Homo sapiens GN=SEC13 PE=1 SV=3 - [SEC13_HUMAN]	8.14414e+06	1.76809e+07	1.49789e+07	2.07073e+07
SEC14L1	Q92503	SEC14-like protein 1 OS=Homo sapiens GN=SEC14L1 PE=1 SV=2 - [S14L1_HUMAN]	1.55165e+06	2.08694e+06	2.13518e+06	3.81386e+06
SEC16A	O15027	Protein transport protein Sec16A OS=Homo sapiens OX=9606 GN=SEC16A PE=1 SV=4 - [SC16A_HUMAN]	2.06098e+06	3.86773e+06	3.80545e+06	5.77634e+06
SEC22B	O75396	Vesicle-trafficking protein SEC22b OS=Homo sapiens GN=SEC22B PE=1 SV=4 - [SC22B_HUMAN]	863185	1.58677e+06	2.03933e+06
SEC23A	Q15436	Protein transport protein Sec23A OS=Homo sapiens GN=SEC23A PE=1 SV=2 - [SC23A_HUMAN]	2.84938e+06	887343	2.06601e+06	1.84995e+06
SEC23IP	Q9Y6Y8	SEC23-interacting protein OS=Homo sapiens GN=SEC23IP PE=1 SV=1 - [S23IP_HUMAN]	2.21864e+06	2.68054e+06	1.8663e+06	3.85813e+06
SEC24B	O95487	Protein transport protein Sec24B OS=Homo sapiens GN=SEC24B PE=1 SV=2 - [SC24B_HUMAN]	454949	420810	369313	1.32887e+06
SEC24C	P53992	Protein transport protein Sec24C OS=Homo sapiens GN=SEC24C PE=1 SV=3 - [SC24C_HUMAN]			1.7623e+06	1.44928e+06
SEC31A	O94979	Protein transport protein Sec31A OS=Homo sapiens GN=SEC31A PE=1 SV=3 - [SC31A_HUMAN]	4.3616e+06	6.51713e+06	4.92037e+06	9.91964e+06
SEC61A1	P61619	Protein transport protein Sec61 subunit alpha isoform 1 OS=Homo sapiens GN=SEC61A1 PE=1 SV=2 - [S61A1_HUMAN]		1.15187e+07	1.16536e+07	1.62183e+07
SEC61G	P60059	Protein transport protein Sec61 subunit gamma OS=Homo sapiens GN=SEC61G PE=1 SV=1 - [SC61G_HUMAN]		3.20031e+06		3.63822e+06
SEC63	Q9UGP8	Translocation protein SEC63 homolog OS=Homo sapiens GN=SEC63 PE=1 SV=2 - [SEC63_HUMAN]		818093	315922	1.19561e+06
SEH1L	Q96EE3	Nucleoporin SEH1 OS=Homo sapiens GN=SEH1L PE=1 SV=3 - [SEH1_HUMAN]	1.54724e+06	2.19187e+06	1.24355e+06	4.88846e+06
SEMA3A	Q14563	Semaphorin-3A OS=Homo sapiens GN=SEMA3A PE=1 SV=1 - [SEM3A_HUMAN]	1.13229e+07	1.75264e+07	1.78212e+07	2.22469e+07
SEMA6B	Q9H3T3	Semaphorin-6B OS=Homo sapiens GN=SEMA6B PE=1 SV=4 - [SEM6B_HUMAN]				696936
SENP1	Q9P0U3	Sentrin-specific protease 1 OS=Homo sapiens GN=SENP1 PE=1 SV=2 - [SENP1_HUMAN]	3.47998e+06	6.52605e+06	8.61035e+06	1.08665e+07
SENP3	Q9H4L4	Sentrin-specific protease 3 OS=Homo sapiens GN=SENP3 PE=1 SV=2 - [SENP3_HUMAN]		280232	575340	693204
SEPT10.	Q9P0V9	Septin-10 OS=Homo sapiens GN=SEPT10 PE=1 SV=2 - [SEP10_HUMAN]		1.56271e+06	2.04925e+06	2.86619e+06
SEPT2.	Q15019	Septin-2 OS=Homo sapiens GN=SEPT2 PE=1 SV=1 - [SEPT2_HUMAN]	1.43521e+06	1.44844e+06	2.14641e+06	1.92905e+06
SERBP1	Q8NC51	Plasminogen activator inhibitor 1 RNA-binding protein OS=Homo sapiens GN=SERBP1 PE=1 SV=2 - [PAIRB_HUMAN]	1.49701e+06	1.47888e+06	1.69417e+06	2.26764e+06
SERPINB12	Q96P63	Serpin B12 OS=Homo sapiens GN=SERPINB12 PE=1 SV=1 - [SPB12_HUMAN]		3.75812e+06	2.26484e+06
SERPINB3	P29508	Serpin B3 OS=Homo sapiens GN=SERPINB3 PE=1 SV=2 - [SPB3_HUMAN]		578988	1.5714e+06
SERPINB6	P35237	Serpin B6 OS=Homo sapiens GN=SERPINB6 PE=1 SV=3 - [SPB6_HUMAN]		1.22846e+06	1.68165e+06	1.83785e+06
SERPINB8	P50452	Serpin B8 OS=Homo sapiens GN=SERPINB8 PE=1 SV=2 - [SPB8_HUMAN]	1.28754e+06
SERPINB9	P50453	Serpin B9 OS=Homo sapiens GN=SERPINB9 PE=1 SV=1 - [SPB9_HUMAN]	1.79604e+06	2.74835e+06	1.35007e+06	2.99917e+06
SERPINH1	P50454	Serpin H1 OS=Homo sapiens GN=SERPINH1 PE=1 SV=2 - [SERPH_HUMAN]	1.63643e+06	1.54247e+06	1.97964e+06	2.88013e+06
SETD1B	Q9UPS6	Histone-lysine N-methyltransferase SETD1B OS=Homo sapiens GN=SETD1B PE=1 SV=3 - [SET1B_HUMAN]		325306	618621
SF1	Q15637	Splicing factor 1 OS=Homo sapiens GN=SF1 PE=1 SV=4 - [SF01_HUMAN]	9.50961e+06	1.36455e+07	1.08336e+07	2.16964e+07
SF3A2	Q15428	Splicing factor 3A subunit 2 OS=Homo sapiens GN=SF3A2 PE=1 SV=2 - [SF3A2_HUMAN]	7.66087e+06	1.26277e+07	1.43539e+07	2.11331e+07
SF3A3	Q12874	Splicing factor 3A subunit 3 OS=Homo sapiens GN=SF3A3 PE=1 SV=1 - [SF3A3_HUMAN]	1.92716e+06		1.71194e+06	1.74233e+06
SF3B3	Q15393	Splicing factor 3B subunit 3 OS=Homo sapiens GN=SF3B3 PE=1 SV=4 - [SF3B3_HUMAN]	1.63452e+07	2.50663e+07	2.88377e+07	4.3029e+07
SF3B4	Q15427	Splicing factor 3B subunit 4 OS=Homo sapiens GN=SF3B4 PE=1 SV=1 - [SF3B4_HUMAN]	4.96978e+07	9.96004e+07	8.2083e+07	9.7913e+07
SFPQ	P23246	Splicing factor, proline- and glutamine-rich OS=Homo sapiens GN=SFPQ PE=1 SV=2 - [SFPQ_HUMAN]	1.9856e+06	8.21038e+06	6.65236e+06	8.79692e+06
SFXN1	Q9H9B4	Sideroflexin-1 OS=Homo sapiens GN=SFXN1 PE=1 SV=4 - [SFXN1_HUMAN]	3.67051e+06	6.14373e+06	5.91042e+06	7.31563e+06
SFXN4	Q6P4A7	Sideroflexin-4 OS=Homo sapiens GN=SFXN4 PE=1 SV=1 - [SFXN4_HUMAN]		284394		245695
SGSH	P51688	N-sulphoglucosamine sulphohydrolase OS=Homo sapiens GN=SGSH PE=1 SV=1 - [SPHM_HUMAN]		3.89848e+06	3.12466e+06	4.92743e+06
SHC1	P29353	SHC-transforming protein 1 OS=Homo sapiens GN=SHC1 PE=1 SV=4 - [SHC1_HUMAN]			582360
SHMT1	P34896	Serine hydroxymethyltransferase, cytosolic OS=Homo sapiens GN=SHMT1 PE=1 SV=1 - [GLYC_HUMAN]	1.55469e+07	2.44939e+07	2.4622e+07	3.44254e+07
SHMT2	P34897	Serine hydroxymethyltransferase, mitochondrial OS=Homo sapiens GN=SHMT2 PE=1 SV=3 - [GLYM_HUMAN]	5.95411e+06	9.70343e+06	1.03526e+07	1.73175e+07
SIK3	Q9Y2K2	Serine/threonine-protein kinase SIK3 OS=Homo sapiens OX=9606 GN=SIK3 PE=1 SV=4 - [SIK3_HUMAN]	3.14111e+06	4.94068e+06	5.41177e+06	5.53247e+06
SIN3A	Q96ST3	Paired amphipathic helix protein Sin3a OS=Homo sapiens GN=SIN3A PE=1 SV=2 - [SIN3A_HUMAN]	7.29163e+06	1.39854e+07	1.117e+07	1.64285e+07
SIN3B	O75182	Paired amphipathic helix protein Sin3b OS=Homo sapiens GN=SIN3B PE=1 SV=2 - [SIN3B_HUMAN]	541220	1.43537e+06	806506	1.10373e+06
SKP1	P63208	S-phase kinase-associated protein 1 OS=Homo sapiens GN=SKP1 PE=1 SV=2 - [SKP1_HUMAN]		1.83561e+06	1.49084e+06
SLC12A2	P55011	Solute carrier family 12 member 2 OS=Homo sapiens GN=SLC12A2 PE=1 SV=1 - [S12A2_HUMAN]		639257		549731
SLC16A1	P53985	Monocarboxylate transporter 1 OS=Homo sapiens GN=SLC16A1 PE=1 SV=3 - [MOT1_HUMAN]	3.20508e+06		531062
SLC16A3	O15427	Monocarboxylate transporter 4 OS=Homo sapiens GN=SLC16A3 PE=1 SV=1 - [MOT4_HUMAN]	2.76523e+06	3.96439e+06	3.62362e+06	5.1952e+06
SLC19A1	P41440	Folate transporter 1 OS=Homo sapiens GN=SLC19A1 PE=1 SV=3 - [S19A1_HUMAN]		732401		1.53618e+06
SLC1A5	Q15758	Neutral amino acid transporter B(0) OS=Homo sapiens GN=SLC1A5 PE=1 SV=2 - [AAAT_HUMAN]	2.62114e+06	4.19679e+06	3.40145e+06	5.69027e+06
SLC20A2	Q08357	Sodium-dependent phosphate transporter 2 OS=Homo sapiens GN=SLC20A2 PE=1 SV=1 - [S20A2_HUMAN]				712234
SLC25A1	P53007	Tricarboxylate transport protein, mitochondrial OS=Homo sapiens GN=SLC25A1 PE=1 SV=2 - [TXTP_HUMAN]	3.38087e+06	6.6726e+06	6.30571e+06	6.9474e+06
SLC25A10	Q9UBX3	Mitochondrial dicarboxylate carrier OS=Homo sapiens GN=SLC25A10 PE=1 SV=2 - [DIC_HUMAN]	1.15736e+06	1.35373e+06	1.52492e+06
SLC25A11	Q02978	Mitochondrial 2-oxoglutarate/malate carrier protein OS=Homo sapiens GN=SLC25A11 PE=1 SV=3 - [M2OM_HUMAN]	1.82178e+06	2.23086e+06	3.04979e+06	3.24958e+06
SLC25A12	O75746	Calcium-binding mitochondrial carrier protein Aralar1 OS=Homo sapiens GN=SLC25A12 PE=1 SV=2 - [CMC1_HUMAN]	802505	1.05283e+06	1.30325e+06	1.3712e+06
SLC25A13	Q9UJS0	Calcium-binding mitochondrial carrier protein Aralar2 OS=Homo sapiens GN=SLC25A13 PE=1 SV=2 - [CMC2_HUMAN]		981875	1.05659e+06	944689
SLC25A22	Q9H936	Mitochondrial glutamate carrier 1 OS=Homo sapiens GN=SLC25A22 PE=1 SV=1 - [GHC1_HUMAN]		748638
SLC25A3	Q00325	Phosphate carrier protein, mitochondrial OS=Homo sapiens GN=SLC25A3 PE=1 SV=2 - [MPCP_HUMAN]	2.1883e+07	1.60693e+07	3.99292e+07	4.6789e+07
SLC25A4	P12235	ADP/ATP translocase 1 OS=Homo sapiens GN=SLC25A4 PE=1 SV=4 - [ADT1_HUMAN]		1.11881e+08
SLC25A5	P05141	ADP/ATP translocase 2 OS=Homo sapiens GN=SLC25A5 PE=1 SV=7 - [ADT2_HUMAN]	8.64772e+07	1.47632e+08	1.54538e+08	2.137e+08
SLC25A6	P12236	ADP/ATP translocase 3 OS=Homo sapiens GN=SLC25A6 PE=1 SV=4 - [ADT3_HUMAN]	8.27654e+07	1.44776e+08	1.53695e+08	2.11456e+08
SLC29A1	Q99808	Equilibrative nucleoside transporter 1 OS=Homo sapiens GN=SLC29A1 PE=1 SV=3 - [S29A1_HUMAN]	1.99789e+06	2.85535e+06	2.55217e+06	3.51493e+06
SLC2A1	P11166	Solute carrier family 2, facilitated glucose transporter member 1 OS=Homo sapiens GN=SLC2A1 PE=1 SV=2 - [GTR1_HUMAN]	1.2305e+06	851889	710113	1.46944e+06
SLC30A1	Q9Y6M5	Zinc transporter 1 OS=Homo sapiens GN=SLC30A1 PE=1 SV=3 - [ZNT1_HUMAN]	2.19973e+06	4.18192e+06	4.69225e+06	4.86023e+06
SLC30A5	Q8TAD4	Zinc transporter 5 OS=Homo sapiens GN=SLC30A5 PE=1 SV=1 - [ZNT5_HUMAN]	3.05006e+06	5.23834e+06	4.56056e+06	5.15193e+06
SLC30A7	Q8NEW0	Zinc transporter 7 OS=Homo sapiens GN=SLC30A7 PE=2 SV=1 - [ZNT7_HUMAN]	1.11946e+07	1.16499e+07	1.713e+07	1.33171e+07
SLC31A1	O15431	High affinity copper uptake protein 1 OS=Homo sapiens GN=SLC31A1 PE=1 SV=1 - [COPT1_HUMAN]			2.09654e+06
SLC35F6	Q8N357	Solute carrier family 35 member F6 OS=Homo sapiens GN=SLC35F6 PE=1 SV=1 - [S35F6_HUMAN]			1.46476e+06
SLC38A2	Q96QD8	Sodium-coupled neutral amino acid transporter 2 OS=Homo sapiens GN=SLC38A2 PE=1 SV=2 - [S38A2_HUMAN]	4.03484e+06	6.99451e+06	4.23776e+06	7.12987e+06
SLC39A10	Q9ULF5	Zinc transporter ZIP10 OS=Homo sapiens GN=SLC39A10 PE=1 SV=2 - [S39AA_HUMAN]	5.51681e+07	9.86641e+07	8.93793e+07	1.09659e+08
SLC39A14	Q15043	Zinc transporter ZIP14 OS=Homo sapiens GN=SLC39A14 PE=1 SV=3 - [S39AE_HUMAN]	1.89584e+07	3.10908e+07	2.5997e+07	4.63661e+07
SLC39A6	Q13433	Zinc transporter ZIP6 OS=Homo sapiens GN=SLC39A6 PE=1 SV=3 - [S39A6_HUMAN]	6.50564e+06	9.97509e+06	9.76082e+06	1.1374e+07
SLC39A7	Q92504	Zinc transporter SLC39A7 OS=Homo sapiens GN=SLC39A7 PE=1 SV=2 - [S39A7_HUMAN]	1.33903e+07	2.43089e+07	3.32015e+07	3.16487e+07
SLC3A2	P08195	4F2 cell-surface antigen heavy chain OS=Homo sapiens GN=SLC3A2 PE=1 SV=3 - [4F2_HUMAN]	1.46627e+06	2.44325e+06	1.98602e+06	3.3534e+06
SLC4A2	P04920	Anion exchange protein 2 OS=Homo sapiens GN=SLC4A2 PE=1 SV=4 - [B3A2_HUMAN]	6.81616e+06	1.06783e+07	1.12947e+07	1.32262e+07
SLC4A7	Q9Y6M7	Sodium bicarbonate cotransporter 3 OS=Homo sapiens GN=SLC4A7 PE=1 SV=2 - [S4A7_HUMAN]	5.10389e+06	7.70591e+06	7.71308e+06	9.31385e+06
SLC5A3	P53794	Sodium/myo-inositol cotransporter OS=Homo sapiens GN=SLC5A3 PE=3 SV=2 - [SC5A3_HUMAN]		433327
SLC7A5	Q01650	Large neutral amino acids transporter small subunit 1 OS=Homo sapiens GN=SLC7A5 PE=1 SV=2 - [LAT1_HUMAN]	2.14813e+06	4.57001e+06	4.47427e+06	5.97298e+06
SLK	Q9H2G2	STE20-like serine/threonine-protein kinase OS=Homo sapiens GN=SLK PE=1 SV=1 - [SLK_HUMAN]	686722	806554	672614
SMAD1	Q15797	Mothers against decapentaplegic homolog 1 OS=Homo sapiens GN=SMAD1 PE=1 SV=1 - [SMAD1_HUMAN]	3.43696e+06	4.66398e+06	2.73257e+06	5.09718e+06
SMAD2	Q15796	Mothers against decapentaplegic homolog 2 OS=Homo sapiens GN=SMAD2 PE=1 SV=1 - [SMAD2_HUMAN]	2.77242e+06	4.10304e+06
SMAD3	P84022	Mothers against decapentaplegic homolog 3 OS=Homo sapiens GN=SMAD3 PE=1 SV=1 - [SMAD3_HUMAN]		4.58643e+06		6.38464e+06
SMAD4	Q13485	Mothers against decapentaplegic homolog 4 OS=Homo sapiens GN=SMAD4 PE=1 SV=1 - [SMAD4_HUMAN]	2.85885e+07	4.96679e+07	4.2486e+07	5.65838e+07
SMAD5	Q99717	Mothers against decapentaplegic homolog 5 OS=Homo sapiens GN=SMAD5 PE=1 SV=1 - [SMAD5_HUMAN]	2.80418e+06	3.85713e+06	4.15439e+06	7.37663e+06
SMARCC1	Q92922	SWI/SNF complex subunit SMARCC1 OS=Homo sapiens GN=SMARCC1 PE=1 SV=3 - [SMRC1_HUMAN]	579739			307746
SMARCC2	Q8TAQ2	SWI/SNF complex subunit SMARCC2 OS=Homo sapiens GN=SMARCC2 PE=1 SV=1 - [SMRC2_HUMAN]	1.03847e+06	1.40079e+06	1.03978e+06	1.50533e+06
SMC4	Q9NTJ3	Structural maintenance of chromosomes protein 4 OS=Homo sapiens GN=SMC4 PE=1 SV=2 - [SMC4_HUMAN]	793731	1.23928e+06	1.32577e+06	1.79271e+06
SMG8	Q8ND04	Protein SMG8 OS=Homo sapiens GN=SMG8 PE=1 SV=1 - [SMG8_HUMAN]		202562	990377	776687
SMPD4	Q9NXE4	Sphingomyelin phosphodiesterase 4 OS=Homo sapiens OX=9606 GN=SMPD4 PE=1 SV=3 - [NSMA3_HUMAN]	4.71818e+06	6.6476e+06	6.73101e+06	9.57173e+06
SMS	P52788	Spermine synthase OS=Homo sapiens GN=SMS PE=1 SV=2 - [SPSY_HUMAN]	8.77688e+06	1.86227e+07	1.74982e+07	2.38018e+07
SMU1	Q2TAY7	WD40 repeat-containing protein SMU1 OS=Homo sapiens GN=SMU1 PE=1 SV=2 - [SMU1_HUMAN]	619906	1.19951e+06	1.01454e+06	923319
SMURF2	Q9HAU4	E3 ubiquitin-protein ligase SMURF2 OS=Homo sapiens GN=SMURF2 PE=1 SV=1 - [SMUF2_HUMAN]				978325
SND1	Q7KZF4	Staphylococcal nuclease domain-containing protein 1 OS=Homo sapiens GN=SND1 PE=1 SV=1 - [SND1_HUMAN]	2.55432e+06	3.77637e+06	4.36866e+06	5.9766e+06
SNRNP200	O75643	U5 small nuclear ribonucleoprotein 200 kDa helicase OS=Homo sapiens GN=SNRNP200 PE=1 SV=2 - [U520_HUMAN]	1.4936e+07	1.31437e+07	2.64197e+07	2.08083e+07
SNRPE	P62304	Small nuclear ribonucleoprotein E OS=Homo sapiens GN=SNRPE PE=1 SV=1 - [RUXE_HUMAN]		1.50312e+06	2.15575e+06
SOCS6	O14544	Suppressor of cytokine signaling 6 OS=Homo sapiens GN=SOCS6 PE=1 SV=2 - [SOCS6_HUMAN]	529355	429166		566764
SOD1	P00441	Superoxide dismutase [Cu-Zn] OS=Homo sapiens GN=SOD1 PE=1 SV=2 - [SODC_HUMAN]	4.06703e+07	6.14378e+07	5.51429e+07	48580307
SOS1	Q07889	Son of sevenless homolog 1 OS=Homo sapiens GN=SOS1 PE=1 SV=1 - [SOS1_HUMAN]		618695
SOWAHC	Q53LP3	Ankyrin repeat domain-containing protein SOWAHC OS=Homo sapiens GN=SOWAHC PE=1 SV=1 - [SWAHC_HUMAN]	5.24723e+06	9.09715e+06	1.04872e+07	1.08926e+07
SP100	P23497	Nuclear autoantigen Sp-100 OS=Homo sapiens GN=SP100 PE=1 SV=3 - [SP100_HUMAN]	971140	900821	1.63281e+06	1.20803e+06
SPAG9	O60271	C-Jun-amino-terminal kinase-interacting protein 4 OS=Homo sapiens GN=SPAG9 PE=1 SV=4 - [JIP4_HUMAN]	2.08958e+06	5.10602e+06	4.32098e+06	7.02184e+06
SPCS2	Q15005	Signal peptidase complex subunit 2 OS=Homo sapiens GN=SPCS2 PE=1 SV=3 - [SPCS2_HUMAN]		1.47663e+06		1.46889e+06
SPIN1	Q9Y657	Spindlin-1 OS=Homo sapiens GN=SPIN1 PE=1 SV=3 - [SPIN1_HUMAN]		1.07267e+06	1.25036e+06	615785
SPTBN1	Q01082	Spectrin beta chain, non-erythrocytic 1 OS=Homo sapiens GN=SPTBN1 PE=1 SV=2 - [SPTB2_HUMAN]				576948
SPTLC1	O15269	Serine palmitoyltransferase 1 OS=Homo sapiens GN=SPTLC1 PE=1 SV=1 - [SPTC1_HUMAN]		1.20515e+06	1.55279e+06
SPTLC2	O15270	Serine palmitoyltransferase 2 OS=Homo sapiens GN=SPTLC2 PE=1 SV=1 - [SPTC2_HUMAN]				416419
SQSTM1	Q13501	Sequestosome-1 OS=Homo sapiens GN=SQSTM1 PE=1 SV=1 - [SQSTM_HUMAN]				784785
SRM	P19623	Spermidine synthase OS=Homo sapiens GN=SRM PE=1 SV=1 - [SPEE_HUMAN]	822794		1.45003e+06	1.33114e+06
SRP14	P37108	Signal recognition particle 14 kDa protein OS=Homo sapiens GN=SRP14 PE=1 SV=2 - [SRP14_HUMAN]		355464
SRPK1	Q96SB4	SRSF protein kinase 1 OS=Homo sapiens GN=SRPK1 PE=1 SV=2 - [SRPK1_HUMAN]	3.18829e+06	1.37489e+06	2.21457e+06
SRPRB	Q9Y5M8	Signal recognition particle receptor subunit beta OS=Homo sapiens GN=SRPRB PE=1 SV=3 - [SRPRB_HUMAN]	1.70656e+06	2.59592e+06	3.16914e+06	3.03851e+06
SSR4	P51571	Translocon-associated protein subunit delta OS=Homo sapiens GN=SSR4 PE=1 SV=1 - [SSRD_HUMAN]	6.30628e+06	6.57701e+06	8.48894e+06	1.01091e+07
SSRP1	Q08945	FACT complex subunit SSRP1 OS=Homo sapiens GN=SSRP1 PE=1 SV=1 - [SSRP1_HUMAN]		673310	1.41763e+06	1.69285e+06
ST13	P50502	Hsc70-interacting protein OS=Homo sapiens GN=ST13 PE=1 SV=2 - [F10A1_HUMAN]		1.01953e+06		805149
STAMBP	O95630	STAM-binding protein OS=Homo sapiens GN=STAMBP PE=1 SV=1 - [STABP_HUMAN]	3.16519e+06	4.97806e+06	4.5413e+06	1.08713e+07
STAT3	P40763	Signal transducer and activator of transcription 3 OS=Homo sapiens GN=STAT3 PE=1 SV=2 - [STAT3_HUMAN]			1.70595e+06	1.81909e+06
STIM1	Q13586	Stromal interaction molecule 1 OS=Homo sapiens GN=STIM1 PE=1 SV=3 - [STIM1_HUMAN]	2.99941e+06	3.65607e+06	3.32609e+06	6.0623e+06
STIM2	Q9P246	Stromal interaction molecule 2 OS=Homo sapiens GN=STIM2 PE=1 SV=2 - [STIM2_HUMAN]			982563	1.07541e+06
STIP1	P31948	Stress-induced-phosphoprotein 1 OS=Homo sapiens GN=STIP1 PE=1 SV=1 - [STIP1_HUMAN]		1.14885e+06	1.34818e+06	1.79303e+06
STRADA	Q7RTN6	STE20-related kinase adapter protein alpha OS=Homo sapiens GN=STRADA PE=1 SV=1 - [STRAA_HUMAN]			939721	2.30715e+06
STRAP	Q9Y3F4	Serine-threonine kinase receptor-associated protein OS=Homo sapiens GN=STRAP PE=1 SV=1 - [STRAP_HUMAN]	3.1507e+06	5.25376e+06	4.49079e+06	7.50837e+06
STRN	O43815	Striatin OS=Homo sapiens GN=STRN PE=1 SV=4 - [STRN_HUMAN]	631734	1.0037e+06	695664	1.39222e+06
STRN4	Q9NRL3	Striatin-4 OS=Homo sapiens GN=STRN4 PE=1 SV=2 - [STRN4_HUMAN]	4.09781e+06	6.53244e+06	5.07426e+06	9.61832e+06
STT3A	P46977	Dolichyl-diphosphooligosaccharide--protein glycosyltransferase subunit STT3A OS=Homo sapiens GN=STT3A PE=1 SV=2 - [STT3A_HUMAN]	4.72364e+06	5.67722e+06	6.82937e+06	7.72106e+06
STT3B	Q8TCJ2	Dolichyl-diphosphooligosaccharide--protein glycosyltransferase subunit STT3B OS=Homo sapiens GN=STT3B PE=1 SV=1 - [STT3B_HUMAN]	6.89419e+06	1.03686e+07	8.72384e+06	1.22096e+07
STXBP1	P61764	Syntaxin-binding protein 1 OS=Homo sapiens GN=STXBP1 PE=1 SV=1 - [STXB1_HUMAN]	2.81029e+06	3.16994e+06	3.17072e+06	4.36473e+06
STXBP3	O00186	Syntaxin-binding protein 3 OS=Homo sapiens GN=STXBP3 PE=1 SV=2 - [STXB3_HUMAN]	1.0106e+06	1.10199e+06	937722
SUMO1	P63165	Small ubiquitin-related modifier 1 OS=Homo sapiens GN=SUMO1 PE=1 SV=1 - [SUMO1_HUMAN]	5.9355e+06	1.64471e+07	2.14352e+07	2.07237e+07
SUMO2	P61956	Small ubiquitin-related modifier 2 OS=Homo sapiens GN=SUMO2 PE=1 SV=3 - [SUMO2_HUMAN]	2.67837e+07	4.44434e+07	4.2343e+07	4.98415e+07
SUN1	O94901	SUN domain-containing protein 1 OS=Homo sapiens GN=SUN1 PE=1 SV=3 - [SUN1_HUMAN]	2.0681e+06	3.78919e+06	3.80961e+06	4.84987e+06
SUPT16H	Q9Y5B9	FACT complex subunit SPT16 OS=Homo sapiens GN=SUPT16H PE=1 SV=1 - [SP16H_HUMAN]	1.10973e+07	2.39284e+07	1.90111e+07	2.76513e+07
SUPV3L1	Q8IYB8	ATP-dependent RNA helicase SUPV3L1, mitochondrial OS=Homo sapiens GN=SUPV3L1 PE=1 SV=1 - [SUV3_HUMAN]				322007
SURF4	O15260	Surfeit locus protein 4 OS=Homo sapiens GN=SURF4 PE=1 SV=3 - [SURF4_HUMAN]	2.17649e+06	1.86108e+06	4.91837e+06	3.79881e+06
TAB2	Q9NYJ8	TGF-beta-activated kinase 1 and MAP3K7-binding protein 2 OS=Homo sapiens GN=TAB2 PE=1 SV=1 - [TAB2_HUMAN]	942529		1.04205e+06	2124566
TAF2	Q6P1X5	Transcription initiation factor TFIID subunit 2 OS=Homo sapiens GN=TAF2 PE=1 SV=3 - [TAF2_HUMAN]	1.10775e+07	2.06474e+07	2.02776e+07	2.21735e+07
TAF4	O00268	Transcription initiation factor TFIID subunit 4 OS=Homo sapiens GN=TAF4 PE=1 SV=2 - [TAF4_HUMAN]	1.42552e+06	2.91697e+06	2.04314e+06	3.97735e+06
TAGLN2	P37802	Transgelin-2 OS=Homo sapiens GN=TAGLN2 PE=1 SV=3 - [TAGL2_HUMAN]	598733	860759
TALDO1	P37837	Transaldolase OS=Homo sapiens GN=TALDO1 PE=1 SV=2 - [TALDO_HUMAN]	1.56105e+06	2.29669e+06	3.00737e+06	3.7377e+06
TANGO6	Q9C0B7	Transport and Golgi organization protein 6 homolog OS=Homo sapiens GN=TANGO6 PE=1 SV=2 - [TNG6_HUMAN]			325794
TAOK1	Q7L7X3	Serine/threonine-protein kinase TAO1 OS=Homo sapiens GN=TAOK1 PE=1 SV=1 - [TAOK1_HUMAN]	538044			2.0375e+06
TAOK3	Q9H2K8	Serine/threonine-protein kinase TAO3 OS=Homo sapiens GN=TAOK3 PE=1 SV=2 - [TAOK3_HUMAN]	720664	1.35008e+06	859035	2.92034e+06
TAP1	Q03518	Antigen peptide transporter 1 OS=Homo sapiens GN=TAP1 PE=1 SV=2 - [TAP1_HUMAN]			724936	687380
TARS	P26639	Threonine--tRNA ligase, cytoplasmic OS=Homo sapiens GN=TARS PE=1 SV=3 - [SYTC_HUMAN]	1.60821e+06	2.19433e+06	2.49238e+06	3.77253e+06
TARS2	Q9BW92	Threonine--tRNA ligase, mitochondrial OS=Homo sapiens GN=TARS2 PE=1 SV=1 - [SYTM_HUMAN]		1.31664e+06	430854	2.29722e+06
TBC1D15	Q8TC07	TBC1 domain family member 15 OS=Homo sapiens GN=TBC1D15 PE=1 SV=2 - [TBC15_HUMAN]	1.37326e+06	1.97454e+06	1.95929e+06	2.45927e+06
TBC1D2	Q9BYX2	TBC1 domain family member 2A OS=Homo sapiens GN=TBC1D2 PE=1 SV=3 - [TBD2A_HUMAN]				1.04229e+06
TBCD	Q9BTW9	Tubulin-specific chaperone D OS=Homo sapiens GN=TBCD PE=1 SV=2 - [TBCD_HUMAN]	1.02632e+06	1.47247e+06	1.01961e+06	1.30394e+06
TBK1	Q9UHD2	Serine/threonine-protein kinase TBK1 OS=Homo sapiens GN=TBK1 PE=1 SV=1 - [TBK1_HUMAN]			202525
TBL1XR1	Q9BZK7	F-box-like/WD repeat-containing protein TBL1XR1 OS=Homo sapiens GN=TBL1XR1 PE=1 SV=1 - [TBL1R_HUMAN]			263961	1.26899e+06
TBL2	Q9Y4P3	Transducin beta-like protein 2 OS=Homo sapiens GN=TBL2 PE=1 SV=1 - [TBL2_HUMAN]	1.28339e+06	2.00189e+06	2.31715e+06	2.89462e+06
TBL3	Q12788	Transducin beta-like protein 3 OS=Homo sapiens GN=TBL3 PE=1 SV=2 - [TBL3_HUMAN]	1.87541e+07	3.59756e+07	2.72131e+07	4.15448e+07
TBRG4	Q969Z0	Protein TBRG4 OS=Homo sapiens GN=TBRG4 PE=1 SV=1 - [TBRG4_HUMAN]	1.4804e+06	2.1915e+06	1.87816e+06	3.33633e+06
TCF3	P15923	Transcription factor E2-alpha OS=Homo sapiens GN=TCF3 PE=1 SV=1 - [TFE2_HUMAN]		543373		866577
TCF7L2	Q9NQB0	Transcription factor 7-like 2 OS=Homo sapiens GN=TCF7L2 PE=1 SV=2 - [TF7L2_HUMAN]			1.63136e+06
TCP1	P17987	T-complex protein 1 subunit alpha OS=Homo sapiens GN=TCP1 PE=1 SV=1 - [TCPA_HUMAN]				1.8055e+06
TDP1	Q9NUW8	Tyrosyl-DNA phosphodiesterase 1 OS=Homo sapiens GN=TDP1 PE=1 SV=2 - [TYDP1_HUMAN]	2.74069e+06	4.70461e+06	4.15694e+06	5.9733e+06
TDP2	O95551	Tyrosyl-DNA phosphodiesterase 2 OS=Homo sapiens GN=TDP2 PE=1 SV=1 - [TYDP2_HUMAN]	244185	233350		310002
TECR	Q9NZ01	Very-long-chain enoyl-CoA reductase OS=Homo sapiens GN=TECR PE=1 SV=1 - [TECR_HUMAN]	4.36955e+06	1.33654e+07	9.23627e+06	1.47163e+07
TENT2	Q6PIY7	Poly(A) RNA polymerase GLD2 OS=Homo sapiens GN=PAPD4 PE=1 SV=1 - [GLD2_HUMAN]	1.28979e+06	1.04885e+06	843991	1.87226e+06
TENT4B	Q8NDF8	Non-canonical poly(A) RNA polymerase PAPD5 OS=Homo sapiens GN=PAPD5 PE=1 SV=2 - [PAPD5_HUMAN]			781827
TEP1	Q99973	Telomerase protein component 1 OS=Homo sapiens GN=TEP1 PE=1 SV=2 - [TEP1_HUMAN]		367558	711634	161090
TFAP2A	P05549	Transcription factor AP-2-alpha OS=Homo sapiens GN=TFAP2A PE=1 SV=1 - [AP2A_HUMAN]	3.1343e+06	5.26743e+06	4.58708e+06	8.68907e+06
TFCP2	Q12800	Alpha-globin transcription factor CP2 OS=Homo sapiens GN=TFCP2 PE=1 SV=2 - [TFCP2_HUMAN]				1.04595e+06
TFRC	P02786	Transferrin receptor protein 1 OS=Homo sapiens GN=TFRC PE=1 SV=2 - [TFR1_HUMAN]	1.22485e+06	1.74727e+06	1.93265e+06	2.78611e+06
TGFB1I1	O43294	Transforming growth factor beta-1-induced transcript 1 protein OS=Homo sapiens GN=TGFB1I1 PE=1 SV=2 - [TGFI1_HUMAN]	417189	807718	683088	1.41017e+06
TGM2	P21980	Protein-glutamine gamma-glutamyltransferase 2 OS=Homo sapiens GN=TGM2 PE=1 SV=2 - [TGM2_HUMAN]	1.8274e+07	2.95604e+07	2.55944e+07	3.32639e+07
TGM3	Q08188	Protein-glutamine gamma-glutamyltransferase E OS=Homo sapiens GN=TGM3 PE=1 SV=4 - [TGM3_HUMAN]		7.06128e+06		5.29927e+06
THNSL1	Q8IYQ7	Threonine synthase-like 1 OS=Homo sapiens GN=THNSL1 PE=1 SV=2 - [THNS1_HUMAN]	705499	1.12131e+06	958911	1.48501e+06
THOC2	Q8NI27	THO complex subunit 2 OS=Homo sapiens GN=THOC2 PE=1 SV=2 - [THOC2_HUMAN]	1.721e+06	3.00924e+06	2.87404e+06	4.70451e+06
THOC5	Q13769	THO complex subunit 5 homolog OS=Homo sapiens GN=THOC5 PE=1 SV=2 - [THOC5_HUMAN]		372372
THOP1	P52888	Thimet oligopeptidase OS=Homo sapiens GN=THOP1 PE=1 SV=2 - [THOP1_HUMAN]	1.23247e+07	2.01675e+07	1.68693e+07	2.92361e+07
THRAP3	Q9Y2W1	Thyroid hormone receptor-associated protein 3 OS=Homo sapiens GN=THRAP3 PE=1 SV=2 - [TR150_HUMAN]	2.13186e+06	3.00816e+06	3.35529e+06	6.91403e+06
TIA1	P31483	Nucleolysin TIA-1 isoform p40 OS=Homo sapiens GN=TIA1 PE=1 SV=3 - [TIA1_HUMAN]	2.92076e+06	4.3993e+06	5.18508e+06	1.05823e+07
TIMM23	O14925	Mitochondrial import inner membrane translocase subunit Tim23 OS=Homo sapiens GN=TIMM23 PE=1 SV=1 - [TIM23_HUMAN]		873240	1.07127e+06	1.17844e+06
TIMM44	O43615	Mitochondrial import inner membrane translocase subunit TIM44 OS=Homo sapiens GN=TIMM44 PE=1 SV=2 - [TIM44_HUMAN]	1.53865e+06	2.01844e+06	2.53185e+06	4.02945e+06
TIMM50	Q3ZCQ8	Mitochondrial import inner membrane translocase subunit TIM50 OS=Homo sapiens GN=TIMM50 PE=1 SV=2 - [TIM50_HUMAN]	4.08111e+06	4.48218e+06	6.56936e+06	8.05312e+06
TIPRL	O75663	TIP41-like protein OS=Homo sapiens GN=TIPRL PE=1 SV=2 - [TIPRL_HUMAN]	5.60796e+06	5.54142e+06	5.03449e+06	9.1171e+06
TKT	P29401	Transketolase OS=Homo sapiens GN=TKT PE=1 SV=3 - [TKT_HUMAN]	2.42251e+07	3.01145e+07	3.39336e+07	4.32575e+07
TLDC1	Q6P9B6	TLD domain-containing protein 1 OS=Homo sapiens GN=TLDC1 PE=1 SV=2 - [TLDC1_HUMAN]	2.23673e+06	3.41228e+06	2.40582e+06	5.00409e+06
TLE1	Q04724	Transducin-like enhancer protein 1 OS=Homo sapiens GN=TLE1 PE=1 SV=2 - [TLE1_HUMAN]	7.78272e+06	8.39215e+06	8.26251e+06	9.41744e+06
TLE3	Q04726	Transducin-like enhancer protein 3 OS=Homo sapiens GN=TLE3 PE=1 SV=2 - [TLE3_HUMAN]	6.40275e+06	9.93247e+06	9.0527e+06	1.25527e+07
TM9SF1	O15321	Transmembrane 9 superfamily member 1 OS=Homo sapiens GN=TM9SF1 PE=2 SV=2 - [TM9S1_HUMAN]			897003
TM9SF2	Q99805	Transmembrane 9 superfamily member 2 OS=Homo sapiens GN=TM9SF2 PE=1 SV=1 - [TM9S2_HUMAN]	1.79406e+06	2.63342e+06	2.19717e+06	4.59579e+06
TM9SF3	Q9HD45	Transmembrane 9 superfamily member 3 OS=Homo sapiens GN=TM9SF3 PE=1 SV=2 - [TM9S3_HUMAN]	4.63202e+06	1.92915e+07	1.43984e+07	2.96715e+07
TM9SF4	Q92544	Transmembrane 9 superfamily member 4 OS=Homo sapiens GN=TM9SF4 PE=1 SV=2 - [TM9S4_HUMAN]	1.3714e+06	2.51668e+06	2.45455e+06	3.04877e+06
TMED10	P49755	Transmembrane emp24 domain-containing protein 10 OS=Homo sapiens GN=TMED10 PE=1 SV=2 - [TMEDA_HUMAN]	1.21914e+07	1.12478e+07	8.25953e+06	1.34801e+07
TMED7	Q9Y3B3	Transmembrane emp24 domain-containing protein 7 OS=Homo sapiens GN=TMED7 PE=1 SV=2 - [TMED7_HUMAN]			1.60184e+06
TMEM165	Q9HC07	Transmembrane protein 165 OS=Homo sapiens GN=TMEM165 PE=1 SV=1 - [TM165_HUMAN]	1.99875e+06	1.48131e+06	2.0915e+06	1.88784e+06
TMEM205	Q6UW68	Transmembrane protein 205 OS=Homo sapiens GN=TMEM205 PE=1 SV=1 - [TM205_HUMAN]		1.65453e+06
TMEM209	Q96SK2	Transmembrane protein 209 OS=Homo sapiens GN=TMEM209 PE=1 SV=2 - [TM209_HUMAN]		354864	341677	300147
TMEM33	P57088	Transmembrane protein 33 OS=Homo sapiens GN=TMEM33 PE=1 SV=2 - [TMM33_HUMAN]		5.8815e+06	4.39314e+06	7.291e+06
TMLHE	Q9NVH6	Trimethyllysine dioxygenase, mitochondrial OS=Homo sapiens GN=TMLHE PE=1 SV=1 - [TMLH_HUMAN]	2.52073e+06	3.24777e+06	2.6924e+06	3.92627e+06
TMPO	P42166	Lamina-associated polypeptide 2, isoform alpha OS=Homo sapiens GN=TMPO PE=1 SV=2 - [LAP2A_HUMAN]	419966	571158		421520
TMPO	P42167	Lamina-associated polypeptide 2, isoforms beta/gamma OS=Homo sapiens GN=TMPO PE=1 SV=2 - [LAP2B_HUMAN]	419966	571158
TMSB4X	P62328	Thymosin beta-4 OS=Homo sapiens GN=TMSB4X PE=1 SV=2 - [TYB4_HUMAN]	1.62253e+06	1.88744e+06
TNKS	O95271	Tankyrase-1 OS=Homo sapiens GN=TNKS PE=1 SV=2 - [TNKS1_HUMAN]	562080	1.96187e+06	1.85148e+06	2.28567e+06
TNPO1	Q92973	Transportin-1 OS=Homo sapiens GN=TNPO1 PE=1 SV=2 - [TNPO1_HUMAN]	2.68857e+06	3.0123e+06	4.29555e+06	3.2735e+06
TNPO3	Q9Y5L0	Transportin-3 OS=Homo sapiens GN=TNPO3 PE=1 SV=3 - [TNPO3_HUMAN]		2.28357e+06
TNS3	Q68CZ2	Tensin-3 OS=Homo sapiens GN=TNS3 PE=1 SV=2 - [TENS3_HUMAN]	3.1013e+06	4.97196e+06	4.77087e+06	6.98805e+06
TOMM22	Q9NS69	Mitochondrial import receptor subunit TOM22 homolog OS=Homo sapiens GN=TOMM22 PE=1 SV=3 - [TOM22_HUMAN]	1.60058e+06	2.0571e+06	1.96218e+06	2.03634e+06
TONSL	Q96HA7	Tonsoku-like protein OS=Homo sapiens GN=TONSL PE=1 SV=2 - [TONSL_HUMAN]		876301	910122	2.51123e+06
TOP1	P11387	DNA topoisomerase 1 OS=Homo sapiens GN=TOP1 PE=1 SV=2 - [TOP1_HUMAN]	2.06986e+08	4.02014e+08	3.13358e+08	4.03883e+08
TOR1AIP2	Q8NFQ8	Torsin-1A-interacting protein 2 OS=Homo sapiens GN=TOR1AIP2 PE=1 SV=1 - [TOIP2_HUMAN]	2.44593e+06	2.50454e+06	4.00499e+06	3.2084e+06
TOR2A	Q5JU69	Torsin-2A OS=Homo sapiens GN=TOR2A PE=2 SV=1 - [TOR2A_HUMAN]	2.35683e+06	887485	2.74605e+06	4.81462e+06
TOR4A	Q9NXH8	Torsin-4A OS=Homo sapiens GN=TOR4A PE=1 SV=2 - [TOR4A_HUMAN]	3.45466e+06	7.09698e+06	4.797e+06	7.6655e+06
TP53	P04637	Cellular tumor antigen p53 OS=Homo sapiens GN=TP53 PE=1 SV=4 - [P53_HUMAN]	2.45612e+06	4.1254e+06	2.72975e+06	5.69622e+06
TP53BP1	Q12888	Tumor suppressor p53-binding protein 1 OS=Homo sapiens GN=TP53BP1 PE=1 SV=2 - [TP53B_HUMAN]	1.12986e+06	999678	1.30261e+06	1.1133e+06
TPI1	P60174	Triosephosphate isomerase OS=Homo sapiens GN=TPI1 PE=1 SV=3 - [TPIS_HUMAN]	4.26965e+06	9.39411e+06	8.02623e+06	9.84383e+06
TPM3	P06753	Tropomyosin alpha-3 chain OS=Homo sapiens GN=TPM3 PE=1 SV=2 - [TPM3_HUMAN]		1.79798e+06		1.62177e+06
TPM4	P67936	Tropomyosin alpha-4 chain OS=Homo sapiens GN=TPM4 PE=1 SV=3 - [TPM4_HUMAN]		1.89798e+06		1.65501e+06
TPP1	O14773	Tripeptidyl-peptidase 1 OS=Homo sapiens GN=TPP1 PE=1 SV=2 - [TPP1_HUMAN]	1.90229e+06
TPP2	P29144	Tripeptidyl-peptidase 2 OS=Homo sapiens GN=TPP2 PE=1 SV=4 - [TPP2_HUMAN]	714850	1.19934e+06	1.09159e+06	1.59652e+06
TRA2A	Q13595	Transformer-2 protein homolog alpha OS=Homo sapiens GN=TRA2A PE=1 SV=1 - [TRA2A_HUMAN]	1.11978e+07	1.67578e+07	1.73878e+07	2.44553e+07
TRAP1	Q12931	Heat shock protein 75 kDa, mitochondrial OS=Homo sapiens GN=TRAP1 PE=1 SV=3 - [TRAP1_HUMAN]	7.56891e+06	1.5803e+07	1.82024e+07	2.10642e+07
TRAPPC10	P48553	Trafficking protein particle complex subunit 10 OS=Homo sapiens GN=TRAPPC10 PE=1 SV=2 - [TPC10_HUMAN]		653609	929010	1.48409e+06
TRIM25	Q14258	E3 ubiquitin/ISG15 ligase TRIM25 OS=Homo sapiens GN=TRIM25 PE=1 SV=2 - [TRI25_HUMAN]	3.6965e+06	7.10678e+06	7.0176e+06	7.99869e+06
TRIM27	P14373	Zinc finger protein RFP OS=Homo sapiens GN=TRIM27 PE=1 SV=1 - [TRI27_HUMAN]				1.10515e+06
TRIM28	Q13263	Transcription intermediary factor 1-beta OS=Homo sapiens GN=TRIM28 PE=1 SV=5 - [TIF1B_HUMAN]	557060	748542	668187	797412
TRIM41	Q8WV44	E3 ubiquitin-protein ligase TRIM41 OS=Homo sapiens GN=TRIM41 PE=1 SV=3 - [TRI41_HUMAN]	1.16671e+06	3.07317e+06	3.51599e+06	3.55956e+06
TRIO	O75962	Triple functional domain protein OS=Homo sapiens GN=TRIO PE=1 SV=2 - [TRIO_HUMAN]	1.3709e+06	2.43126e+06	3.32606e+06	1.66817e+06
TRIP12	Q14669	E3 ubiquitin-protein ligase TRIP12 OS=Homo sapiens GN=TRIP12 PE=1 SV=1 - [TRIPC_HUMAN]	730908	705426	886861	1.13658e+06
TRIP13	Q15645	Pachytene checkpoint protein 2 homolog OS=Homo sapiens GN=TRIP13 PE=1 SV=2 - [PCH2_HUMAN]	1.15087e+06	1.33377e+06	1.42444e+06	1.78349e+06
TRIP6	Q15654	Thyroid receptor-interacting protein 6 OS=Homo sapiens GN=TRIP6 PE=1 SV=3 - [TRIP6_HUMAN]	526521			963776
TRMT1	Q9NXH9	tRNA (guanine(26)-N(2))-dimethyltransferase OS=Homo sapiens GN=TRMT1 PE=1 SV=1 - [TRM1_HUMAN]			662695	944676
TRMT1L	Q7Z2T5	TRMT1-like protein OS=Homo sapiens GN=TRMT1L PE=1 SV=2 - [TRM1L_HUMAN]	3.15499e+06	6.72242e+06	6.70266e+06	7.94403e+06
TRMT61A	Q96FX7	tRNA (adenine(58)-N(1))-methyltransferase catalytic subunit TRMT61A OS=Homo sapiens GN=TRMT61A PE=1 SV=1 - [TRM61_HUMAN]	393874		3.10365e+06	5.31714e+06
TRRAP	Q9Y4A5	Transformation/transcription domain-associated protein OS=Homo sapiens GN=TRRAP PE=1 SV=3 - [TRRAP_HUMAN]	549298	1.53212e+06	935627	1.36799e+06
TSC22D1	Q15714	TSC22 domain family protein 1 OS=Homo sapiens GN=TSC22D1 PE=1 SV=3 - [T22D1_HUMAN]	8.2995e+06	1.13571e+07	1.09325e+07	1.26565e+07
TSN	Q15631	Translin OS=Homo sapiens GN=TSN PE=1 SV=1 - [TSN_HUMAN]	3.90931e+06	3.797e+06	5.32899e+06	7.90704e+06
TSR1	Q2NL82	Pre-rRNA-processing protein TSR1 homolog OS=Homo sapiens GN=TSR1 PE=1 SV=1 - [TSR1_HUMAN]	707853	860969	736021	1.20232e+06
TST	Q16762	Thiosulfate sulfurtransferase OS=Homo sapiens GN=TST PE=1 SV=4 - [THTR_HUMAN]		1.91089e+06	1.31626e+06	2.81157e+06
TSTA3	Q13630	GDP-L-fucose synthase OS=Homo sapiens GN=TSTA3 PE=1 SV=1 - [FCL_HUMAN]				1.37887e+06
TTC17	Q96AE7	Tetratricopeptide repeat protein 17 OS=Homo sapiens GN=TTC17 PE=2 SV=1 - [TTC17_HUMAN]		759832		615129
TTC27	Q6P3X3	Tetratricopeptide repeat protein 27 OS=Homo sapiens GN=TTC27 PE=1 SV=1 - [TTC27_HUMAN]			731553	867294
TTC38	Q5R3I4	Tetratricopeptide repeat protein 38 OS=Homo sapiens GN=TTC38 PE=1 SV=1 - [TTC38_HUMAN]	3.03222e+06	5.64778e+06	5.37173e+06	8.49703e+06
TTC5	Q8N0Z6	Tetratricopeptide repeat protein 5 OS=Homo sapiens GN=TTC5 PE=1 SV=2 - [TTC5_HUMAN]				196949
TTF2	Q9UNY4	Transcription termination factor 2 OS=Homo sapiens GN=TTF2 PE=1 SV=2 - [TTF2_HUMAN]			799260	370118
TTLL12	Q14166	Tubulin--tyrosine ligase-like protein 12 OS=Homo sapiens GN=TTLL12 PE=1 SV=2 - [TTL12_HUMAN]	2.48827e+07	3.24249e+07	3.42757e+07	5.32514e+07
TUBA1B	P68363	Tubulin alpha-1B chain OS=Homo sapiens GN=TUBA1B PE=1 SV=1 - [TBA1B_HUMAN]	1.05897e+08	1.17951e+08	1.45427e+08	2.11129e+08
TUBA1C	Q9BQE3	Tubulin alpha-1C chain OS=Homo sapiens GN=TUBA1C PE=1 SV=1 - [TBA1C_HUMAN]	9.00506e+07	1.27663e+08	1.53436e+08	2.17437e+08
TUBB	P07437	Tubulin beta chain OS=Homo sapiens GN=TUBB PE=1 SV=2 - [TBB5_HUMAN]	3.32632e+07	3.62171e+07	5.06e+07	7.76075e+07
TUBB2A	Q13885	Tubulin beta-2A chain OS=Homo sapiens GN=TUBB2A PE=1 SV=1 - [TBB2A_HUMAN]		3.31014e+07	4.9093e+07	7.85576e+07
TUBB2B	Q9BVA1	Tubulin beta-2B chain OS=Homo sapiens GN=TUBB2B PE=1 SV=1 - [TBB2B_HUMAN]	2.54864e+07
TUBB3	Q13509	Tubulin beta-3 chain OS=Homo sapiens GN=TUBB3 PE=1 SV=2 - [TBB3_HUMAN]		3.7787e+07	3.91353e+07
TUBB4A	P04350	Tubulin beta-4A chain OS=Homo sapiens GN=TUBB4A PE=1 SV=2 - [TBB4A_HUMAN]				6.78543e+07
TUBB4B	P68371	Tubulin beta-4B chain OS=Homo sapiens GN=TUBB4B PE=1 SV=1 - [TBB4B_HUMAN]	3.27924e+07	3.22224e+07	4.9093e+07	7.76239e+07
TUBB6	Q9BUF5	Tubulin beta-6 chain OS=Homo sapiens GN=TUBB6 PE=1 SV=1 - [TBB6_HUMAN]	1.57155e+07	2.49999e+07	3.33892e+07	4.97208e+07
TUBGCP5	Q96RT8	Gamma-tubulin complex component 5 OS=Homo sapiens GN=TUBGCP5 PE=1 SV=1 - [GCP5_HUMAN]		771441		359702
TUBGCP6	Q96RT7	Gamma-tubulin complex component 6 OS=Homo sapiens GN=TUBGCP6 PE=1 SV=3 - [GCP6_HUMAN]	452907	687807	1.01026e+06	925895
TUFM	P49411	Elongation factor Tu, mitochondrial OS=Homo sapiens GN=TUFM PE=1 SV=2 - [EFTU_HUMAN]	2.40125e+07	3.51584e+07	3.44376e+07	5.62215e+07
TWF1	Q12792	Twinfilin-1 OS=Homo sapiens GN=TWF1 PE=1 SV=3 - [TWF1_HUMAN]	1.04502e+07	1.88172e+07	1.61904e+07	2.40932e+07
TWF2	Q6IBS0	Twinfilin-2 OS=Homo sapiens GN=TWF2 PE=1 SV=2 - [TWF2_HUMAN]	5.36915e+06	6.5535e+06	7.02104e+06	1.11758e+07
TXNRD2	Q9NNW7	Thioredoxin reductase 2, mitochondrial OS=Homo sapiens GN=TXNRD2 PE=1 SV=3 - [TRXR2_HUMAN]	1.43233e+06	1.75499e+06	2.46039e+06	3.17431e+06
TYK2	P29597	Non-receptor tyrosine-protein kinase TYK2 OS=Homo sapiens GN=TYK2 PE=1 SV=3 - [TYK2_HUMAN]	2.28003e+06	3.0978e+06	2.74967e+06	3.66498e+06
TYMS	P04818	Thymidylate synthase OS=Homo sapiens GN=TYMS PE=1 SV=3 - [TYSY_HUMAN]	1.13922e+06	1.43698e+06	1.586e+06	2.46851e+06
TYW1	Q9NV66	S-adenosyl-L-methionine-dependent tRNA 4-demethylwyosine synthase OS=Homo sapiens GN=TYW1 PE=2 SV=2 - [TYW1_HUMAN]	1.78885e+06	3.06403e+06	3.37618e+06	5.46796e+06
U2AF2	P26368	Splicing factor U2AF 65 kDa subunit OS=Homo sapiens GN=U2AF2 PE=1 SV=4 - [U2AF2_HUMAN]		739023
UAP1	Q16222	UDP-N-acetylhexosamine pyrophosphorylase OS=Homo sapiens GN=UAP1 PE=1 SV=3 - [UAP1_HUMAN]	3.32388e+06	7.79917e+06	5.65711e+06	7.28543e+06
UBA1	P22314	Ubiquitin-like modifier-activating enzyme 1 OS=Homo sapiens GN=UBA1 PE=1 SV=3 - [UBA1_HUMAN]	1.44461e+07	2.18417e+07	2.21762e+07	2.90279e+07
UBA3	Q8TBC4	NEDD8-activating enzyme E1 catalytic subunit OS=Homo sapiens GN=UBA3 PE=1 SV=2 - [UBA3_HUMAN]	6.2039e+07	1.21142e+08	1.20831e+08	1.48841e+08
UBA6	A0AVT1	Ubiquitin-like modifier-activating enzyme 6 OS=Homo sapiens GN=UBA6 PE=1 SV=1 - [UBA6_HUMAN]	1.29212e+06	2.1254e+06	2.26546e+06	3.2798e+06
UBAP2	Q5T6F2	Ubiquitin-associated protein 2 OS=Homo sapiens GN=UBAP2 PE=1 SV=1 - [UBAP2_HUMAN]	2.1072e+06	2.9596e+06	3.17929e+06	4.49558e+06
UBAP2L	Q14157	Ubiquitin-associated protein 2-like OS=Homo sapiens GN=UBAP2L PE=1 SV=2 - [UBP2L_HUMAN]		1.00953e+06	1.1581e+06	1.26335e+06
UBC	P0CG48	Polyubiquitin-C OS=Homo sapiens GN=UBC PE=1 SV=3 - [UBC_HUMAN]	1.55501e+09	1.64155e+09	1.39458e+09	1.33506e+09
UBE2C	O00762	Ubiquitin-conjugating enzyme E2 C OS=Homo sapiens GN=UBE2C PE=1 SV=1 - [UBE2C_HUMAN]		986306
UBE2D3	P61077	Ubiquitin-conjugating enzyme E2 D3 OS=Homo sapiens GN=UBE2D3 PE=1 SV=1 - [UB2D3_HUMAN]	1.86212e+07		1.74509e+07	1.95906e+07
UBE2E3	Q969T4	Ubiquitin-conjugating enzyme E2 E3 OS=Homo sapiens GN=UBE2E3 PE=1 SV=1 - [UB2E3_HUMAN]	2.90335e+06	4.19692e+06	3.63732e+06	3.80916e+06
UBE2F	Q969M7	NEDD8-conjugating enzyme UBE2F OS=Homo sapiens GN=UBE2F PE=1 SV=1 - [UBE2F_HUMAN]	6.22489e+06	9.38925e+06	5.67678e+06	1.00013e+07
UBE2K	P61086	Ubiquitin-conjugating enzyme E2 K OS=Homo sapiens GN=UBE2K PE=1 SV=3 - [UBE2K_HUMAN]				1.68775e+06
UBE2L3	P68036	Ubiquitin-conjugating enzyme E2 L3 OS=Homo sapiens GN=UBE2L3 PE=1 SV=1 - [UB2L3_HUMAN]				5.54146e+06
UBE2M	P61081	NEDD8-conjugating enzyme Ubc12 OS=Homo sapiens GN=UBE2M PE=1 SV=1 - [UBC12_HUMAN]	9.59282e+07	1.84366e+08	1.82661e+08	2.21097e+08
UBE2N	P61088	Ubiquitin-conjugating enzyme E2 N OS=Homo sapiens GN=UBE2N PE=1 SV=1 - [UBE2N_HUMAN]	4.42081e+06	5.42635e+06	4.17742e+06
UBR2	Q8IWV8	E3 ubiquitin-protein ligase UBR2 OS=Homo sapiens GN=UBR2 PE=1 SV=1 - [UBR2_HUMAN]		471216		890026
UBR4	Q5T4S7	E3 ubiquitin-protein ligase UBR4 OS=Homo sapiens GN=UBR4 PE=1 SV=1 - [UBR4_HUMAN]			321181	491921
UBXN1	Q04323	UBX domain-containing protein 1 OS=Homo sapiens GN=UBXN1 PE=1 SV=2 - [UBXN1_HUMAN]	777711	438700
UBXN7	O94888	UBX domain-containing protein 7 OS=Homo sapiens GN=UBXN7 PE=1 SV=2 - [UBXN7_HUMAN]	624604	1.30874e+06	1.69495e+06	1.97626e+06
UCHL3	P15374	Ubiquitin carboxyl-terminal hydrolase isozyme L3 OS=Homo sapiens GN=UCHL3 PE=1 SV=1 - [UCHL3_HUMAN]		1.32339e+06
UHRF1BP1L	A0JNW5	UHRF1-binding protein 1-like OS=Homo sapiens GN=UHRF1BP1L PE=1 SV=2 - [UH1BL_HUMAN]	330317		483035
UIMC1	Q96RL1	BRCA1-A complex subunit RAP80 OS=Homo sapiens GN=UIMC1 PE=1 SV=2 - [UIMC1_HUMAN]	239549
UNK	Q9C0B0	RING finger protein unkempt homolog OS=Homo sapiens GN=UNK PE=1 SV=2 - [UNK_HUMAN]		913968		774526
UQCR10	Q9UDW1	Cytochrome b-c1 complex subunit 9 OS=Homo sapiens GN=UQCR10 PE=1 SV=3 - [QCR9_HUMAN]		1.09176e+07	5.90287e+06	1.93196e+07
UQCRC1	P31930	Cytochrome b-c1 complex subunit 1, mitochondrial OS=Homo sapiens GN=UQCRC1 PE=1 SV=3 - [QCR1_HUMAN]	1.88406e+06	4.75114e+06	2.52651e+06	5.07147e+06
UQCRC2	P22695	Cytochrome b-c1 complex subunit 2, mitochondrial OS=Homo sapiens GN=UQCRC2 PE=1 SV=3 - [QCR2_HUMAN]	1.78894e+06	2.49688e+06	2.66676e+06	3.20655e+06
USO1	O60763	General vesicular transport factor p115 OS=Homo sapiens GN=USO1 PE=1 SV=2 - [USO1_HUMAN]	343880	332839	648255	500855
USP11	P51784	Ubiquitin carboxyl-terminal hydrolase 11 OS=Homo sapiens GN=USP11 PE=1 SV=3 - [UBP11_HUMAN]	1.34604e+06	1.19478e+06	999441	2.89424e+06
USP13	Q92995	Ubiquitin carboxyl-terminal hydrolase 13 OS=Homo sapiens GN=USP13 PE=1 SV=2 - [UBP13_HUMAN]	4.01767e+06	5.2569e+06	6.05638e+06	1.0809e+07
USP22	Q9UPT9	Ubiquitin carboxyl-terminal hydrolase 22 OS=Homo sapiens GN=USP22 PE=1 SV=2 - [UBP22_HUMAN]	3.08669e+06	4.03551e+06	3.29546e+06	6.19615e+06
USP3	Q9Y6I4	Ubiquitin carboxyl-terminal hydrolase 3 OS=Homo sapiens GN=USP3 PE=1 SV=2 - [UBP3_HUMAN]			383893
USP30	Q70CQ3	Ubiquitin carboxyl-terminal hydrolase 30 OS=Homo sapiens GN=USP30 PE=1 SV=1 - [UBP30_HUMAN]	5.15754e+06	8.76894e+06	8.52645e+06	8.94412e+06
USP34	Q70CQ2	Ubiquitin carboxyl-terminal hydrolase 34 OS=Homo sapiens GN=USP34 PE=1 SV=2 - [UBP34_HUMAN]	1.35543e+06	2.51508e+06	3.39277e+06	3.18287e+06
USP39	Q53GS9	U4/U6.U5 tri-snRNP-associated protein 2 OS=Homo sapiens GN=USP39 PE=1 SV=2 - [SNUT2_HUMAN]		1.37617e+06
USP42	Q9H9J4	Ubiquitin carboxyl-terminal hydrolase 42 OS=Homo sapiens GN=USP42 PE=1 SV=3 - [UBP42_HUMAN]	788209	1.65566e+06	2.10141e+06	1.50278e+06
USP5	P45974	Ubiquitin carboxyl-terminal hydrolase 5 OS=Homo sapiens GN=USP5 PE=1 SV=2 - [UBP5_HUMAN]	895222	1.39024e+06	1.40274e+06	1.80425e+06
USP54	Q70EL1	Inactive ubiquitin carboxyl-terminal hydrolase 54 OS=Homo sapiens GN=USP54 PE=1 SV=4 - [UBP54_HUMAN]	1.31825e+06	1.2714e+06	1.48627e+06	2.04621e+06
USP7	Q93009	Ubiquitin carboxyl-terminal hydrolase 7 OS=Homo sapiens GN=USP7 PE=1 SV=2 - [UBP7_HUMAN]	6.88011e+06	1.57846e+07	1.19453e+07	1.92402e+07
USP9X	Q93008	Probable ubiquitin carboxyl-terminal hydrolase FAF-X OS=Homo sapiens GN=USP9X PE=1 SV=3 - [USP9X_HUMAN]	3.04617e+06	5.69297e+06	6.429e+06	8.53174e+06
UTP18	Q9Y5J1	U3 small nucleolar RNA-associated protein 18 homolog OS=Homo sapiens GN=UTP18 PE=1 SV=3 - [UTP18_HUMAN]	2.56162e+06	3.54802e+06	3.25814e+06	6.73143e+06
UTP20	O75691	Small subunit processome component 20 homolog OS=Homo sapiens GN=UTP20 PE=1 SV=3 - [UTP20_HUMAN]		652620		893194
UTP25	Q68CQ4	Digestive organ expansion factor homolog OS=Homo sapiens GN=DIEXF PE=1 SV=2 - [DIEXF_HUMAN]	590767	739002	403687	1.16312e+06
UTP4	Q969X6	Cirhin OS=Homo sapiens GN=CIRH1A PE=1 SV=1 - [CIR1A_HUMAN]	5.71339e+07	9.0368e+07	8.65325e+07	1.21099e+08
UTP6	Q9NYH9	U3 small nucleolar RNA-associated protein 6 homolog OS=Homo sapiens GN=UTP6 PE=1 SV=2 - [UTP6_HUMAN]	408902	293765	811737	393670
UXT	Q9UBK9	Protein UXT OS=Homo sapiens GN=UXT PE=1 SV=1 - [UXT_HUMAN]		3.28166e+06		2.65711e+06
VAMP7	P51809	Vesicle-associated membrane protein 7 OS=Homo sapiens GN=VAMP7 PE=1 SV=3 - [VAMP7_HUMAN]			1.36915e+06
VARS	P26640	Valine--tRNA ligase OS=Homo sapiens GN=VARS PE=1 SV=4 - [SYVC_HUMAN]		517019	1.26883e+06	1.29996e+06
VARS2	Q5ST30	Valine--tRNA ligase, mitochondrial OS=Homo sapiens GN=VARS2 PE=1 SV=2 - [SYVM_HUMAN]	2.18941e+06	4.33563e+06	4.55839e+06	4.59055e+06
VAT1	Q99536	Synaptic vesicle membrane protein VAT-1 homolog OS=Homo sapiens GN=VAT1 PE=1 SV=2 - [VAT1_HUMAN]			650516
VCL	P18206	Vinculin OS=Homo sapiens GN=VCL PE=1 SV=4 - [VINC_HUMAN]	1.09415e+06	1.84056e+06	1.4893e+06	1.99674e+06
VCP	P55072	Transitional endoplasmic reticulum ATPase OS=Homo sapiens GN=VCP PE=1 SV=4 - [TERA_HUMAN]	897657	1.19734e+06	937398	1.25005e+06
VCPIP1	Q96JH7	Deubiquitinating protein VCIP135 OS=Homo sapiens GN=VCPIP1 PE=1 SV=2 - [VCIP1_HUMAN]	269383		287588	535081
VDAC1	P21796	Voltage-dependent anion-selective channel protein 1 OS=Homo sapiens GN=VDAC1 PE=1 SV=2 - [VDAC1_HUMAN]	1.92113e+06	3.19048e+06	3.35536e+06	1.9227e+06
VDAC2	P45880	Voltage-dependent anion-selective channel protein 2 OS=Homo sapiens GN=VDAC2 PE=1 SV=2 - [VDAC2_HUMAN]	882143	1.55686e+06	794303	1.6621e+06
VDAC3	Q9Y277	Voltage-dependent anion-selective channel protein 3 OS=Homo sapiens GN=VDAC3 PE=1 SV=1 - [VDAC3_HUMAN]	4.99387e+06	8.31708e+06	8.51264e+06	1.02922e+07
VIM	P08670	Vimentin OS=Homo sapiens GN=VIM PE=1 SV=4 - [VIME_HUMAN]	4.57896e+06			3.46118e+07
VMP1	Q96GC9	Vacuole membrane protein 1 OS=Homo sapiens GN=VMP1 PE=1 SV=1 - [VMP1_HUMAN]				2.24434e+06
VPS11	Q9H270	Vacuolar protein sorting-associated protein 11 homolog OS=Homo sapiens GN=VPS11 PE=1 SV=1 - [VPS11_HUMAN]	1.78477e+06	3.36901e+06	2.75866e+06	3.76646e+06
VPS18	Q9P253	Vacuolar protein sorting-associated protein 18 homolog OS=Homo sapiens GN=VPS18 PE=1 SV=2 - [VPS18_HUMAN]			238216
VPS26A	O75436	Vacuolar protein sorting-associated protein 26A OS=Homo sapiens GN=VPS26A PE=1 SV=2 - [VP26A_HUMAN]	7.62821e+06	1.27816e+07	1.38982e+07	1.5554e+07
VPS26B	Q4G0F5	Vacuolar protein sorting-associated protein 26B OS=Homo sapiens GN=VPS26B PE=1 SV=2 - [VP26B_HUMAN]			2.44922e+06
VPS29	Q9UBQ0	Vacuolar protein sorting-associated protein 29 OS=Homo sapiens GN=VPS29 PE=1 SV=1 - [VPS29_HUMAN]	4.17096e+07	4.94903e+07	5.38174e+07	1.01032e+08
VPS35	Q96QK1	Vacuolar protein sorting-associated protein 35 OS=Homo sapiens GN=VPS35 PE=1 SV=2 - [VPS35_HUMAN]	1.78458e+07	3.24088e+07	3.0969e+07	4.05105e+07
VPS39	Q96JC1	Vam6/Vps39-like protein OS=Homo sapiens GN=VPS39 PE=1 SV=2 - [VPS39_HUMAN]	368664	800271
WAC	Q9BTA9	WW domain-containing adapter protein with coiled-coil OS=Homo sapiens GN=WAC PE=1 SV=3 - [WAC_HUMAN]	1.38087e+07	2.07429e+07	2.02569e+07	2.81405e+07
WAPL	Q7Z5K2	Wings apart-like protein homolog OS=Homo sapiens GN=WAPAL PE=1 SV=1 - [WAPL_HUMAN]	1.01622e+06	1.09143e+06	1.25443e+06	2.2746e+06
WARS	P23381	Tryptophan--tRNA ligase, cytoplasmic OS=Homo sapiens GN=WARS PE=1 SV=2 - [SYWC_HUMAN]	7.47725e+06	9.42122e+06	1.36411e+07	1.71518e+07
WASF1	Q92558	Wiskott-Aldrich syndrome protein family member 1 OS=Homo sapiens GN=WASF1 PE=1 SV=1 - [WASF1_HUMAN]				1.1204e+06
WASHC4	Q2M389	WASH complex subunit 7 OS=Homo sapiens GN=KIAA1033 PE=1 SV=2 - [WASH7_HUMAN]	646366	813044		1.86158e+06
WDFY1	Q8IWB7	WD repeat and FYVE domain-containing protein 1 OS=Homo sapiens GN=WDFY1 PE=1 SV=1 - [WDFY1_HUMAN]	2.27767e+06	3.61054e+06	3.58419e+06	4.23758e+06
WDHD1	O75717	WD repeat and HMG-box DNA-binding protein 1 OS=Homo sapiens GN=WDHD1 PE=1 SV=1 - [WDHD1_HUMAN]	1.73868e+06	3.18875e+06	2.8698e+06	4.98237e+06
WDR1	O75083	WD repeat-containing protein 1 OS=Homo sapiens GN=WDR1 PE=1 SV=4 - [WDR1_HUMAN]	8.94545e+07	1.74781e+08	1.24925e+08	1.93516e+08
WDR11	Q9BZH6	WD repeat-containing protein 11 OS=Homo sapiens GN=WDR11 PE=1 SV=1 - [WDR11_HUMAN]		532117	844643	973284
WDR12	Q9GZL7	Ribosome biogenesis protein WDR12 OS=Homo sapiens GN=WDR12 PE=1 SV=2 - [WDR12_HUMAN]	2.6946e+06	3.19337e+06	3.06751e+06	7.36899e+06
WDR18	Q9BV38	WD repeat-containing protein 18 OS=Homo sapiens GN=WDR18 PE=1 SV=2 - [WDR18_HUMAN]	1.13419e+07	1.85347e+07	1.97595e+07	3.00918e+07
WDR24	Q96S15	WD repeat-containing protein 24 OS=Homo sapiens GN=WDR24 PE=1 SV=1 - [WDR24_HUMAN]	1.32456e+06	2.23193e+06	2.19358e+06	8.47706e+06
WDR26	Q9H7D7	WD repeat-containing protein 26 OS=Homo sapiens GN=WDR26 PE=1 SV=3 - [WDR26_HUMAN]	2.32751e+06	2.53632e+06	1.52015e+06	3.97731e+06
WDR3	Q9UNX4	WD repeat-containing protein 3 OS=Homo sapiens GN=WDR3 PE=1 SV=1 - [WDR3_HUMAN]	1.55429e+06	1.81286e+06	1.74714e+06	2.66501e+06
WDR33	Q9C0J8	pre-mRNA 3' end processing protein WDR33 OS=Homo sapiens GN=WDR33 PE=1 SV=2 - [WDR33_HUMAN]	5.36539e+06	1.02331e+07	7.34794e+06	1.28245e+07
WDR36	Q8NI36	WD repeat-containing protein 36 OS=Homo sapiens GN=WDR36 PE=1 SV=1 - [WDR36_HUMAN]	1.65218e+06	2.68357e+06	2.48008e+06	3.71505e+06
WDR43	Q15061	WD repeat-containing protein 43 OS=Homo sapiens GN=WDR43 PE=1 SV=3 - [WDR43_HUMAN]	1.55239e+06	2.99062e+06	2.70044e+06	4.59851e+06
WDR59	Q6PJI9	WD repeat-containing protein 59 OS=Homo sapiens GN=WDR59 PE=1 SV=2 - [WDR59_HUMAN]		960212	1.64123e+06	4.20139e+06
WDR6	Q9NNW5	WD repeat-containing protein 6 OS=Homo sapiens GN=WDR6 PE=1 SV=1 - [WDR6_HUMAN]	6.10786e+06	8.44323e+06	8.39493e+06	1.20263e+07
WDR62	O43379	WD repeat-containing protein 62 OS=Homo sapiens GN=WDR62 PE=1 SV=4 - [WDR62_HUMAN]	811819	1.196e+06	1.1628e+06	1.59095e+06
WDR7	Q9Y4E6	WD repeat-containing protein 7 OS=Homo sapiens GN=WDR7 PE=1 SV=2 - [WDR7_HUMAN]	716639		630520	1.05053e+06
WDR75	Q8IWA0	WD repeat-containing protein 75 OS=Homo sapiens GN=WDR75 PE=1 SV=1 - [WDR75_HUMAN]	1.99957e+06	1.52435e+06	1.96287e+06	3.63847e+06
WDR77	Q9BQA1	Methylosome protein 50 OS=Homo sapiens GN=WDR77 PE=1 SV=1 - [MEP50_HUMAN]	3.25608e+06	4.40057e+06	4.88141e+06	4.97688e+06
WDR81	Q562E7	WD repeat-containing protein 81 OS=Homo sapiens GN=WDR81 PE=1 SV=2 - [WDR81_HUMAN]	1.69051e+06	1.98056e+06	3.11326e+06	3.30515e+06
WDTC1	Q8N5D0	WD and tetratricopeptide repeats protein 1 OS=Homo sapiens GN=WDTC1 PE=1 SV=2 - [WDTC1_HUMAN]	1.91142e+06	5.96863e+06	4.3268e+06	6.04585e+06
WRNIP1	Q96S55	ATPase WRNIP1 OS=Homo sapiens GN=WRNIP1 PE=1 SV=2 - [WRIP1_HUMAN]	805543	1.06284e+06	1.31259e+06	858537
XAB2	Q9HCS7	Pre-mRNA-splicing factor SYF1 OS=Homo sapiens GN=XAB2 PE=1 SV=2 - [SYF1_HUMAN]		435202		702197
XPNPEP1	Q9NQW7	Xaa-Pro aminopeptidase 1 OS=Homo sapiens GN=XPNPEP1 PE=1 SV=3 - [XPP1_HUMAN]	943869	1.29474e+06	1.26909e+06	2.49565e+06
XPNPEP3	Q9NQH7	Probable Xaa-Pro aminopeptidase 3 OS=Homo sapiens GN=XPNPEP3 PE=1 SV=1 - [XPP3_HUMAN]	4.74151e+06	7.93008e+06	6.69528e+06	6.19155e+06
XPO1	O14980	Exportin-1 OS=Homo sapiens GN=XPO1 PE=1 SV=1 - [XPO1_HUMAN]	4.78346e+06	1.67415e+06	911958	1.24315e+06
XPO5	Q9HAV4	Exportin-5 OS=Homo sapiens GN=XPO5 PE=1 SV=1 - [XPO5_HUMAN]	736976
XPO7	Q9UIA9	Exportin-7 OS=Homo sapiens GN=XPO7 PE=1 SV=3 - [XPO7_HUMAN]	1.18576e+06	1.84343e+06	1.97902e+06	2.61914e+06
XPOT	O43592	Exportin-T OS=Homo sapiens GN=XPOT PE=1 SV=2 - [XPOT_HUMAN]	1.71026e+06	2.93776e+06	3.31329e+06	4.2591e+06
XRCC5	P13010	X-ray repair cross-complementing protein 5 OS=Homo sapiens GN=XRCC5 PE=1 SV=3 - [XRCC5_HUMAN]	6.04188e+06	7.2789e+06	1.00753e+07	1.46888e+07
XRCC6	P12956	X-ray repair cross-complementing protein 6 OS=Homo sapiens GN=XRCC6 PE=1 SV=2 - [XRCC6_HUMAN]	589580	1.05525e+06	1.31947e+06	1.89175e+06
XRN1	Q8IZH2	5'-3' exoribonuclease 1 OS=Homo sapiens GN=XRN1 PE=1 SV=1 - [XRN1_HUMAN]	2.49188e+06	4.99361e+06	4.38362e+06	5.88927e+06
XRN2	Q9H0D6	5'-3' exoribonuclease 2 OS=Homo sapiens GN=XRN2 PE=1 SV=1 - [XRN2_HUMAN]				1.99301e+06
YARS	P54577	Tyrosine--tRNA ligase, cytoplasmic OS=Homo sapiens GN=YARS PE=1 SV=4 - [SYYC_HUMAN]	678124		561715
YBX1	P67809	Nuclease-sensitive element-binding protein 1 OS=Homo sapiens GN=YBX1 PE=1 SV=3 - [YBOX1_HUMAN]	292513
YKT6	O15498	Synaptobrevin homolog YKT6 OS=Homo sapiens GN=YKT6 PE=1 SV=1 - [YKT6_HUMAN]				2.02683e+06
YLPM1	P49750	YLP motif-containing protein 1 OS=Homo sapiens OX=9606 GN=YLPM1 PE=1 SV=4 - [YLPM1_HUMAN]				251434
YTHDC1	Q96MU7	YTH domain-containing protein 1 OS=Homo sapiens GN=YTHDC1 PE=1 SV=3 - [YTDC1_HUMAN]	3.5017e+06		8.00119e+06	1.35796e+07
YWHAB	P31946	14-3-3 protein beta/alpha OS=Homo sapiens GN=YWHAB PE=1 SV=3 - [1433B_HUMAN]	7.86296e+06	2.65223e+07	2.61389e+07	4.06179e+07
YWHAE	P62258	14-3-3 protein epsilon OS=Homo sapiens GN=YWHAE PE=1 SV=1 - [1433E_HUMAN]	1.04843e+07	3.00507e+07	2.58643e+07	4.46583e+07
YWHAG	P61981	14-3-3 protein gamma OS=Homo sapiens GN=YWHAG PE=1 SV=2 - [1433G_HUMAN]	11803684	2.32711e+07	1.7922e+07	4.11437e+07
YWHAH	Q04917	14-3-3 protein eta OS=Homo sapiens GN=YWHAH PE=1 SV=4 - [1433F_HUMAN]	7.51015e+06	2.30851e+07	2.93452e+07	4.09007e+07
YWHAQ	P27348	14-3-3 protein theta OS=Homo sapiens GN=YWHAQ PE=1 SV=1 - [1433T_HUMAN]	1.41442e+07	3.77108e+07	3.2342e+07	5.02864e+07
YWHAZ	P63104	14-3-3 protein zeta/delta OS=Homo sapiens GN=YWHAZ PE=1 SV=1 - [1433Z_HUMAN]	1.47761e+07	3.39992e+07	2.92328e+07	4.96909e+07
YY1	P25490	Transcriptional repressor protein YY1 OS=Homo sapiens GN=YY1 PE=1 SV=2 - [TYY1_HUMAN]	8.72088e+07	1.57427e+08	1.07087e+08	1.24348e+08
ZBTB43	O43298	Zinc finger and BTB domain-containing protein 43 OS=Homo sapiens GN=ZBTB43 PE=1 SV=1 - [ZBT43_HUMAN]		1.81687e+06		2.78941e+06
ZC3HAV1	Q7Z2W4	Zinc finger CCCH-type antiviral protein 1 OS=Homo sapiens GN=ZC3HAV1 PE=1 SV=3 - [ZCCHV_HUMAN]	3.6182e+06	5.34048e+06	6.27446e+06	7.9782e+06
ZC3HAV1L	Q96H79	Zinc finger CCCH-type antiviral protein 1-like OS=Homo sapiens GN=ZC3HAV1L PE=1 SV=2 - [ZCCHL_HUMAN]			1.12694e+06
ZFP90	Q8TF47	Zinc finger protein 90 homolog OS=Homo sapiens GN=ZFP90 PE=2 SV=2 - [ZFP90_HUMAN]		1.89603e+06	1.62321e+06	1.3647e+06
ZFX	P17010	Zinc finger X-chromosomal protein OS=Homo sapiens GN=ZFX PE=2 SV=2 - [ZFX_HUMAN]	3.80091e+06	2.54846e+06	3.35513e+06	3.96045e+06
ZKSCAN1	P17029	Zinc finger protein with KRAB and SCAN domains 1 OS=Homo sapiens GN=ZKSCAN1 PE=1 SV=3 - [ZKSC1_HUMAN]		558680
ZMPSTE24	O75844	CAAX prenyl protease 1 homolog OS=Homo sapiens GN=ZMPSTE24 PE=1 SV=2 - [FACE1_HUMAN]	2.06574e+06	2.74152e+06	2.94708e+06	5.15216e+06
ZMYND11	Q15326	Zinc finger MYND domain-containing protein 11 OS=Homo sapiens GN=ZMYND11 PE=1 SV=2 - [ZMY11_HUMAN]	459129	550821	787115	2.45126e+06
ZNF106	Q9H2Y7	Zinc finger protein 106 OS=Homo sapiens GN=ZNF106 PE=1 SV=1 - [ZN106_HUMAN]		311772		415211
ZNF121	P58317	Zinc finger protein 121 OS=Homo sapiens GN=ZNF121 PE=2 SV=2 - [ZN121_HUMAN]			7.2618e+06	7.52637e+06
ZNF136	P52737	Zinc finger protein 136 OS=Homo sapiens GN=ZNF136 PE=1 SV=1 - [ZN136_HUMAN]	1.19029e+06	1.43428e+06	1.66294e+06	2.13329e+06
ZNF143	P52747	Zinc finger protein 143 OS=Homo sapiens GN=ZNF143 PE=1 SV=2 - [ZN143_HUMAN]	1.19387e+07	1.71252e+07	2.11249e+07	3.09097e+07
ZNF146	Q15072	Zinc finger protein OZF OS=Homo sapiens GN=ZNF146 PE=1 SV=2 - [OZF_HUMAN]		1.38521e+06		1.16746e+06
ZNF16	P17020	Zinc finger protein 16 OS=Homo sapiens GN=ZNF16 PE=1 SV=3 - [ZNF16_HUMAN]			1.88673e+06	1.96239e+06
ZNF184	Q99676	Zinc finger protein 184 OS=Homo sapiens GN=ZNF184 PE=1 SV=4 - [ZN184_HUMAN]		989269
ZNF205	O95201	Zinc finger protein 205 OS=Homo sapiens GN=ZNF205 PE=1 SV=2 - [ZN205_HUMAN]		884109
ZNF207	O43670	BUB3-interacting and GLEBS motif-containing protein ZNF207 OS=Homo sapiens GN=ZNF207 PE=1 SV=1 - [ZN207_HUMAN]	2.58442e+06
ZNF239	Q16600	Zinc finger protein 239 OS=Homo sapiens GN=ZNF239 PE=2 SV=3 - [ZN239_HUMAN]		461851	487235	607542
ZNF267	Q14586	Zinc finger protein 267 OS=Homo sapiens GN=ZNF267 PE=2 SV=3 - [ZN267_HUMAN]	571128
ZNF280C	Q8ND82	Zinc finger protein 280C OS=Homo sapiens GN=ZNF280C PE=1 SV=1 - [Z280C_HUMAN]	3.51416e+06	5.85588e+06	4.99052e+06	8.28287e+06
ZNF281	Q9Y2X9	Zinc finger protein 281 OS=Homo sapiens GN=ZNF281 PE=1 SV=1 - [ZN281_HUMAN]	7.39356e+06	1.15498e+07	1.33334e+07	1.40572e+07
ZNF316	A6NFI3	Zinc finger protein 316 OS=Homo sapiens GN=ZNF316 PE=1 SV=1 - [ZN316_HUMAN]	1.05741e+06	1.59205e+06	1.99619e+06	3.35181e+06
ZNF318	Q5VUA4	Zinc finger protein 318 OS=Homo sapiens GN=ZNF318 PE=1 SV=2 - [ZN318_HUMAN]				773617
ZNF324	O75467	Zinc finger protein 324A OS=Homo sapiens GN=ZNF324 PE=2 SV=1 - [Z324A_HUMAN]		457995		377682
ZNF331	Q9NQX6	Zinc finger protein 331 OS=Homo sapiens GN=ZNF331 PE=2 SV=1 - [ZN331_HUMAN]	7.43524e+06
ZNF420	Q8TAQ5	Zinc finger protein 420 OS=Homo sapiens GN=ZNF420 PE=1 SV=1 - [ZN420_HUMAN]		1.43552e+06
ZNF446	Q9NWS9	Zinc finger protein 446 OS=Homo sapiens GN=ZNF446 PE=1 SV=1 - [ZN446_HUMAN]				1.20826e+06
ZNF451	Q9Y4E5	Zinc finger protein 451 OS=Homo sapiens GN=ZNF451 PE=1 SV=2 - [ZN451_HUMAN]	3.79699e+06	6.70667e+06	7.16455e+06	8.98813e+06
ZNF460	Q14592	Zinc finger protein 460 OS=Homo sapiens GN=ZNF460 PE=1 SV=2 - [ZN460_HUMAN]		1.96855e+06
ZNF468	Q5VIY5	Zinc finger protein 468 OS=Homo sapiens GN=ZNF468 PE=2 SV=1 - [ZN468_HUMAN]		1.10184e+06	1.734e+06	966273
ZNF485	Q8NCK3	Zinc finger protein 485 OS=Homo sapiens GN=ZNF485 PE=2 SV=1 - [ZN485_HUMAN]				281340
ZNF552	Q9H707	Zinc finger protein 552 OS=Homo sapiens GN=ZNF552 PE=2 SV=2 - [ZN552_HUMAN]	1.98899e+06	2.15736e+06	2.35408e+06	3.04945e+06
ZNF609	O15014	Zinc finger protein 609 OS=Homo sapiens GN=ZNF609 PE=1 SV=2 - [ZN609_HUMAN]	782015	1.88011e+06	1.08659e+06	1.51997e+06
ZNF611	Q8N823	Zinc finger protein 611 OS=Homo sapiens GN=ZNF611 PE=2 SV=2 - [ZN611_HUMAN]			84278.9	740942
ZNF625	Q96I27	Zinc finger protein 625 OS=Homo sapiens GN=ZNF625 PE=2 SV=1 - [ZN625_HUMAN]				1.88605e+06
ZNF644	Q9H582	Zinc finger protein 644 OS=Homo sapiens GN=ZNF644 PE=1 SV=2 - [ZN644_HUMAN]	488488			987904
ZNF652	Q9Y2D9	Zinc finger protein 652 OS=Homo sapiens GN=ZNF652 PE=1 SV=3 - [ZN652_HUMAN]	2.38036e+06	2.50854e+06	3.42062e+06	2.8802e+06
ZNF655	Q8N720	Zinc finger protein 655 OS=Homo sapiens GN=ZNF655 PE=1 SV=3 - [ZN655_HUMAN]	3.0469e+06	3.90013e+06	5.03977e+06	5.37142e+06
ZNF687	Q8N1G0	Zinc finger protein 687 OS=Homo sapiens GN=ZNF687 PE=1 SV=1 - [ZN687_HUMAN]	726059	816195	1.04049e+06	1.11462e+06
ZNF696	Q9H7X3	Zinc finger protein 696 OS=Homo sapiens GN=ZNF696 PE=2 SV=2 - [ZN696_HUMAN]		3.40516e+06	3.38795e+06	3.11794e+06
ZNF724	A8MTY0	Putative zinc finger protein 724 OS=Homo sapiens GN=ZNF724P PE=5 SV=3 - [ZN724_HUMAN]		2.96738e+06
ZNF776	Q68DI1	Zinc finger protein 776 OS=Homo sapiens GN=ZNF776 PE=2 SV=2 - [ZN776_HUMAN]			1.69169e+06
ZNF777	Q9ULD5	Zinc finger protein 777 OS=Homo sapiens GN=ZNF777 PE=1 SV=2 - [ZN777_HUMAN]	1.59738e+06	1.02249e+06	1.42314e+06	436575
ZNF8	P17098	Zinc finger protein 8 OS=Homo sapiens GN=ZNF8 PE=1 SV=2 - [ZNF8_HUMAN]	255863	1.89658e+06		1.45035e+06
ZNF800	Q2TB10	Zinc finger protein 800 OS=Homo sapiens GN=ZNF800 PE=1 SV=1 - [ZN800_HUMAN]	1.32573e+06	1.95523e+06	1.93093e+06	2.19933e+06
ZNF823	P16415	Zinc finger protein 823 OS=Homo sapiens GN=ZNF823 PE=2 SV=2 - [ZN823_HUMAN]			2.72728e+06
ZNF845	Q96IR2	Zinc finger protein 845 OS=Homo sapiens GN=ZNF845 PE=2 SV=3 - [ZN845_HUMAN]	703276	1.22411e+06	1.54428e+06	1.77315e+06
ZSCAN26	Q16670	Zinc finger and SCAN domain-containing protein 26 OS=Homo sapiens GN=ZSCAN26 PE=2 SV=2 - [ZSC26_HUMAN]	886944	1.43458e+06	918821	1.22126e+06
ZSWIM8	A7E2V4	Zinc finger SWIM domain-containing protein 8 OS=Homo sapiens GN=ZSWIM8 PE=1 SV=1 - [ZSWM8_HUMAN]		690617	811286	952920
ZW10	O43264	Centromere/kinetochore protein zw10 homolog OS=Homo sapiens GN=ZW10 PE=1 SV=3 - [ZW10_HUMAN]				695137
ZYG11B	Q9C0D3	Protein zyg-11 homolog B OS=Homo sapiens GN=ZYG11B PE=1 SV=2 - [ZY11B_HUMAN]	1.63549e+06	1.7402e+06		2.31658e+06
