# Supplementary material for: ZZW-115–dependent inhibition of NUPR1 nuclear translocation sensitizes cancer cells to genotoxic agents
Source: JCI Insight. 2020 Sep 17;5(18):e138117. doi: 10.1172/jci.insight.138117 (PMC7526551; doi:10.1172/jci.insight.138117)
Supplement: Supplemental Table 6 [file jciinsight-5-138117-s197.xlsx]

## Sheet: Panther altered sumo
Analysis Type:	PANTHER Overrepresentation Test (Released 20190711)
Annotation Version and Release Date:	GO Ontology database Released 2019-10-08
Analyzed List:	Client Text Box Input (Homo sapiens)
Reference List:	Homo sapiens (all genes in database)
Test Type:	FISHER
Correction:	FDR
GO biological process complete	Homo sapiens - REFLIST (20996)	Client Text Box Input (462)	Client Text Box Input (expected)	Client Text Box Input (over/under)	Client Text Box Input (fold Enrichment)	Client Text Box Input (raw P-value)	Client Text Box Input (FDR)
primary metabolic process (GO:0044238)	7501	268	165.05	+	1.62	7.56E-22	1.20E-17
cellular metabolic process (GO:0044237)	7671	271	168.79	+	1.61	1.92E-21	1.53E-17
organic substance metabolic process (GO:0071704)	7874	274	173.26	+	1.58	8.41E-21	4.46E-17
nitrogen compound metabolic process (GO:0006807)	7023	253	154.54	+	1.64	2.41E-20	9.58E-17
metabolic process (GO:0008152)	8428	285	185.45	+	1.54	3.94E-20	1.25E-16
regulation of metabolic process (GO:0019222)	6690	242	147.21	+	1.64	2.47E-19	6.55E-16
cellular nitrogen compound metabolic process (GO:0034641)	3454	156	76.00	+	2.05	3.53E-19	8.01E-16
regulation of primary metabolic process (GO:0080090)	6023	224	132.53	+	1.69	9.71E-19	1.93E-15
nucleobase-containing compound metabolic process (GO:0006139)	2804	135	61.70	+	2.19	1.54E-18	2.72E-15
regulation of cellular metabolic process (GO:0031323)	6216	227	136.78	+	1.66	3.58E-18	5.70E-15
regulation of biosynthetic process (GO:0009889)	4264	176	93.83	+	1.88	5.61E-18	8.10E-15
regulation of cellular biosynthetic process (GO:0031326)	4185	172	92.09	+	1.87	2.73E-17	3.62E-14
heterocycle metabolic process (GO:0046483)	2983	137	65.64	+	2.09	4.29E-17	5.24E-14
regulation of cellular macromolecule biosynthetic process (GO:2000112)	3908	163	85.99	+	1.90	6.20E-17	7.04E-14
regulation of nitrogen compound metabolic process (GO:0051171)	5839	213	128.48	+	1.66	1.44E-16	1.53E-13
macromolecule metabolic process (GO:0043170)	6193	221	136.27	+	1.62	3.02E-16	3.01E-13
organic cyclic compound metabolic process (GO:1901360)	3261	143	71.76	+	1.99	3.64E-16	3.40E-13
cellular aromatic compound metabolic process (GO:0006725)	3027	136	66.61	+	2.04	3.99E-16	3.52E-13
regulation of macromolecule metabolic process (GO:0060255)	6160	220	135.55	+	1.62	4.11E-16	3.44E-13
regulation of macromolecule biosynthetic process (GO:0010556)	4046	164	89.03	+	1.84	7.18E-16	5.71E-13
regulation of nucleobase-containing compound metabolic process (GO:0019219)	4040	162	88.90	+	1.82	3.15E-15	2.39E-12
regulation of gene expression (GO:0010468)	4463	173	98.20	+	1.76	4.90E-15	3.54E-12
cellular macromolecule metabolic process (GO:0044260)	5083	189	111.85	+	1.69	5.94E-15	4.11E-12
cellular process (GO:0009987)	14575	393	320.71	+	1.23	1.77E-14	1.17E-11
Unclassified (UNCLASSIFIED)	3156	18	69.45	-	.26	2.45E-14	1.56E-11
biological_process (GO:0008150)	17840	444	392.55	+	1.13	2.45E-14	1.50E-11
organelle organization (GO:0006996)	3418	138	75.21	+	1.83	6.70E-13	3.95E-10
regulation of RNA metabolic process (GO:0051252)	3785	147	83.29	+	1.77	2.14E-12	1.22E-09
nucleic acid metabolic process (GO:0090304)	2289	104	50.37	+	2.06	2.26E-12	1.24E-09
cellular nitrogen compound biosynthetic process (GO:0044271)	1658	84	36.48	+	2.30	2.59E-12	1.37E-09
nucleobase-containing compound biosynthetic process (GO:0034654)	1103	64	24.27	+	2.64	5.41E-12	2.77E-09
regulation of transcription, DNA-templated (GO:0006355)	3467	135	76.29	+	1.77	2.16E-11	1.07E-08
gene expression (GO:0010467)	2016	92	44.36	+	2.07	3.90E-11	1.88E-08
regulation of nucleic acid-templated transcription (GO:1903506)	3534	135	77.76	+	1.74	7.46E-11	3.49E-08
regulation of RNA biosynthetic process (GO:2001141)	3539	135	77.87	+	1.73	7.78E-11	3.54E-08
heterocycle biosynthetic process (GO:0018130)	1174	64	25.83	+	2.48	9.27E-11	4.09E-08
aromatic compound biosynthetic process (GO:0019438)	1182	64	26.01	+	2.46	1.09E-10	4.68E-08
cellular component organization or biogenesis (GO:0071840)	5830	193	128.28	+	1.50	1.75E-10	7.31E-08
organic cyclic compound biosynthetic process (GO:1901362)	1325	68	29.16	+	2.33	2.01E-10	8.20E-08
organonitrogen compound metabolic process (GO:1901564)	5331	179	117.30	+	1.53	4.50E-10	1.79E-07
nucleobase-containing small molecule metabolic process (GO:0055086)	538	38	11.84	+	3.21	1.09E-09	4.24E-07
negative regulation of cellular metabolic process (GO:0031324)	2567	104	56.48	+	1.84	1.31E-09	4.95E-07
cellular response to stress (GO:0033554)	1729	78	38.05	+	2.05	2.74E-09	1.01E-06
negative regulation of metabolic process (GO:0009892)	2918	113	64.21	+	1.76	2.76E-09	9.97E-07
chromosome organization (GO:0051276)	1055	56	23.21	+	2.41	3.39E-09	1.20E-06
negative regulation of cellular process (GO:0048523)	4754	161	104.61	+	1.54	4.43E-09	1.53E-06
cellular biosynthetic process (GO:0044249)	2773	108	61.02	+	1.77	4.60E-09	1.55E-06
cellular component organization (GO:0016043)	5642	183	124.15	+	1.47	4.70E-09	1.56E-06
positive regulation of metabolic process (GO:0009893)	3650	132	80.32	+	1.64	4.73E-09	1.54E-06
organic substance biosynthetic process (GO:1901576)	2878	111	63.33	+	1.75	5.19E-09	1.65E-06
regulation of transcription by RNA polymerase II (GO:0006357)	2294	94	50.48	+	1.86	5.48E-09	1.71E-06
negative regulation of nitrogen compound metabolic process (GO:0051172)	2369	96	52.13	+	1.84	5.94E-09	1.82E-06
negative regulation of cellular macromolecule biosynthetic process (GO:2000113)	1399	67	30.78	+	2.18	5.97E-09	1.79E-06
negative regulation of cellular biosynthetic process (GO:0031327)	1539	71	33.86	+	2.10	6.29E-09	1.85E-06
negative regulation of biosynthetic process (GO:0009890)	1566	72	34.46	+	2.09	7.31E-09	2.11E-06
negative regulation of gene expression (GO:0010629)	1738	77	38.24	+	2.01	8.31E-09	2.36E-06
negative regulation of macromolecule biosynthetic process (GO:0010558)	1481	69	32.59	+	2.12	8.87E-09	2.47E-06
negative regulation of biological process (GO:0048519)	5333	174	117.35	+	1.48	9.34E-09	2.56E-06
macromolecule modification (GO:0043412)	3304	121	72.70	+	1.66	1.23E-08	3.32E-06
cellular protein metabolic process (GO:0044267)	3713	132	81.70	+	1.62	1.29E-08	3.41E-06
RNA metabolic process (GO:0016070)	1685	75	37.08	+	2.02	1.42E-08	3.70E-06
biosynthetic process (GO:0009058)	2954	111	65.00	+	1.71	1.77E-08	4.55E-06
regulation of biological process (GO:0050789)	11688	316	257.18	+	1.23	3.41E-08	8.61E-06
negative regulation of RNA metabolic process (GO:0051253)	1354	63	29.79	+	2.11	3.93E-08	9.75E-06
negative regulation of nucleic acid-templated transcription (GO:1903507)	1261	60	27.75	+	2.16	4.08E-08	9.98E-06
negative regulation of RNA biosynthetic process (GO:1902679)	1263	60	27.79	+	2.16	4.25E-08	1.02E-05
cell cycle (GO:0007049)	1328	62	29.22	+	2.12	4.85E-08	1.15E-05
positive regulation of cellular metabolic process (GO:0031325)	3344	120	73.58	+	1.63	6.06E-08	1.42E-05
negative regulation of transcription, DNA-templated (GO:0045892)	1208	58	26.58	+	2.18	6.22E-08	1.43E-05
negative regulation of macromolecule metabolic process (GO:0010605)	2666	101	58.66	+	1.72	7.14E-08	1.62E-05
positive regulation of cellular biosynthetic process (GO:0031328)	2007	82	44.16	+	1.86	7.53E-08	1.69E-05
positive regulation of biosynthetic process (GO:0009891)	2039	83	44.87	+	1.85	8.83E-08	1.95E-05
positive regulation of cellular process (GO:0048522)	5465	173	120.25	+	1.44	1.05E-07	2.28E-05
negative regulation of nucleobase-containing compound metabolic process (GO:0045934)	1456	65	32.04	+	2.03	1.09E-07	2.35E-05
regulation of cellular process (GO:0050794)	10981	299	241.63	+	1.24	1.16E-07	2.47E-05
nucleotide metabolic process (GO:0009117)	443	30	9.75	+	3.08	1.55E-07	3.24E-05
biological regulation (GO:0065007)	12387	328	272.57	+	1.20	1.59E-07	3.29E-05
response to stress (GO:0006950)	3580	124	78.78	+	1.57	1.97E-07	4.02E-05
regulation of protein metabolic process (GO:0051246)	2804	103	61.70	+	1.67	2.06E-07	4.14E-05
nucleoside phosphate metabolic process (GO:0006753)	451	30	9.92	+	3.02	2.22E-07	4.41E-05
positive regulation of macromolecule metabolic process (GO:0010604)	3375	118	74.26	+	1.59	2.83E-07	5.56E-05
regulation of cellular protein metabolic process (GO:0032268)	2633	98	57.94	+	1.69	2.90E-07	5.62E-05
regulation of apoptotic process (GO:0042981)	1567	67	34.48	+	1.94	3.05E-07	5.85E-05
positive regulation of biological process (GO:0048518)	6214	189	136.73	+	1.38	3.20E-07	6.06E-05
negative regulation of transcription by RNA polymerase II (GO:0000122)	880	45	19.36	+	2.32	3.49E-07	6.54E-05
regulation of cell death (GO:0010941)	1711	71	37.65	+	1.89	3.73E-07	6.89E-05
regulation of programmed cell death (GO:0043067)	1587	67	34.92	+	1.92	5.44E-07	9.95E-05
cellular protein modification process (GO:0006464)	3084	109	67.86	+	1.61	5.92E-07	1.07E-04
protein modification process (GO:0036211)	3084	109	67.86	+	1.61	5.92E-07	1.06E-04
posttranscriptional regulation of gene expression (GO:0010608)	529	32	11.64	+	2.75	6.37E-07	1.13E-04
phosphorus metabolic process (GO:0006793)	2178	84	47.93	+	1.75	7.25E-07	1.27E-04
protein-containing complex assembly (GO:0065003)	1466	63	32.26	+	1.95	8.64E-07	1.49E-04
positive regulation of macromolecule biosynthetic process (GO:0010557)	1919	76	42.23	+	1.80	8.95E-07	1.53E-04
small molecule metabolic process (GO:0044281)	1719	70	37.83	+	1.85	9.43E-07	1.60E-04
protein metabolic process (GO:0019538)	4315	140	94.95	+	1.47	9.85E-07	1.65E-04
organophosphate metabolic process (GO:0019637)	884	44	19.45	+	2.26	1.15E-06	1.90E-04
positive regulation of nitrogen compound metabolic process (GO:0051173)	3203	111	70.48	+	1.57	1.23E-06	2.01E-04
cell death (GO:0008219)	1075	50	23.65	+	2.11	1.29E-06	2.09E-04
cell cycle process (GO:0022402)	986	47	21.70	+	2.17	1.41E-06	2.27E-04
protein modification by small protein conjugation or removal (GO:0070647)	987	47	21.72	+	2.16	1.44E-06	2.29E-04
DNA metabolic process (GO:0006259)	752	39	16.55	+	2.36	1.95E-06	3.06E-04
regulation of cell cycle process (GO:0010564)	763	39	16.79	+	2.32	2.44E-06	3.80E-04
cellular component biogenesis (GO:0044085)	2699	96	59.39	+	1.62	2.49E-06	3.84E-04
programmed cell death (GO:0012501)	1040	48	22.88	+	2.10	2.64E-06	4.04E-04
regulation of cell cycle (GO:0051726)	1206	53	26.54	+	2.00	2.98E-06	4.52E-04
negative regulation of cell death (GO:0060548)	1006	47	22.14	+	2.12	3.03E-06	4.55E-04
phosphate-containing compound metabolic process (GO:0006796)	2151	81	47.33	+	1.71	3.05E-06	4.53E-04
purine nucleotide metabolic process (GO:0006163)	332	23	7.31	+	3.15	3.10E-06	4.56E-04
protein-containing complex subunit organization (GO:0043933)	1707	68	37.56	+	1.81	3.13E-06	4.57E-04
cellular macromolecule biosynthetic process (GO:0034645)	1715	68	37.74	+	1.80	3.41E-06	4.93E-04
purine nucleoside bisphosphate metabolic process (GO:0034032)	132	14	2.90	+	4.82	3.42E-06	4.91E-04
ribonucleoside bisphosphate metabolic process (GO:0033875)	132	14	2.90	+	4.82	3.42E-06	4.86E-04
nucleoside bisphosphate metabolic process (GO:0033865)	132	14	2.90	+	4.82	3.42E-06	4.82E-04
purine ribonucleotide metabolic process (GO:0009150)	311	22	6.84	+	3.21	3.70E-06	5.17E-04
purine-containing compound metabolic process (GO:0072521)	367	24	8.08	+	2.97	4.79E-06	6.63E-04
negative regulation of apoptotic process (GO:0043066)	902	43	19.85	+	2.17	4.83E-06	6.62E-04
positive regulation of gene expression (GO:0010628)	2011	76	44.25	+	1.72	4.99E-06	6.78E-04
interspecies interaction between organisms (GO:0044419)	855	41	18.81	+	2.18	5.58E-06	7.52E-04
mitotic cell cycle (GO:0000278)	696	36	15.31	+	2.35	5.65E-06	7.55E-04
negative regulation of programmed cell death (GO:0043069)	917	43	20.18	+	2.13	6.11E-06	8.10E-04
regulation of cellular component organization (GO:0051128)	2491	89	54.81	+	1.62	6.25E-06	8.21E-04
regulation of cell cycle phase transition (GO:1901987)	453	27	9.97	+	2.71	6.25E-06	8.15E-04
ribonucleotide metabolic process (GO:0009259)	326	22	7.17	+	3.07	7.49E-06	9.68E-04
negative regulation of cell cycle process (GO:0010948)	327	22	7.20	+	3.06	7.83E-06	1.00E-03
positive regulation of cellular protein metabolic process (GO:0032270)	1616	64	35.56	+	1.80	9.50E-06	1.21E-03
regulation of lipid metabolic process (GO:0019216)	410	25	9.02	+	2.77	9.56E-06	1.21E-03
cell activation (GO:0001775)	1063	47	23.39	+	2.01	9.90E-06	1.24E-03
regulation of translation (GO:0006417)	359	23	7.90	+	2.91	1.03E-05	1.28E-03
regulation of cellular amide metabolic process (GO:0034248)	412	25	9.07	+	2.76	1.03E-05	1.27E-03
macromolecule biosynthetic process (GO:0009059)	1774	68	39.04	+	1.74	1.07E-05	1.31E-03
transcription, DNA-templated (GO:0006351)	653	34	14.37	+	2.37	1.08E-05	1.31E-03
nucleic acid-templated transcription (GO:0097659)	654	34	14.39	+	2.36	1.09E-05	1.31E-03
ribose phosphate metabolic process (GO:0019693)	335	22	7.37	+	2.98	1.12E-05	1.34E-03
chromatin organization (GO:0006325)	695	35	15.29	+	2.29	1.12E-05	1.33E-03
post-translational protein modification (GO:0043687)	361	23	7.94	+	2.90	1.12E-05	1.32E-03
RNA biosynthetic process (GO:0032774)	665	34	14.63	+	2.32	1.27E-05	1.49E-03
positive regulation of nucleobase-containing compound metabolic process (GO:0045935)	1897	71	41.74	+	1.70	1.38E-05	1.60E-03
epithelial cell differentiation (GO:0030855)	674	34	14.83	+	2.29	1.51E-05	1.74E-03
purine nucleoside bisphosphate biosynthetic process (GO:0034033)	60	9	1.32	+	6.82	1.66E-05	1.90E-03
ribonucleoside bisphosphate biosynthetic process (GO:0034030)	60	9	1.32	+	6.82	1.66E-05	1.88E-03
nucleoside bisphosphate biosynthetic process (GO:0033866)	60	9	1.32	+	6.82	1.66E-05	1.87E-03
cornification (GO:0070268)	113	12	2.49	+	4.83	1.68E-05	1.89E-03
positive regulation of protein metabolic process (GO:0051247)	1722	66	37.89	+	1.74	1.72E-05	1.91E-03
protein modification by small protein conjugation (GO:0032446)	777	37	17.10	+	2.16	1.99E-05	2.20E-03
G protein-coupled receptor signaling pathway (GO:0007186)	1315	9	28.94	-	.31	2.13E-05	2.34E-03
positive regulation of chromosome organization (GO:2001252)	179	15	3.94	+	3.81	2.14E-05	2.33E-03
cytoskeleton organization (GO:0007010)	1095	47	24.09	+	1.95	2.14E-05	2.31E-03
cellular response to DNA damage stimulus (GO:0006974)	783	37	17.23	+	2.15	2.26E-05	2.43E-03
symbiotic process (GO:0044403)	783	37	17.23	+	2.15	2.26E-05	2.41E-03
leukocyte activation involved in immune response (GO:0002366)	619	32	13.62	+	2.35	2.30E-05	2.44E-03
cell activation involved in immune response (GO:0002263)	623	32	13.71	+	2.33	2.41E-05	2.54E-03
cellular catabolic process (GO:0044248)	1787	67	39.32	+	1.70	2.49E-05	2.60E-03
regulation of organelle organization (GO:0033043)	1298	53	28.56	+	1.86	2.49E-05	2.59E-03
negative regulation of cell cycle (GO:0045786)	577	30	12.70	+	2.36	2.52E-05	2.61E-03
in utero embryonic development (GO:0001701)	383	23	8.43	+	2.73	2.71E-05	2.79E-03
leukocyte activation (GO:0045321)	916	41	20.16	+	2.03	3.04E-05	3.09E-03
regulation of protein modification by small protein conjugation or removal (GO:1903320)	232	17	5.10	+	3.33	3.08E-05	3.12E-03
regulation of mitotic cell cycle phase transition (GO:1901990)	418	24	9.20	+	2.61	3.60E-05	3.63E-03
positive regulation of molecular function (GO:0044093)	1797	67	39.54	+	1.69	3.63E-05	3.63E-03
mitotic cell cycle process (GO:1903047)	610	31	13.42	+	2.31	3.73E-05	3.70E-03
epidermal cell differentiation (GO:0009913)	313	20	6.89	+	2.90	4.01E-05	3.96E-03
nucleobase-containing small molecule biosynthetic process (GO:0034404)	105	11	2.31	+	4.76	4.22E-05	4.14E-03
cellular component assembly (GO:0022607)	2473	85	54.42	+	1.56	4.34E-05	4.23E-03
organophosphate biosynthetic process (GO:0090407)	537	28	11.82	+	2.37	4.61E-05	4.47E-03
cellular nitrogen compound catabolic process (GO:0044270)	425	24	9.35	+	2.57	4.62E-05	4.45E-03
coenzyme A metabolic process (GO:0015936)	15	5	.33	+	15.15	5.37E-05	5.15E-03
liver development (GO:0001889)	129	12	2.84	+	4.23	5.59E-05	5.32E-03
regulation of protein stability (GO:0031647)	295	19	6.49	+	2.93	5.63E-05	5.33E-03
myeloid leukocyte mediated immunity (GO:0002444)	514	27	11.31	+	2.39	5.80E-05	5.45E-03
regulation of response to stress (GO:0080134)	1508	58	33.18	+	1.75	5.82E-05	5.44E-03
nucleobase-containing compound catabolic process (GO:0034655)	376	22	8.27	+	2.66	5.82E-05	5.42E-03
neutrophil degranulation (GO:0043312)	483	26	10.63	+	2.45	6.16E-05	5.70E-03
mRNA metabolic process (GO:0016071)	693	33	15.25	+	2.16	6.53E-05	6.01E-03
neutrophil activation involved in immune response (GO:0002283)	487	26	10.72	+	2.43	6.71E-05	6.14E-03
chordate embryonic development (GO:0043009)	640	31	14.08	+	2.20	6.78E-05	6.16E-03
hepaticobiliary system development (GO:0061008)	132	12	2.90	+	4.13	6.86E-05	6.20E-03
fatty-acyl-CoA metabolic process (GO:0035337)	41	7	.90	+	7.76	7.04E-05	6.32E-03
protein ubiquitination (GO:0016567)	698	33	15.36	+	2.15	7.08E-05	6.33E-03
neutrophil mediated immunity (GO:0002446)	494	26	10.87	+	2.39	7.90E-05	7.02E-03
regulation of chromosome organization (GO:0033044)	358	21	7.88	+	2.67	8.26E-05	7.29E-03
neutrophil activation (GO:0042119)	496	26	10.91	+	2.38	8.30E-05	7.29E-03
epidermis development (GO:0008544)	414	23	9.11	+	2.52	8.36E-05	7.31E-03
regulation of biological quality (GO:0065008)	4073	125	89.62	+	1.39	8.55E-05	7.43E-03
myeloid leukocyte activation (GO:0002274)	581	29	12.78	+	2.27	8.57E-05	7.41E-03
macromolecule localization (GO:0033036)	2517	85	55.38	+	1.53	9.07E-05	7.79E-03
RNA processing (GO:0006396)	868	38	19.10	+	1.99	9.12E-05	7.80E-03
granulocyte activation (GO:0036230)	500	26	11.00	+	2.36	9.17E-05	7.80E-03
response to organic substance (GO:0010033)	3019	98	66.43	+	1.48	9.98E-05	8.44E-03
lipid modification (GO:0030258)	207	15	4.55	+	3.29	1.00E-04	8.44E-03
regulation of catalytic activity (GO:0050790)	2342	80	51.53	+	1.55	1.01E-04	8.44E-03
leukocyte degranulation (GO:0043299)	504	26	11.09	+	2.34	1.02E-04	8.47E-03
mRNA processing (GO:0006397)	474	25	10.43	+	2.40	1.08E-04	8.95E-03
positive regulation of protein modification by small protein conjugation or removal (GO:1903322)	139	12	3.06	+	3.92	1.08E-04	8.92E-03
response to topologically incorrect protein (GO:0035966)	187	14	4.11	+	3.40	1.23E-04	1.01E-02
carbohydrate derivative metabolic process (GO:1901135)	1015	42	22.33	+	1.88	1.25E-04	1.02E-02
response to unfolded protein (GO:0006986)	164	13	3.61	+	3.60	1.26E-04	1.02E-02
positive regulation of apoptotic process (GO:0043065)	656	31	14.43	+	2.15	1.30E-04	1.05E-02
embryo development ending in birth or egg hatching (GO:0009792)	657	31	14.46	+	2.14	1.32E-04	1.06E-02
regulation of molecular function (GO:0065009)	3022	97	66.50	+	1.46	1.36E-04	1.09E-02
protein stabilization (GO:0050821)	189	14	4.16	+	3.37	1.37E-04	1.09E-02
positive regulation of programmed cell death (GO:0043068)	661	31	14.54	+	2.13	1.40E-04	1.11E-02
detection of chemical stimulus involved in sensory perception of smell (GO:0050911)	433	0	9.53	-	< 0.01	1.46E-04	1.15E-02
peptidyl-amino acid modification (GO:0018193)	879	38	19.34	+	1.96	1.56E-04	1.22E-02
keratinocyte differentiation (GO:0030216)	268	17	5.90	+	2.88	1.63E-04	1.27E-02
mitochondrial transport (GO:0006839)	217	15	4.77	+	3.14	1.63E-04	1.27E-02
positive regulation of organelle organization (GO:0010638)	628	30	13.82	+	2.17	1.64E-04	1.27E-02
nucleotide catabolic process (GO:0009166)	65	8	1.43	+	5.59	1.72E-04	1.32E-02
regulation of cellular response to stress (GO:0080135)	730	33	16.06	+	2.05	1.74E-04	1.33E-02
lipid metabolic process (GO:0006629)	1199	47	26.38	+	1.78	1.77E-04	1.34E-02
coenzyme A biosynthetic process (GO:0015937)	10	4	.22	+	18.18	1.79E-04	1.35E-02
nucleotide biosynthetic process (GO:0009165)	245	16	5.39	+	2.97	1.84E-04	1.39E-02
purine-containing compound biosynthetic process (GO:0072522)	172	13	3.78	+	3.43	1.96E-04	1.47E-02
response to nutrient (GO:0007584)	221	15	4.86	+	3.08	1.97E-04	1.47E-02
coenzyme metabolic process (GO:0006732)	247	16	5.44	+	2.94	2.01E-04	1.49E-02
catabolic process (GO:0009056)	2065	71	45.44	+	1.56	2.07E-04	1.53E-02
purine ribonucleotide biosynthetic process (GO:0009152)	150	12	3.30	+	3.64	2.10E-04	1.55E-02
protein localization (GO:0008104)	2178	74	47.93	+	1.54	2.15E-04	1.57E-02
DNA repair (GO:0006281)	516	26	11.35	+	2.29	2.19E-04	1.60E-02
response to extracellular stimulus (GO:0009991)	558	27	12.28	+	2.20	2.22E-04	1.61E-02
myeloid cell activation involved in immune response (GO:0002275)	518	26	11.40	+	2.28	2.24E-04	1.62E-02
negative regulation of catalytic activity (GO:0043086)	808	35	17.78	+	1.97	2.27E-04	1.63E-02
negative regulation of protein metabolic process (GO:0051248)	1108	44	24.38	+	1.80	2.27E-04	1.63E-02
nucleoside phosphate biosynthetic process (GO:1901293)	250	16	5.50	+	2.91	2.29E-04	1.63E-02
positive regulation of RNA metabolic process (GO:0051254)	1736	62	38.20	+	1.62	2.36E-04	1.67E-02
positive regulation of cell death (GO:0010942)	712	32	15.67	+	2.04	2.44E-04	1.72E-02
response to nutrient levels (GO:0031667)	525	26	11.55	+	2.25	2.44E-04	1.72E-02
mitotic cell cycle phase transition (GO:0044772)	278	17	6.12	+	2.78	2.44E-04	1.71E-02
DNA-templated transcription, elongation (GO:0006354)	89	9	1.96	+	4.60	2.66E-04	1.86E-02
histone modification (GO:0016570)	365	20	8.03	+	2.49	2.84E-04	1.97E-02
nucleoside phosphate catabolic process (GO:1901292)	71	8	1.56	+	5.12	2.98E-04	2.06E-02
regulation of protein ubiquitination (GO:0031396)	205	14	4.51	+	3.10	3.00E-04	2.07E-02
negative regulation of mitotic cell cycle (GO:0045930)	312	18	6.87	+	2.62	3.16E-04	2.17E-02
cell cycle phase transition (GO:0044770)	285	17	6.27	+	2.71	3.21E-04	2.19E-02
transcription elongation from RNA polymerase II promoter (GO:0006368)	72	8	1.58	+	5.05	3.25E-04	2.21E-02
positive regulation of nucleic acid-templated transcription (GO:1903508)	1651	59	36.33	+	1.62	3.34E-04	2.26E-02
positive regulation of RNA biosynthetic process (GO:1902680)	1652	59	36.35	+	1.62	3.36E-04	2.26E-02
purine nucleotide biosynthetic process (GO:0006164)	159	12	3.50	+	3.43	3.46E-04	2.32E-02
regulation of mitotic cell cycle (GO:0007346)	638	29	14.04	+	2.07	3.47E-04	2.32E-02
heterocycle catabolic process (GO:0046700)	424	22	9.33	+	2.36	3.50E-04	2.33E-02
positive regulation of cell cycle (GO:0045787)	386	21	8.49	+	2.47	3.51E-04	2.33E-02
protein localization to organelle (GO:0033365)	757	33	16.66	+	1.98	3.74E-04	2.47E-02
DNA geometric change (GO:0032392)	115	10	2.53	+	3.95	3.80E-04	2.49E-02
viral process (GO:0016032)	702	31	15.45	+	2.01	3.80E-04	2.49E-02
negative regulation of cell cycle phase transition (GO:1901988)	236	15	5.19	+	2.89	3.81E-04	2.48E-02
DNA conformation change (GO:0071103)	291	17	6.40	+	2.65	4.02E-04	2.61E-02
protein neddylation (GO:0045116)	13	4	.29	+	13.98	4.04E-04	2.61E-02
regulation of intrinsic apoptotic signaling pathway (GO:2001242)	163	12	3.59	+	3.35	4.27E-04	2.75E-02
ribonucleotide biosynthetic process (GO:0009260)	163	12	3.59	+	3.35	4.27E-04	2.74E-02
blastocyst formation (GO:0001825)	40	6	.88	+	6.82	4.35E-04	2.78E-02
positive regulation of transcription, DNA-templated (GO:0045893)	1553	56	34.17	+	1.64	4.47E-04	2.85E-02
protein modification by small protein removal (GO:0070646)	295	17	6.49	+	2.62	4.66E-04	2.95E-02
epithelium development (GO:0060429)	1103	43	24.27	+	1.77	4.81E-04	3.04E-02
ribosome biogenesis (GO:0042254)	296	17	6.51	+	2.61	4.83E-04	3.04E-02
negative regulation of cellular protein metabolic process (GO:0032269)	1039	41	22.86	+	1.79	4.96E-04	3.10E-02
apoptotic process (GO:0006915)	909	37	20.00	+	1.85	5.02E-04	3.13E-02
acyl-CoA metabolic process (GO:0006637)	98	9	2.16	+	4.17	5.12E-04	3.18E-02
thioester metabolic process (GO:0035383)	98	9	2.16	+	4.17	5.12E-04	3.17E-02
aromatic compound catabolic process (GO:0019439)	440	22	9.68	+	2.27	5.15E-04	3.17E-02
protein localization to mitochondrion (GO:0070585)	78	8	1.72	+	4.66	5.31E-04	3.26E-02
exocytosis (GO:0006887)	786	33	17.30	+	1.91	5.33E-04	3.26E-02
cell division (GO:0051301)	494	24	10.87	+	2.21	5.37E-04	3.27E-02
transcription by RNA polymerase II (GO:0006366)	495	24	10.89	+	2.20	5.45E-04	3.31E-02
G1/S transition of mitotic cell cycle (GO:0000082)	121	10	2.66	+	3.76	5.51E-04	3.33E-02
mRNA transcription (GO:0009299)	27	5	.59	+	8.42	5.64E-04	3.40E-02
covalent chromatin modification (GO:0016569)	376	20	8.27	+	2.42	5.74E-04	3.44E-02
ribose phosphate biosynthetic process (GO:0046390)	169	12	3.72	+	3.23	5.77E-04	3.45E-02
negative regulation of mitotic cell cycle phase transition (GO:1901991)	220	14	4.84	+	2.89	5.84E-04	3.48E-02
protein folding (GO:0006457)	220	14	4.84	+	2.89	5.84E-04	3.46E-02
cell cycle G1/S phase transition (GO:0044843)	122	10	2.68	+	3.73	5.85E-04	3.46E-02
positive regulation of canonical Wnt signaling pathway (GO:0090263)	146	11	3.21	+	3.42	6.12E-04	3.61E-02
establishment of protein localization to organelle (GO:0072594)	447	22	9.84	+	2.24	6.15E-04	3.61E-02
positive regulation of cellular component organization (GO:0051130)	1226	46	26.98	+	1.71	6.30E-04	3.68E-02
coenzyme catabolic process (GO:0009109)	15	4	.33	+	12.12	6.36E-04	3.70E-02
regulation of cell cycle G1/S phase transition (GO:1902806)	171	12	3.76	+	3.19	6.36E-04	3.69E-02
cellular response to topologically incorrect protein (GO:0035967)	147	11	3.23	+	3.40	6.46E-04	3.73E-02
homeostatic process (GO:0042592)	1658	58	36.48	+	1.59	6.61E-04	3.81E-02
negative regulation of molecular function (GO:0044092)	1166	44	25.66	+	1.71	6.91E-04	3.97E-02
regulation of binding (GO:0051098)	386	20	8.49	+	2.35	6.92E-04	3.96E-02
organic substance catabolic process (GO:1901575)	1771	61	38.97	+	1.57	7.02E-04	4.00E-02
immune system process (GO:0002376)	2806	88	61.74	+	1.43	7.12E-04	4.04E-02
oxidation-reduction process (GO:0055114)	964	38	21.21	+	1.79	7.34E-04	4.15E-02
keratinization (GO:0031424)	226	14	4.97	+	2.82	7.49E-04	4.22E-02
purine nucleoside bisphosphate catabolic process (GO:0034034)	6	3	.13	+	22.72	7.56E-04	4.25E-02
ribonucleoside bisphosphate catabolic process (GO:0034031)	6	3	.13	+	22.72	7.56E-04	4.23E-02
nucleoside bisphosphate catabolic process (GO:0033869)	6	3	.13	+	22.72	7.56E-04	4.22E-02
endoplasmic reticulum unfolded protein response (GO:0030968)	104	9	2.29	+	3.93	7.61E-04	4.23E-02
ribonucleoprotein complex biogenesis (GO:0022613)	424	21	9.33	+	2.25	7.69E-04	4.26E-02
regulation of cellular catabolic process (GO:0031329)	836	34	18.40	+	1.85	7.72E-04	4.26E-02
response to endoplasmic reticulum stress (GO:0034976)	254	15	5.59	+	2.68	7.81E-04	4.30E-02
cellular response to unfolded protein (GO:0034620)	127	10	2.79	+	3.58	7.81E-04	4.29E-02
regulation of myeloid cell differentiation (GO:0045637)	229	14	5.04	+	2.78	8.45E-04	4.62E-02
regulation of proteolysis (GO:0030162)	737	31	16.22	+	1.91	8.49E-04	4.62E-02
cellular amide metabolic process (GO:0043603)	799	33	17.58	+	1.88	8.50E-04	4.61E-02
macromolecule catabolic process (GO:0009057)	1066	41	23.46	+	1.75	8.63E-04	4.67E-02
DNA duplex unwinding (GO:0032508)	106	9	2.33	+	3.86	8.63E-04	4.65E-02
regulation of catabolic process (GO:0009894)	999	39	21.98	+	1.77	8.79E-04	4.72E-02
detection of stimulus involved in sensory perception (GO:0050906)	543	2	11.95	-	.17	8.87E-04	4.75E-02
secretion by cell (GO:0032940)	1002	39	22.05	+	1.77	8.96E-04	4.78E-02
lipid biosynthetic process (GO:0008610)	580	26	12.76	+	2.04	8.99E-04	4.78E-02
sensory perception of smell (GO:0007608)	462	1	10.17	-	.10	9.19E-04	4.87E-02
regulation of G1/S transition of mitotic cell cycle (GO:2000045)	154	11	3.39	+	3.25	9.24E-04	4.88E-02

## Sheet: Panther  altered Ubiq
Analysis Type:	PANTHER Overrepresentation Test (Released 20190711)
Annotation Version and Release Date:	GO Ontology database Released 2019-10-08
Analyzed List:	Client Text Box Input (Homo sapiens)
Reference List:	Homo sapiens (all genes in database)
Test Type:	FISHER
Correction:	FDR
GO biological process complete	Homo sapiens - REFLIST (20996)	Client Text Box Input (484)	Client Text Box Input (expected)	Client Text Box Input (over/under)	Client Text Box Input (fold Enrichment)	Client Text Box Input (raw P-value)	Client Text Box Input (FDR)
cellular process (GO:0009987)	14575	424	335.98	+	1.26	1.89E-20	3.01E-16
metabolic process (GO:0008152)	8428	292	194.28	+	1.50	1.13E-18	9.01E-15
primary metabolic process (GO:0044238)	7501	264	172.91	+	1.53	8.49E-17	4.50E-13
cellular metabolic process (GO:0044237)	7671	267	176.83	+	1.51	2.56E-16	1.02E-12
viral process (GO:0016032)	702	58	16.18	+	3.58	3.93E-16	1.25E-12
biological_process (GO:0008150)	17840	467	411.25	+	1.14	4.11E-16	1.09E-12
Unclassified (UNCLASSIFIED)	3156	17	72.75	-	.23	4.11E-16	9.33E-13
organic substance metabolic process (GO:0071704)	7874	271	181.51	+	1.49	5.53E-16	1.10E-12
symbiotic process (GO:0044403)	783	61	18.05	+	3.38	7.96E-16	1.41E-12
neutrophil degranulation (GO:0043312)	483	47	11.13	+	4.22	1.12E-15	1.78E-12
neutrophil activation involved in immune response (GO:0002283)	487	47	11.23	+	4.19	1.50E-15	2.16E-12
neutrophil mediated immunity (GO:0002446)	494	47	11.39	+	4.13	2.46E-15	3.25E-12
organelle organization (GO:0006996)	3418	150	78.79	+	1.90	2.52E-15	3.09E-12
neutrophil activation (GO:0042119)	496	47	11.43	+	4.11	2.83E-15	3.21E-12
interspecies interaction between organisms (GO:0044419)	855	63	19.71	+	3.20	2.93E-15	3.10E-12
granulocyte activation (GO:0036230)	500	47	11.53	+	4.08	3.73E-15	3.71E-12
nitrogen compound metabolic process (GO:0006807)	7023	247	161.89	+	1.53	3.99E-15	3.74E-12
leukocyte degranulation (GO:0043299)	504	47	11.62	+	4.05	4.92E-15	4.34E-12
myeloid leukocyte mediated immunity (GO:0002444)	514	47	11.85	+	3.97	9.68E-15	8.10E-12
myeloid cell activation involved in immune response (GO:0002275)	518	47	11.94	+	3.94	1.26E-14	1.00E-11
myeloid leukocyte activation (GO:0002274)	581	48	13.39	+	3.58	1.66E-13	1.26E-10
cellular protein localization (GO:0034613)	1618	86	37.30	+	2.31	1.35E-12	9.75E-10
cellular component organization or biogenesis (GO:0071840)	5830	208	134.39	+	1.55	1.55E-12	1.07E-09
cellular macromolecule localization (GO:0070727)	1626	86	37.48	+	2.29	1.56E-12	1.03E-09
cellular localization (GO:0051641)	2396	111	55.23	+	2.01	1.58E-12	1.01E-09
macromolecule metabolic process (GO:0043170)	6193	217	142.76	+	1.52	1.89E-12	1.16E-09
nucleobase-containing compound metabolic process (GO:0006139)	2804	123	64.64	+	1.90	2.49E-12	1.47E-09
intracellular transport (GO:0046907)	1529	82	35.25	+	2.33	2.61E-12	1.48E-09
cornification (GO:0070268)	113	21	2.60	+	8.06	2.78E-12	1.52E-09
cellular nitrogen compound metabolic process (GO:0034641)	3454	142	79.62	+	1.78	2.97E-12	1.57E-09
leukocyte activation involved in immune response (GO:0002366)	619	47	14.27	+	3.29	4.89E-12	2.51E-09
cell activation involved in immune response (GO:0002263)	623	47	14.36	+	3.27	6.02E-12	2.99E-09
cellular component organization (GO:0016043)	5642	201	130.06	+	1.55	6.09E-12	2.93E-09
regulated exocytosis (GO:0045055)	696	50	16.04	+	3.12	6.48E-12	3.03E-09
exocytosis (GO:0006887)	786	53	18.12	+	2.93	1.36E-11	6.19E-09
intracellular protein transport (GO:0006886)	1003	61	23.12	+	2.64	1.99E-11	8.79E-09
regulation of catabolic process (GO:0009894)	999	60	23.03	+	2.61	6.54E-11	2.81E-08
organic cyclic compound metabolic process (GO:1901360)	3261	132	75.17	+	1.76	7.80E-11	3.26E-08
vesicle-mediated transport (GO:0016192)	1954	92	45.04	+	2.04	1.04E-10	4.24E-08
protein localization (GO:0008104)	2178	99	50.21	+	1.97	1.10E-10	4.38E-08
cellular aromatic compound metabolic process (GO:0006725)	3027	125	69.78	+	1.79	1.12E-10	4.34E-08
heterocycle metabolic process (GO:0046483)	2983	123	68.76	+	1.79	1.41E-10	5.35E-08
macromolecule localization (GO:0033036)	2517	109	58.02	+	1.88	1.52E-10	5.63E-08
regulation of cellular catabolic process (GO:0031329)	836	52	19.27	+	2.70	3.32E-10	1.20E-07
secretion by cell (GO:0032940)	1002	58	23.10	+	2.51	4.12E-10	1.45E-07
establishment of localization (GO:0051234)	4681	168	107.91	+	1.56	7.69E-10	2.66E-07
export from cell (GO:0140352)	1043	59	24.04	+	2.45	8.06E-10	2.73E-07
protein transport (GO:0015031)	1528	75	35.22	+	2.13	1.32E-09	4.38E-07
establishment of protein localization (GO:0045184)	1621	78	37.37	+	2.09	1.33E-09	4.32E-07
regulation of metabolic process (GO:0019222)	6690	219	154.22	+	1.42	1.50E-09	4.78E-07
secretion (GO:0046903)	1119	61	25.80	+	2.36	1.65E-09	5.14E-07
transport (GO:0006810)	4550	163	104.89	+	1.55	2.08E-09	6.35E-07
cellular response to stress (GO:0033554)	1729	81	39.86	+	2.03	2.23E-09	6.69E-07
leukocyte activation (GO:0045321)	916	53	21.12	+	2.51	2.60E-09	7.66E-07
leukocyte mediated immunity (GO:0002443)	760	47	17.52	+	2.68	2.98E-09	8.61E-07
peptide transport (GO:0015833)	1558	75	35.92	+	2.09	3.17E-09	8.99E-07
localization (GO:0051179)	5765	193	132.89	+	1.45	5.40E-09	1.51E-06
nucleic acid metabolic process (GO:0090304)	2289	97	52.77	+	1.84	7.38E-09	2.02E-06
amide transport (GO:0042886)	1592	75	36.70	+	2.04	7.85E-09	2.12E-06
organonitrogen compound metabolic process (GO:1901564)	5331	181	122.89	+	1.47	1.05E-08	2.77E-06
cellular catabolic process (GO:0044248)	1787	81	41.19	+	1.97	1.05E-08	2.75E-06
immune effector process (GO:0002252)	1079	57	24.87	+	2.29	1.42E-08	3.63E-06
regulation of cellular metabolic process (GO:0031323)	6216	202	143.29	+	1.41	2.12E-08	5.35E-06
nitrogen compound transport (GO:0071705)	1861	82	42.90	+	1.91	3.19E-08	7.91E-06
biological regulation (GO:0065007)	12387	345	285.55	+	1.21	3.76E-08	9.21E-06
Golgi vesicle transport (GO:0048193)	399	30	9.20	+	3.26	4.95E-08	1.19E-05
cell activation (GO:0001775)	1063	55	24.50	+	2.24	6.25E-08	1.48E-05
organic substance transport (GO:0071702)	2224	92	51.27	+	1.79	6.63E-08	1.55E-05
posttranscriptional regulation of gene expression (GO:0010608)	529	35	12.19	+	2.87	7.40E-08	1.71E-05
cellular macromolecule metabolic process (GO:0044260)	5083	171	117.17	+	1.46	7.41E-08	1.68E-05
catabolic process (GO:0009056)	2065	86	47.60	+	1.81	1.37E-07	3.07E-05
establishment of protein localization to organelle (GO:0072594)	447	31	10.30	+	3.01	1.60E-07	3.54E-05
positive regulation of cellular process (GO:0048522)	5465	179	125.98	+	1.42	2.00E-07	4.36E-05
keratinization (GO:0031424)	226	21	5.21	+	4.03	2.18E-07	4.69E-05
gene expression (GO:0010467)	2016	84	46.47	+	1.81	2.34E-07	4.97E-05
protein-containing complex subunit organization (GO:0043933)	1707	74	39.35	+	1.88	2.62E-07	5.49E-05
regulation of cellular process (GO:0050794)	10981	310	253.13	+	1.22	2.89E-07	5.97E-05
mRNA metabolic process (GO:0016071)	693	40	15.98	+	2.50	3.07E-07	6.25E-05
RNA metabolic process (GO:0016070)	1685	73	38.84	+	1.88	3.44E-07	6.93E-05
regulation of organelle organization (GO:0033043)	1298	61	29.92	+	2.04	3.50E-07	6.95E-05
positive regulation of biological process (GO:0048518)	6214	196	143.25	+	1.37	4.55E-07	8.93E-05
programmed cell death (GO:0012501)	1040	52	23.97	+	2.17	4.98E-07	9.66E-05
protein localization to organelle (GO:0033365)	757	42	17.45	+	2.41	5.34E-07	1.02E-04
cellular macromolecule catabolic process (GO:0044265)	910	47	20.98	+	2.24	5.58E-07	1.06E-04
multi-organism process (GO:0051704)	2832	106	65.28	+	1.62	6.08E-07	1.14E-04
skin development (GO:0043588)	379	27	8.74	+	3.09	6.27E-07	1.16E-04
regulation of biological process (GO:0050789)	11688	324	269.43	+	1.20	6.60E-07	1.21E-04
antigen processing and presentation of exogenous antigen (GO:0019884)	183	18	4.22	+	4.27	7.53E-07	1.36E-04
keratinocyte differentiation (GO:0030216)	268	22	6.18	+	3.56	7.98E-07	1.43E-04
protein targeting (GO:0006605)	369	26	8.51	+	3.06	1.23E-06	2.17E-04
cell death (GO:0008219)	1075	52	24.78	+	2.10	1.33E-06	2.32E-04
regulation of macromolecule metabolic process (GO:0060255)	6160	192	142.00	+	1.35	1.58E-06	2.72E-04
protein-containing complex assembly (GO:0065003)	1466	64	33.79	+	1.89	1.60E-06	2.73E-04
regulation of mRNA metabolic process (GO:1903311)	330	24	7.61	+	3.15	1.89E-06	3.19E-04
antigen processing and presentation of exogenous peptide antigen (GO:0002478)	176	17	4.06	+	4.19	1.92E-06	3.21E-04
macromolecule catabolic process (GO:0009057)	1066	51	24.57	+	2.08	2.04E-06	3.37E-04
G protein-coupled receptor signaling pathway (GO:0007186)	1315	8	30.31	-	.26	2.07E-06	3.39E-04
organic substance biosynthetic process (GO:1901576)	2878	105	66.34	+	1.58	2.09E-06	3.39E-04
regulation of primary metabolic process (GO:0080090)	6023	188	138.84	+	1.35	2.20E-06	3.53E-04
immune system process (GO:0002376)	2806	103	64.68	+	1.59	2.20E-06	3.51E-04
protein metabolic process (GO:0019538)	4315	144	99.47	+	1.45	2.28E-06	3.59E-04
epidermal cell differentiation (GO:0009913)	313	23	7.22	+	3.19	2.63E-06	4.10E-04
detection of stimulus (GO:0051606)	693	1	15.98	-	.06	3.14E-06	4.84E-04
epithelial cell differentiation (GO:0030855)	674	37	15.54	+	2.38	3.56E-06	5.45E-04
positive regulation of canonical Wnt signaling pathway (GO:0090263)	146	15	3.37	+	4.46	3.85E-06	5.83E-04
cellular nitrogen compound biosynthetic process (GO:0044271)	1658	69	38.22	+	1.81	3.87E-06	5.80E-04
cellular component biogenesis (GO:0044085)	2699	99	62.22	+	1.59	4.07E-06	6.04E-04
regulation of protein metabolic process (GO:0051246)	2804	102	64.64	+	1.58	4.17E-06	6.14E-04
regulation of cellular protein metabolic process (GO:0032268)	2633	97	60.70	+	1.60	4.47E-06	6.52E-04
chromosome organization (GO:0051276)	1055	49	24.32	+	2.01	5.79E-06	8.36E-04
detection of stimulus involved in sensory perception (GO:0050906)	543	0	12.52	-	< 0.01	6.03E-06	8.63E-04
cellular protein metabolic process (GO:0044267)	3713	126	85.59	+	1.47	6.13E-06	8.70E-04
regulation of small molecule metabolic process (GO:0062012)	432	27	9.96	+	2.71	6.34E-06	8.92E-04
antigen processing and presentation of peptide antigen (GO:0048002)	194	17	4.47	+	3.80	6.42E-06	8.95E-04
biosynthetic process (GO:0009058)	2954	105	68.10	+	1.54	6.93E-06	9.58E-04
negative regulation of biological process (GO:0048519)	5333	168	122.94	+	1.37	7.02E-06	9.62E-04
regulation of cellular component organization (GO:0051128)	2491	92	57.42	+	1.60	7.37E-06	1.00E-03
organic substance catabolic process (GO:1901575)	1771	71	40.83	+	1.74	7.66E-06	1.03E-03
cytoskeleton organization (GO:0007010)	1095	50	25.24	+	1.98	7.95E-06	1.06E-03
epidermis development (GO:0008544)	414	26	9.54	+	2.72	8.68E-06	1.15E-03
antigen processing and presentation (GO:0019882)	222	18	5.12	+	3.52	9.33E-06	1.23E-03
regulation of mRNA stability (GO:0043488)	180	16	4.15	+	3.86	1.01E-05	1.32E-03
regulation of cytoskeleton organization (GO:0051493)	547	31	12.61	+	2.46	1.02E-05	1.31E-03
regulation of mRNA catabolic process (GO:0061013)	202	17	4.66	+	3.65	1.05E-05	1.35E-03
regulation of multi-organism process (GO:0043900)	779	39	17.96	+	2.17	1.09E-05	1.39E-03
mitotic cytokinesis (GO:0000281)	70	10	1.61	+	6.20	1.23E-05	1.56E-03
positive regulation of cellular catabolic process (GO:0031331)	372	24	8.58	+	2.80	1.27E-05	1.59E-03
cellular biosynthetic process (GO:0044249)	2773	99	63.92	+	1.55	1.36E-05	1.68E-03
regulation of RNA stability (GO:0043487)	185	16	4.26	+	3.75	1.39E-05	1.71E-03
response to stress (GO:0006950)	3580	121	82.53	+	1.47	1.40E-05	1.71E-03
detection of chemical stimulus (GO:0009593)	519	0	11.96	-	< 0.01	1.41E-05	1.71E-03
mitotic cell cycle (GO:0000278)	696	36	16.04	+	2.24	1.83E-05	2.21E-03
sensory perception (GO:0007600)	966	5	22.27	-	.22	1.98E-05	2.37E-03
cytokinesis (GO:0000910)	110	12	2.54	+	4.73	2.06E-05	2.45E-03
cell cycle (GO:0007049)	1328	56	30.61	+	1.83	2.06E-05	2.43E-03
M phase (GO:0000279)	170	15	3.92	+	3.83	2.07E-05	2.42E-03
mitotic M phase (GO:0000087)	170	15	3.92	+	3.83	2.07E-05	2.40E-03
regulation of cellular amide metabolic process (GO:0034248)	412	25	9.50	+	2.63	2.22E-05	2.56E-03
system process (GO:0003008)	1967	20	45.34	-	.44	2.25E-05	2.58E-03
positive regulation of organelle organization (GO:0010638)	628	33	14.48	+	2.28	2.29E-05	2.61E-03
regulation of actin filament organization (GO:0110053)	263	19	6.06	+	3.13	2.41E-05	2.72E-03
positive regulation of catabolic process (GO:0009896)	442	26	10.19	+	2.55	2.53E-05	2.83E-03
regulation of canonical Wnt signaling pathway (GO:0060828)	291	20	6.71	+	2.98	2.89E-05	3.22E-03
detection of chemical stimulus involved in sensory perception (GO:0050907)	482	0	11.11	-	< 0.01	3.02E-05	3.34E-03
DNA packaging (GO:0006323)	177	15	4.08	+	3.68	3.20E-05	3.51E-03
mitotic cell cycle process (GO:1903047)	610	32	14.06	+	2.28	3.22E-05	3.51E-03
adaptive immune response (GO:0002250)	599	1	13.81	-	.07	3.22E-05	3.49E-03
protein complex oligomerization (GO:0051259)	466	27	10.74	+	2.51	3.43E-05	3.68E-03
cellular component assembly (GO:0022607)	2473	89	57.01	+	1.56	3.46E-05	3.69E-03
cytoskeleton-dependent cytokinesis (GO:0061640)	98	11	2.26	+	4.87	3.57E-05	3.79E-03
organelle localization (GO:0051640)	584	31	13.46	+	2.30	3.90E-05	4.10E-03
regulation of nitrogen compound metabolic process (GO:0051171)	5839	177	134.60	+	1.32	3.97E-05	4.16E-03
endoplasmic reticulum to Golgi vesicle-mediated transport (GO:0006888)	203	16	4.68	+	3.42	3.99E-05	4.15E-03
positive regulation of Wnt signaling pathway (GO:0030177)	182	15	4.20	+	3.58	4.31E-05	4.45E-03
sensory perception of smell (GO:0007608)	462	0	10.65	-	< 0.01	4.41E-05	4.52E-03
positive regulation of cellular metabolic process (GO:0031325)	3344	112	77.09	+	1.45	4.45E-05	4.54E-03
response to stimulus (GO:0050896)	8495	241	195.83	+	1.23	4.48E-05	4.54E-03
regulation of actin polymerization or depolymerization (GO:0008064)	183	15	4.22	+	3.56	4.56E-05	4.59E-03
regulation of actin filament length (GO:0030832)	184	15	4.24	+	3.54	4.84E-05	4.84E-03
regulation of cell cycle (GO:0051726)	1206	51	27.80	+	1.83	4.88E-05	4.85E-03
response to organic substance (GO:0010033)	3019	103	69.59	+	1.48	4.90E-05	4.84E-03
retrograde vesicle-mediated transport, Golgi to endoplasmic reticulum (GO:0006890)	84	10	1.94	+	5.16	5.12E-05	5.03E-03
regulation of cell death (GO:0010941)	1711	66	39.44	+	1.67	5.46E-05	5.33E-03
translational initiation (GO:0006413)	144	13	3.32	+	3.92	5.86E-05	5.69E-03
regulation of translation (GO:0006417)	359	22	8.28	+	2.66	5.97E-05	5.76E-03
regulation of actin filament polymerization (GO:0030833)	166	14	3.83	+	3.66	6.11E-05	5.86E-03
nuclear envelope organization (GO:0006998)	53	8	1.22	+	6.55	6.48E-05	6.17E-03
regulation of actin filament-based process (GO:0032970)	389	23	8.97	+	2.56	6.83E-05	6.46E-03
immune response (GO:0006955)	1868	70	43.06	+	1.63	7.60E-05	7.15E-03
cellular component disassembly (GO:0022411)	392	23	9.04	+	2.55	7.62E-05	7.13E-03
nervous system process (GO:0050877)	1388	12	32.00	-	.38	7.76E-05	7.21E-03
positive regulation of metabolic process (GO:0009893)	3650	119	84.14	+	1.41	8.02E-05	7.42E-03
regulation of cell cycle process (GO:0010564)	763	36	17.59	+	2.05	8.10E-05	7.44E-03
establishment of protein localization to membrane (GO:0090150)	290	19	6.69	+	2.84	8.29E-05	7.58E-03
regulation of apoptotic process (GO:0042981)	1567	61	36.12	+	1.69	8.31E-05	7.55E-03
regulation of protein complex assembly (GO:0043254)	441	25	10.17	+	2.46	8.51E-05	7.69E-03
nuclear envelope disassembly (GO:0051081)	16	5	.37	+	13.56	8.59E-05	7.72E-03
membrane disassembly (GO:0030397)	16	5	.37	+	13.56	8.59E-05	7.67E-03
DNA conformation change (GO:0071103)	291	19	6.71	+	2.83	8.65E-05	7.69E-03
negative regulation of metabolic process (GO:0009892)	2918	99	67.27	+	1.47	8.94E-05	7.90E-03
protein targeting to ER (GO:0045047)	110	11	2.54	+	4.34	9.33E-05	8.20E-03
cholesterol biosynthetic process (GO:0006695)	41	7	.95	+	7.41	9.35E-05	8.17E-03
positive regulation of peptidase activity (GO:0010952)	196	15	4.52	+	3.32	9.40E-05	8.17E-03
regulation of hematopoietic stem cell differentiation (GO:1902036)	73	9	1.68	+	5.35	9.49E-05	8.20E-03
sensory perception of chemical stimulus (GO:0007606)	534	1	12.31	-	.08	9.53E-05	8.19E-03
regulation of cysteine-type endopeptidase activity (GO:2000116)	244	17	5.62	+	3.02	9.70E-05	8.29E-03
detection of chemical stimulus involved in sensory perception of smell (GO:0050911)	433	0	9.98	-	< 0.01	1.00E-04	8.52E-03
regulation of peptidase activity (GO:0052547)	452	25	10.42	+	2.40	1.09E-04	9.19E-03
negative regulation of macromolecule metabolic process (GO:0010605)	2666	92	61.46	+	1.50	1.09E-04	9.20E-03
protein targeting to membrane (GO:0006612)	176	14	4.06	+	3.45	1.09E-04	9.15E-03
viral life cycle (GO:0019058)	199	15	4.59	+	3.27	1.10E-04	9.16E-03
membrane organization (GO:0061024)	855	39	19.71	+	1.98	1.13E-04	9.34E-03
cellular response to chemical stimulus (GO:0070887)	2926	99	67.45	+	1.47	1.17E-04	9.65E-03
regulation of cholesterol biosynthetic process (GO:0045540)	43	7	.99	+	7.06	1.22E-04	1.00E-02
regulation of sterol biosynthetic process (GO:0106118)	43	7	.99	+	7.06	1.22E-04	9.95E-03
regulation of symbiosis, encompassing mutualism through parasitism (GO:0043903)	225	16	5.19	+	3.08	1.24E-04	1.01E-02
regulation of protein polymerization (GO:0032271)	225	16	5.19	+	3.08	1.24E-04	1.00E-02
anaphase (GO:0051322)	156	13	3.60	+	3.62	1.24E-04	9.98E-03
mitotic anaphase (GO:0000090)	156	13	3.60	+	3.62	1.24E-04	9.93E-03
regulation of biological quality (GO:0065008)	4073	129	93.89	+	1.37	1.25E-04	9.93E-03
establishment of protein localization to endoplasmic reticulum (GO:0072599)	114	11	2.63	+	4.19	1.25E-04	9.90E-03
positive regulation of viral life cycle (GO:1903902)	59	8	1.36	+	5.88	1.28E-04	1.00E-02
regulation of programmed cell death (GO:0043067)	1587	61	36.58	+	1.67	1.28E-04	1.00E-02
RNA processing (GO:0006396)	868	39	20.01	+	1.95	1.28E-04	9.98E-03
viral transcription (GO:0019083)	115	11	2.65	+	4.15	1.34E-04	1.04E-02
organelle fusion (GO:0048284)	96	10	2.21	+	4.52	1.42E-04	1.10E-02
protein localization to endoplasmic reticulum (GO:0070972)	137	12	3.16	+	3.80	1.46E-04	1.12E-02
regulation of autophagy (GO:0010506)	330	20	7.61	+	2.63	1.47E-04	1.13E-02
regulation of supramolecular fiber organization (GO:1902903)	357	21	8.23	+	2.55	1.50E-04	1.14E-02
organic cyclic compound biosynthetic process (GO:1901362)	1325	53	30.54	+	1.74	1.51E-04	1.14E-02
response to endoplasmic reticulum stress (GO:0034976)	254	17	5.86	+	2.90	1.53E-04	1.15E-02
secondary alcohol biosynthetic process (GO:1902653)	45	7	1.04	+	6.75	1.57E-04	1.18E-02
protein localization to membrane (GO:0072657)	518	27	11.94	+	2.26	1.72E-04	1.28E-02
cellular amide metabolic process (GO:0043603)	799	36	18.42	+	1.95	1.95E-04	1.45E-02
negative regulation of cellular protein metabolic process (GO:0032269)	1039	44	23.95	+	1.84	1.96E-04	1.45E-02
negative regulation of protein metabolic process (GO:0051248)	1108	46	25.54	+	1.80	2.04E-04	1.50E-02
ribonucleoside monophosphate biosynthetic process (GO:0009156)	33	6	.76	+	7.89	2.20E-04	1.61E-02
cell division (GO:0051301)	494	26	11.39	+	2.28	2.24E-04	1.64E-02
negative regulation of cellular process (GO:0048523)	4754	145	109.59	+	1.32	2.33E-04	1.69E-02
cellular protein catabolic process (GO:0044257)	623	30	14.36	+	2.09	2.36E-04	1.71E-02
small molecule biosynthetic process (GO:0044283)	587	29	13.53	+	2.14	2.48E-04	1.78E-02
nucleobase-containing small molecule metabolic process (GO:0055086)	538	27	12.40	+	2.18	2.53E-04	1.81E-02
regulation of endopeptidase activity (GO:0052548)	423	23	9.75	+	2.36	2.54E-04	1.81E-02
mRNA catabolic process (GO:0006402)	216	15	4.98	+	3.01	2.54E-04	1.80E-02
regulation of actin cytoskeleton organization (GO:0032956)	346	20	7.98	+	2.51	2.65E-04	1.87E-02
regulation of proteolysis (GO:0030162)	737	34	16.99	+	2.00	2.65E-04	1.87E-02
biological phase (GO:0044848)	267	17	6.15	+	2.76	2.66E-04	1.86E-02
mitotic cell cycle phase (GO:0098763)	267	17	6.15	+	2.76	2.66E-04	1.85E-02
cell cycle phase (GO:0022403)	267	17	6.15	+	2.76	2.66E-04	1.84E-02
peptide metabolic process (GO:0006518)	542	27	12.49	+	2.16	2.76E-04	1.91E-02
amide biosynthetic process (GO:0043604)	542	27	12.49	+	2.16	2.76E-04	1.90E-02
positive regulation of viral process (GO:0048524)	105	10	2.42	+	4.13	2.78E-04	1.90E-02
sterol biosynthetic process (GO:0016126)	50	7	1.15	+	6.07	2.82E-04	1.92E-02
regulation of type I interferon-mediated signaling pathway (GO:0060338)	35	6	.81	+	7.44	2.92E-04	1.99E-02
regulation of hematopoietic progenitor cell differentiation (GO:1901532)	86	9	1.98	+	4.54	2.94E-04	1.99E-02
modification-dependent macromolecule catabolic process (GO:0043632)	545	27	12.56	+	2.15	2.96E-04	1.99E-02
microtubule cytoskeleton organization involved in mitosis (GO:1902850)	106	10	2.44	+	4.09	2.98E-04	2.00E-02
nucleobase-containing compound biosynthetic process (GO:0034654)	1103	45	25.43	+	1.77	3.06E-04	2.05E-02
regulation of cysteine-type endopeptidase activity involved in apoptotic process (GO:0043281)	221	15	5.09	+	2.94	3.20E-04	2.13E-02
regulation of macroautophagy (GO:0016241)	173	13	3.99	+	3.26	3.20E-04	2.12E-02
small molecule metabolic process (GO:0044281)	1719	63	39.63	+	1.59	3.21E-04	2.12E-02
nuclear-transcribed mRNA catabolic process (GO:0000956)	197	14	4.54	+	3.08	3.25E-04	2.14E-02
negative regulation of gene expression (GO:0010629)	1738	64	40.06	+	1.60	3.29E-04	2.16E-02
establishment of mitotic spindle localization (GO:0040001)	36	6	.83	+	7.23	3.34E-04	2.18E-02
establishment of organelle localization (GO:0051656)	368	21	8.48	+	2.48	3.52E-04	2.28E-02
multi-organism localization (GO:1902579)	70	8	1.61	+	4.96	3.70E-04	2.39E-02
multi-organism transport (GO:0044766)	70	8	1.61	+	4.96	3.70E-04	2.38E-02
mitotic nuclear envelope disassembly (GO:0007077)	12	4	.28	+	14.46	3.74E-04	2.40E-02
positive regulation of endopeptidase activity (GO:0010950)	177	13	4.08	+	3.19	3.93E-04	2.51E-02
chromatin assembly or disassembly (GO:0006333)	154	12	3.55	+	3.38	3.97E-04	2.53E-02
nucleobase-containing compound catabolic process (GO:0034655)	376	21	8.67	+	2.42	3.99E-04	2.53E-02
vesicle organization (GO:0016050)	304	18	7.01	+	2.57	4.05E-04	2.56E-02
viral gene expression (GO:0019080)	132	11	3.04	+	3.62	4.06E-04	2.55E-02
positive regulation of cysteine-type endopeptidase activity (GO:2001056)	155	12	3.57	+	3.36	4.19E-04	2.62E-02
post-Golgi vesicle-mediated transport (GO:0006892)	133	11	3.07	+	3.59	4.31E-04	2.69E-02
chromatin assembly (GO:0031497)	133	11	3.07	+	3.59	4.31E-04	2.68E-02
proteasomal ubiquitin-independent protein catabolic process (GO:0010499)	24	5	.55	+	9.04	4.32E-04	2.67E-02
regulation of mitotic cell cycle (GO:0007346)	638	30	14.71	+	2.04	4.47E-04	2.75E-02
endosomal transport (GO:0016197)	229	15	5.28	+	2.84	4.55E-04	2.79E-02
positive regulation of multi-organism process (GO:0043902)	500	25	11.53	+	2.17	4.69E-04	2.87E-02
regulation of developmental process (GO:0050793)	2592	87	59.75	+	1.46	4.74E-04	2.89E-02
regulation of cellular ketone metabolic process (GO:0010565)	181	13	4.17	+	3.12	4.79E-04	2.91E-02
cell cycle process (GO:0022402)	986	41	22.73	+	1.80	4.84E-04	2.93E-02
activation of cysteine-type endopeptidase activity involved in apoptotic process (GO:0006919)	93	9	2.14	+	4.20	4.99E-04	3.01E-02
proteolysis involved in cellular protein catabolic process (GO:0051603)	593	28	13.67	+	2.05	5.06E-04	3.04E-02
peptide biosynthetic process (GO:0043043)	419	22	9.66	+	2.28	5.08E-04	3.04E-02
regulation of viral process (GO:0050792)	207	14	4.77	+	2.93	5.18E-04	3.08E-02
cellular response to organic substance (GO:0071310)	2391	81	55.12	+	1.47	5.18E-04	3.07E-02
regulation of cholesterol metabolic process (GO:0090181)	56	7	1.29	+	5.42	5.26E-04	3.11E-02
endomembrane system organization (GO:0010256)	423	22	9.75	+	2.26	5.65E-04	3.33E-02
negative regulation of cell death (GO:0060548)	1006	41	23.19	+	1.77	5.74E-04	3.37E-02
regulation of stem cell differentiation (GO:2000736)	116	10	2.67	+	3.74	5.76E-04	3.37E-02
nucleosome assembly (GO:0006334)	116	10	2.67	+	3.74	5.76E-04	3.36E-02
translation (GO:0006412)	393	21	9.06	+	2.32	5.78E-04	3.36E-02
transport of virus (GO:0046794)	57	7	1.31	+	5.33	5.79E-04	3.35E-02
cellular nitrogen compound catabolic process (GO:0044270)	425	22	9.80	+	2.25	5.96E-04	3.44E-02
positive regulation of cysteine-type endopeptidase activity involved in apoptotic process (GO:0043280)	139	11	3.20	+	3.43	6.08E-04	3.49E-02
antigen processing and presentation of exogenous peptide antigen via MHC class I, TAP-dependent (GO:0002479)	76	8	1.75	+	4.57	6.11E-04	3.50E-02
glucose metabolic process (GO:0006006)	117	10	2.70	+	3.71	6.13E-04	3.50E-02
maintenance of location in cell (GO:0051651)	96	9	2.21	+	4.07	6.17E-04	3.50E-02
positive regulation of proteolysis (GO:0045862)	363	20	8.37	+	2.39	6.24E-04	3.53E-02
cellular response to DNA damage stimulus (GO:0006974)	783	34	18.05	+	1.88	6.48E-04	3.65E-02
epithelium development (GO:0060429)	1103	44	25.43	+	1.73	6.53E-04	3.67E-02
SRP-dependent cotranslational protein targeting to membrane (GO:0006614)	97	9	2.24	+	4.02	6.61E-04	3.70E-02
mitotic interphase (GO:0051329)	77	8	1.78	+	4.51	6.62E-04	3.69E-02
interphase (GO:0051325)	77	8	1.78	+	4.51	6.62E-04	3.68E-02
nucleotide metabolic process (GO:0009117)	443	23	10.21	+	2.25	6.68E-04	3.70E-02
modification-dependent protein catabolic process (GO:0019941)	534	26	12.31	+	2.11	6.93E-04	3.83E-02
antigen processing and presentation of exogenous peptide antigen via MHC class II (GO:0019886)	98	9	2.26	+	3.98	7.08E-04	3.89E-02
regulation of transcription from RNA polymerase II promoter in response to hypoxia (GO:0061418)	78	8	1.80	+	4.45	7.15E-04	3.92E-02
nucleoside phosphate metabolic process (GO:0006753)	451	23	10.40	+	2.21	7.36E-04	4.02E-02
regulation of transcription from RNA polymerase II promoter in response to stress (GO:0043618)	120	10	2.77	+	3.62	7.36E-04	4.01E-02
nuclear-transcribed mRNA catabolic process, nonsense-mediated decay (GO:0000184)	120	10	2.77	+	3.62	7.36E-04	3.99E-02
antigen processing and presentation of peptide antigen via MHC class II (GO:0002495)	99	9	2.28	+	3.94	7.57E-04	4.09E-02
ribose phosphate metabolic process (GO:0019693)	335	19	7.72	+	2.46	7.60E-04	4.10E-02
fatty acid oxidation (GO:0019395)	79	8	1.82	+	4.39	7.73E-04	4.15E-02
regulation of translational initiation (GO:0006446)	79	8	1.82	+	4.39	7.73E-04	4.14E-02
regulation of Wnt signaling pathway (GO:0030111)	373	20	8.60	+	2.33	7.74E-04	4.13E-02
regulation of protein stability (GO:0031647)	295	17	6.80	+	2.50	7.74E-04	4.12E-02
mRNA splicing, via spliceosome (GO:0000398)	295	17	6.80	+	2.50	7.74E-04	4.10E-02
RNA splicing, via transesterification reactions with bulged adenosine as nucleophile (GO:0000377)	295	17	6.80	+	2.50	7.74E-04	4.09E-02
chromatin organization (GO:0006325)	695	31	16.02	+	1.93	7.77E-04	4.09E-02
regulation of apoptotic signaling pathway (GO:2001233)	407	21	9.38	+	2.24	8.27E-04	4.34E-02
protein catabolic process (GO:0030163)	701	31	16.16	+	1.92	8.33E-04	4.36E-02
antigen processing and presentation of exogenous peptide antigen via MHC class I (GO:0042590)	80	8	1.84	+	4.34	8.33E-04	4.34E-02
lipid oxidation (GO:0034440)	80	8	1.84	+	4.34	8.33E-04	4.33E-02
cellular response to oxygen levels (GO:0071453)	218	14	5.03	+	2.79	8.35E-04	4.32E-02
maintenance of location (GO:0051235)	169	12	3.90	+	3.08	8.58E-04	4.43E-02
ribose phosphate biosynthetic process (GO:0046390)	169	12	3.90	+	3.08	8.58E-04	4.42E-02
RNA splicing, via transesterification reactions (GO:0000375)	298	17	6.87	+	2.47	8.60E-04	4.41E-02
positive regulation of cholesterol biosynthetic process (GO:0045542)	6	3	.14	+	21.69	8.63E-04	4.41E-02
positive regulation of sterol biosynthetic process (GO:0106120)	6	3	.14	+	21.69	8.63E-04	4.40E-02
antigen processing and presentation of peptide or polysaccharide antigen via MHC class II (GO:0002504)	101	9	2.33	+	3.87	8.64E-04	4.39E-02
nucleotide biosynthetic process (GO:0009165)	245	15	5.65	+	2.66	8.75E-04	4.43E-02
protein folding (GO:0006457)	220	14	5.07	+	2.76	9.07E-04	4.58E-02
regulation of gene expression (GO:0010468)	4463	134	102.88	+	1.30	9.21E-04	4.64E-02
cotranslational protein targeting to membrane (GO:0006613)	102	9	2.35	+	3.83	9.22E-04	4.62E-02
histone phosphorylation (GO:0016572)	29	5	.67	+	7.48	9.23E-04	4.61E-02
negative regulation of cellular component organization (GO:0051129)	711	31	16.39	+	1.89	9.54E-04	4.75E-02
anaphase-promoting complex-dependent catabolic process (GO:0031145)	82	8	1.89	+	4.23	9.67E-04	4.80E-02
gluconeogenesis (GO:0006094)	45	6	1.04	+	5.78	9.68E-04	4.80E-02
nucleoside monophosphate biosynthetic process (GO:0009124)	45	6	1.04	+	5.78	9.68E-04	4.78E-02
Ras protein signal transduction (GO:0007265)	248	15	5.72	+	2.62	9.82E-04	4.84E-02

## Sheet: Panther altered nedd8
Analysis Type:	PANTHER Overrepresentation Test (Released 20190711)
Annotation Version and Release Date:	GO Ontology database Released 2019-10-08
Analyzed List:	Client Text Box Input (Homo sapiens)
Reference List:	Homo sapiens (all genes in database)
Test Type:	FISHER
Correction:	FDR
GO biological process complete	Homo sapiens - REFLIST (20996)	Client Text Box Input (411)	Client Text Box Input (expected)	Client Text Box Input (over/under)	Client Text Box Input (fold Enrichment)	Client Text Box Input (raw P-value)	Client Text Box Input (FDR)
cellular metabolic process (GO:0044237)	7671	253	150.16	+	1.68	2.83E-24	4.51E-20
organic substance metabolic process (GO:0071704)	7874	253	154.13	+	1.64	2.12E-22	1.68E-18
metabolic process (GO:0008152)	8428	264	164.98	+	1.60	2.50E-22	1.33E-18
nitrogen compound metabolic process (GO:0006807)	7023	233	137.48	+	1.69	1.42E-21	5.63E-18
primary metabolic process (GO:0044238)	7501	243	146.83	+	1.65	1.90E-21	6.06E-18
cellular nitrogen compound metabolic process (GO:0034641)	3454	145	67.61	+	2.14	7.70E-20	2.04E-16
cellular process (GO:0009987)	14575	361	285.31	+	1.27	4.64E-18	1.06E-14
Unclassified (UNCLASSIFIED)	3156	9	61.78	-	.15	4.67E-18	9.28E-15
biological_process (GO:0008150)	17840	402	349.22	+	1.15	4.67E-18	8.25E-15
macromolecule metabolic process (GO:0043170)	6193	201	121.23	+	1.66	3.17E-16	5.03E-13
heterocycle metabolic process (GO:0046483)	2983	122	58.39	+	2.09	1.64E-15	2.37E-12
cellular macromolecule metabolic process (GO:0044260)	5083	174	99.50	+	1.75	2.04E-15	2.71E-12
nucleobase-containing compound metabolic process (GO:0006139)	2804	116	54.89	+	2.11	5.75E-15	7.03E-12
organic cyclic compound metabolic process (GO:1901360)	3261	128	63.83	+	2.01	5.83E-15	6.62E-12
cellular component organization or biogenesis (GO:0071840)	5830	189	114.12	+	1.66	8.97E-15	9.51E-12
cellular aromatic compound metabolic process (GO:0006725)	3027	121	59.25	+	2.04	1.42E-14	1.41E-11
organonitrogen compound metabolic process (GO:1901564)	5331	174	104.36	+	1.67	1.48E-13	1.39E-10
establishment of protein localization (GO:0045184)	1621	78	31.73	+	2.46	3.98E-13	3.52E-10
protein localization to organelle (GO:0033365)	757	49	14.82	+	3.31	1.01E-12	8.42E-10
cellular protein localization (GO:0034613)	1618	76	31.67	+	2.40	3.31E-12	2.63E-09
protein localization (GO:0008104)	2178	92	42.63	+	2.16	3.34E-12	2.53E-09
cellular macromolecule localization (GO:0070727)	1626	76	31.83	+	2.39	3.79E-12	2.74E-09
establishment of protein localization to organelle (GO:0072594)	447	36	8.75	+	4.11	4.26E-12	2.95E-09
intracellular protein transport (GO:0006886)	1003	56	19.63	+	2.85	5.86E-12	3.88E-09
posttranscriptional regulation of gene expression (GO:0010608)	529	39	10.36	+	3.77	6.56E-12	4.17E-09
nucleic acid metabolic process (GO:0090304)	2289	94	44.81	+	2.10	6.69E-12	4.09E-09
cellular localization (GO:0051641)	2396	97	46.90	+	2.07	9.09E-12	5.36E-09
protein transport (GO:0015031)	1528	72	29.91	+	2.41	9.13E-12	5.19E-09
cellular protein metabolic process (GO:0044267)	3713	130	72.68	+	1.79	1.23E-11	6.74E-09
cellular amide metabolic process (GO:0043603)	799	48	15.64	+	3.07	2.09E-11	1.11E-08
amide transport (GO:0042886)	1592	73	31.16	+	2.34	2.24E-11	1.15E-08
peptide transport (GO:0015833)	1558	72	30.50	+	2.36	2.41E-11	1.20E-08
nitrogen compound transport (GO:0071705)	1861	81	36.43	+	2.22	2.46E-11	1.19E-08
macromolecule localization (GO:0033036)	2517	99	49.27	+	2.01	2.61E-11	1.22E-08
intracellular transport (GO:0046907)	1529	71	29.93	+	2.37	2.99E-11	1.36E-08
organelle organization (GO:0006996)	3418	121	66.91	+	1.81	4.40E-11	1.94E-08
regulation of metabolic process (GO:0019222)	6690	196	130.96	+	1.50	5.18E-11	2.22E-08
cellular component organization (GO:0016043)	5642	173	110.44	+	1.57	5.34E-11	2.23E-08
protein metabolic process (GO:0019538)	4315	140	84.47	+	1.66	3.72E-10	1.52E-07
establishment of localization (GO:0051234)	4681	148	91.63	+	1.62	4.03E-10	1.60E-07
gene expression (GO:0010467)	2016	81	39.46	+	2.05	8.19E-10	3.18E-07
organic substance catabolic process (GO:1901575)	1771	74	34.67	+	2.13	1.20E-09	4.54E-07
RNA metabolic process (GO:0016070)	1685	71	32.98	+	2.15	1.70E-09	6.29E-07
transport (GO:0006810)	4550	143	89.07	+	1.61	1.77E-09	6.40E-07
localization (GO:0051179)	5765	170	112.85	+	1.51	1.98E-09	7.01E-07
cellular nitrogen compound biosynthetic process (GO:0044271)	1658	70	32.46	+	2.16	2.21E-09	7.63E-07
regulation of macromolecule metabolic process (GO:0060255)	6160	178	120.58	+	1.48	2.94E-09	9.94E-07
regulation of gene expression (GO:0010468)	4463	140	87.36	+	1.60	3.00E-09	9.94E-07
mRNA metabolic process (GO:0016071)	693	40	13.57	+	2.95	3.28E-09	1.06E-06
catabolic process (GO:0009056)	2065	81	40.42	+	2.00	3.40E-09	1.08E-06
macromolecule catabolic process (GO:0009057)	1066	52	20.87	+	2.49	3.54E-09	1.11E-06
protein targeting (GO:0006605)	369	28	7.22	+	3.88	3.83E-09	1.17E-06
organic substance transport (GO:0071702)	2224	85	43.54	+	1.95	4.16E-09	1.25E-06
cellular catabolic process (GO:0044248)	1787	73	34.98	+	2.09	4.42E-09	1.30E-06
regulation of primary metabolic process (GO:0080090)	6023	174	117.90	+	1.48	6.24E-09	1.80E-06
peptide metabolic process (GO:0006518)	542	34	10.61	+	3.20	7.70E-09	2.19E-06
amide biosynthetic process (GO:0043604)	542	34	10.61	+	3.20	7.70E-09	2.15E-06
regulation of cellular metabolic process (GO:0031323)	6216	177	121.68	+	1.45	1.20E-08	3.29E-06
regulation of biosynthetic process (GO:0009889)	4264	133	83.47	+	1.59	1.52E-08	4.09E-06
cellular macromolecule catabolic process (GO:0044265)	910	46	17.81	+	2.58	1.63E-08	4.33E-06
ribonucleoprotein complex biogenesis (GO:0022613)	424	29	8.30	+	3.49	1.75E-08	4.57E-06
regulation of nitrogen compound metabolic process (GO:0051171)	5839	168	114.30	+	1.47	1.75E-08	4.50E-06
cellular biosynthetic process (GO:0044249)	2773	97	54.28	+	1.79	1.85E-08	4.66E-06
regulation of cellular macromolecule biosynthetic process (GO:2000112)	3908	124	76.50	+	1.62	2.26E-08	5.62E-06
regulation of catabolic process (GO:0009894)	999	48	19.56	+	2.45	2.32E-08	5.67E-06
positive regulation of organelle organization (GO:0010638)	628	36	12.29	+	2.93	2.47E-08	5.95E-06
regulation of mRNA metabolic process (GO:1903311)	330	25	6.46	+	3.87	2.74E-08	6.51E-06
cellular component biogenesis (GO:0044085)	2699	94	52.83	+	1.78	3.25E-08	7.61E-06
protein localization to endoplasmic reticulum (GO:0070972)	137	16	2.68	+	5.97	4.43E-08	1.02E-05
biosynthetic process (GO:0009058)	2954	100	57.83	+	1.73	4.51E-08	1.03E-05
regulation of cellular biosynthetic process (GO:0031326)	4185	129	81.92	+	1.57	5.31E-08	1.19E-05
regulation of mRNA stability (GO:0043488)	180	18	3.52	+	5.11	5.68E-08	1.25E-05
regulation of mRNA catabolic process (GO:0061013)	202	19	3.95	+	4.81	5.96E-08	1.30E-05
regulation of RNA stability (GO:0043487)	185	18	3.62	+	4.97	8.32E-08	1.79E-05
regulation of cellular amide metabolic process (GO:0034248)	412	27	8.06	+	3.35	1.24E-07	2.63E-05
regulation of nucleobase-containing compound metabolic process (GO:0019219)	4040	124	79.08	+	1.57	1.45E-07	3.04E-05
regulation of macromolecule biosynthetic process (GO:0010556)	4046	124	79.20	+	1.57	1.51E-07	3.12E-05
RNA processing (GO:0006396)	868	42	16.99	+	2.47	1.66E-07	3.38E-05
mitochondrial transport (GO:0006839)	217	19	4.25	+	4.47	1.68E-07	3.38E-05
peptide biosynthetic process (GO:0043043)	419	27	8.20	+	3.29	1.71E-07	3.39E-05
organic substance biosynthetic process (GO:1901576)	2878	96	56.34	+	1.70	1.72E-07	3.37E-05
negative regulation of biological process (GO:0048519)	5333	153	104.39	+	1.47	1.75E-07	3.40E-05
translation (GO:0006412)	393	26	7.69	+	3.38	1.80E-07	3.44E-05
regulation of cellular catabolic process (GO:0031329)	836	41	16.36	+	2.51	1.82E-07	3.44E-05
interspecies interaction between organisms (GO:0044419)	855	41	16.74	+	2.45	2.89E-07	5.40E-05
symbiotic process (GO:0044403)	783	39	15.33	+	2.54	3.02E-07	5.59E-05
RNA catabolic process (GO:0006401)	250	20	4.89	+	4.09	3.07E-07	5.61E-05
negative regulation of macromolecule metabolic process (GO:0010605)	2666	90	52.19	+	1.72	3.24E-07	5.85E-05
viral process (GO:0016032)	702	36	13.74	+	2.62	3.34E-07	5.96E-05
negative regulation of metabolic process (GO:0009892)	2918	96	57.12	+	1.68	4.15E-07	7.33E-05
regulation of translation (GO:0006417)	359	24	7.03	+	3.42	4.50E-07	7.87E-05
translational initiation (GO:0006413)	144	15	2.82	+	5.32	4.52E-07	7.82E-05
protein targeting to ER (GO:0045047)	110	13	2.15	+	6.04	7.25E-07	1.24E-04
cellular nitrogen compound catabolic process (GO:0044270)	425	26	8.32	+	3.13	7.35E-07	1.24E-04
nuclear-transcribed mRNA catabolic process (GO:0000956)	197	17	3.86	+	4.41	9.05E-07	1.52E-04
protein localization to membrane (GO:0072657)	518	29	10.14	+	2.86	9.34E-07	1.55E-04
establishment of protein localization to endoplasmic reticulum (GO:0072599)	114	13	2.23	+	5.83	1.05E-06	1.72E-04
negative regulation of cell cycle process (GO:0010948)	327	22	6.40	+	3.44	1.24E-06	2.00E-04
aromatic compound catabolic process (GO:0019439)	440	26	8.61	+	3.02	1.35E-06	2.17E-04
cellular response to stress (GO:0033554)	1729	64	33.85	+	1.89	1.36E-06	2.16E-04
negative regulation of gene expression (GO:0010629)	1738	64	34.02	+	1.88	1.49E-06	2.35E-04
regulation of biological quality (GO:0065008)	4073	120	79.73	+	1.51	2.23E-06	3.48E-04
regulation of cell cycle process (GO:0010564)	763	36	14.94	+	2.41	2.27E-06	3.51E-04
negative regulation of cell cycle (GO:0045786)	577	30	11.29	+	2.66	2.54E-06	3.88E-04
mitotic cell cycle (GO:0000278)	696	34	13.62	+	2.50	2.57E-06	3.89E-04
establishment of protein localization to membrane (GO:0090150)	290	20	5.68	+	3.52	2.65E-06	3.98E-04
regulation of proteolysis (GO:0030162)	737	35	14.43	+	2.43	2.83E-06	4.20E-04
mRNA catabolic process (GO:0006402)	216	17	4.23	+	4.02	2.91E-06	4.29E-04
regulation of RNA metabolic process (GO:0051252)	3785	113	74.09	+	1.53	2.94E-06	4.29E-04
nucleobase-containing compound catabolic process (GO:0034655)	376	23	7.36	+	3.12	3.23E-06	4.67E-04
cell cycle (GO:0007049)	1328	52	26.00	+	2.00	3.45E-06	4.94E-04
ribosome biogenesis (GO:0042254)	296	20	5.79	+	3.45	3.55E-06	5.03E-04
mitochondrial membrane organization (GO:0007006)	131	13	2.56	+	5.07	4.32E-06	6.08E-04
organonitrogen compound biosynthetic process (GO:1901566)	1416	54	27.72	+	1.95	4.32E-06	6.03E-04
protein-containing complex subunit organization (GO:0043933)	1707	62	33.41	+	1.86	4.59E-06	6.34E-04
small molecule metabolic process (GO:0044281)	1719	62	33.65	+	1.84	4.94E-06	6.77E-04
protein-containing complex assembly (GO:0065003)	1466	55	28.70	+	1.92	6.04E-06	8.21E-04
cellular protein-containing complex assembly (GO:0034622)	793	36	15.52	+	2.32	6.25E-06	8.42E-04
SRP-dependent cotranslational protein targeting to membrane (GO:0006614)	97	11	1.90	+	5.79	7.44E-06	9.94E-04
establishment of organelle localization (GO:0051656)	368	22	7.20	+	3.05	7.45E-06	9.87E-04
organonitrogen compound catabolic process (GO:1901565)	1073	44	21.00	+	2.09	8.32E-06	1.09E-03
negative regulation of cell cycle phase transition (GO:1901988)	236	17	4.62	+	3.68	8.74E-06	1.14E-03
cleavage involved in rRNA processing (GO:0000469)	21	6	.41	+	14.60	1.02E-05	1.31E-03
regulation of cell cycle (GO:0051726)	1206	47	23.61	+	1.99	1.06E-05	1.36E-03
cell cycle process (GO:0022402)	986	41	19.30	+	2.12	1.07E-05	1.36E-03
cotranslational protein targeting to membrane (GO:0006613)	102	11	2.00	+	5.51	1.15E-05	1.45E-03
organic cyclic compound catabolic process (GO:1901361)	473	25	9.26	+	2.70	1.35E-05	1.70E-03
mitochondrion organization (GO:0007005)	443	24	8.67	+	2.77	1.37E-05	1.71E-03
membrane organization (GO:0061024)	855	37	16.74	+	2.21	1.40E-05	1.72E-03
negative regulation of nitrogen compound metabolic process (GO:0051172)	2369	77	46.37	+	1.66	1.40E-05	1.71E-03
positive regulation of telomere maintenance (GO:0032206)	50	8	.98	+	8.17	1.43E-05	1.73E-03
positive regulation of response to biotic stimulus (GO:0002833)	358	21	7.01	+	3.00	1.57E-05	1.89E-03
positive regulation of cellular process (GO:0048522)	5465	147	106.98	+	1.37	1.58E-05	1.89E-03
regulation of hematopoietic progenitor cell differentiation (GO:1901532)	86	10	1.68	+	5.94	1.58E-05	1.88E-03
cellular macromolecule biosynthetic process (GO:0034645)	1715	60	33.57	+	1.79	1.77E-05	2.08E-03
positive regulation of telomere maintenance via telomere lengthening (GO:1904358)	37	7	.72	+	9.66	1.90E-05	2.22E-03
regulation of cell cycle phase transition (GO:1901987)	453	24	8.87	+	2.71	1.94E-05	2.25E-03
protein targeting to membrane (GO:0006612)	176	14	3.45	+	4.06	1.95E-05	2.24E-03
heterocycle catabolic process (GO:0046700)	424	23	8.30	+	2.77	2.03E-05	2.33E-03
regulation of hemopoiesis (GO:1903706)	455	24	8.91	+	2.69	2.08E-05	2.36E-03
secretion (GO:0046903)	1119	44	21.90	+	2.01	2.14E-05	2.41E-03
mitotic cell cycle process (GO:1903047)	610	29	11.94	+	2.43	2.22E-05	2.49E-03
macromolecule modification (GO:0043412)	3304	98	64.68	+	1.52	2.22E-05	2.47E-03
negative regulation of cellular process (GO:0048523)	4754	131	93.06	+	1.41	2.31E-05	2.55E-03
positive regulation of metabolic process (GO:0009893)	3650	106	71.45	+	1.48	2.51E-05	2.76E-03
neutrophil mediated immunity (GO:0002446)	494	25	9.67	+	2.59	2.70E-05	2.94E-03
regulation of response to biotic stimulus (GO:0002831)	527	26	10.32	+	2.52	2.81E-05	3.04E-03
neutrophil activation (GO:0042119)	496	25	9.71	+	2.57	2.87E-05	3.09E-03
cellular component assembly (GO:0022607)	2473	78	48.41	+	1.61	2.91E-05	3.11E-03
antigen processing and presentation of exogenous antigen (GO:0019884)	183	14	3.58	+	3.91	2.92E-05	3.09E-03
immune system process (GO:0002376)	2806	86	54.93	+	1.57	2.92E-05	3.07E-03
biological regulation (GO:0065007)	12387	284	242.48	+	1.17	3.10E-05	3.24E-03
rRNA processing (GO:0006364)	210	15	4.11	+	3.65	3.22E-05	3.35E-03
granulocyte activation (GO:0036230)	500	25	9.79	+	2.55	3.26E-05	3.36E-03
programmed cell death (GO:0012501)	1040	41	20.36	+	2.01	3.27E-05	3.35E-03
ncRNA metabolic process (GO:0034660)	470	24	9.20	+	2.61	3.41E-05	3.47E-03
negative regulation of cellular metabolic process (GO:0031324)	2567	80	50.25	+	1.59	3.86E-05	3.91E-03
mRNA splicing, via spliceosome (GO:0000398)	295	18	5.77	+	3.12	3.90E-05	3.92E-03
RNA splicing, via transesterification reactions with bulged adenosine as nucleophile (GO:0000377)	295	18	5.77	+	3.12	3.90E-05	3.90E-03
positive regulation of mitochondrion organization (GO:0010822)	118	11	2.31	+	4.76	4.00E-05	3.98E-03
cell death (GO:0008219)	1075	42	21.04	+	2.00	4.09E-05	4.04E-03
RNA splicing, via transesterification reactions (GO:0000375)	298	18	5.83	+	3.09	4.41E-05	4.33E-03
nuclear-transcribed mRNA catabolic process, nonsense-mediated decay (GO:0000184)	120	11	2.35	+	4.68	4.62E-05	4.50E-03
neutrophil degranulation (GO:0043312)	483	24	9.45	+	2.54	5.13E-05	4.98E-03
macromolecule biosynthetic process (GO:0009059)	1774	60	34.73	+	1.73	5.22E-05	5.03E-03
antigen processing and presentation of peptide antigen (GO:0048002)	194	14	3.80	+	3.69	5.29E-05	5.07E-03
regulation of innate immune response (GO:0045088)	453	23	8.87	+	2.59	5.38E-05	5.12E-03
rRNA metabolic process (GO:0016072)	221	15	4.33	+	3.47	5.57E-05	5.27E-03
negative regulation of cell cycle G2/M phase transition (GO:1902750)	101	10	1.98	+	5.06	5.61E-05	5.27E-03
regulation of transcription, DNA-templated (GO:0006355)	3467	100	67.87	+	1.47	5.68E-05	5.31E-03
cellular response to interleukin-7 (GO:0098761)	30	6	.59	+	10.22	5.77E-05	5.37E-03
response to interleukin-7 (GO:0098760)	30	6	.59	+	10.22	5.77E-05	5.34E-03
neutrophil activation involved in immune response (GO:0002283)	487	24	9.53	+	2.52	5.80E-05	5.33E-03
antigen processing and presentation (GO:0019882)	222	15	4.35	+	3.45	5.84E-05	5.34E-03
tRNA catabolic process (GO:0016078)	8	4	.16	+	25.54	5.87E-05	5.33E-03
myeloid leukocyte activation (GO:0002274)	581	27	11.37	+	2.37	5.92E-05	5.35E-03
cellular protein modification process (GO:0006464)	3084	91	60.37	+	1.51	6.07E-05	5.45E-03
protein modification process (GO:0036211)	3084	91	60.37	+	1.51	6.07E-05	5.42E-03
carboxylic acid metabolic process (GO:0019752)	884	36	17.30	+	2.08	6.10E-05	5.42E-03
cell activation (GO:0001775)	1063	41	20.81	+	1.97	6.15E-05	5.44E-03
positive regulation of innate immune response (GO:0045089)	336	19	6.58	+	2.89	6.31E-05	5.54E-03
RNA splicing (GO:0008380)	396	21	7.75	+	2.71	6.32E-05	5.52E-03
organelle localization (GO:0051640)	584	27	11.43	+	2.36	6.34E-05	5.51E-03
secretion by cell (GO:0032940)	1002	39	19.61	+	1.99	6.68E-05	5.77E-03
activation of innate immune response (GO:0002218)	253	16	4.95	+	3.23	7.00E-05	6.02E-03
establishment of RNA localization (GO:0051236)	200	14	3.92	+	3.58	7.19E-05	6.15E-03
myeloid leukocyte mediated immunity (GO:0002444)	514	25	10.06	+	2.48	7.53E-05	6.40E-03
positive regulation of cellular component organization (GO:0051130)	1226	45	24.00	+	1.88	7.81E-05	6.60E-03
antigen processing and presentation of exogenous peptide antigen (GO:0002478)	176	13	3.45	+	3.77	7.81E-05	6.57E-03
innate immune response-activating signal transduction (GO:0002758)	231	15	4.52	+	3.32	8.89E-05	7.44E-03
response to stress (GO:0006950)	3580	102	70.08	+	1.46	9.10E-05	7.58E-03
cell-cell signaling by wnt (GO:0198738)	347	19	6.79	+	2.80	9.44E-05	7.82E-03
Wnt signaling pathway (GO:0016055)	347	19	6.79	+	2.80	9.44E-05	7.78E-03
positive regulation of apoptotic signaling pathway (GO:2001235)	180	13	3.52	+	3.69	9.66E-05	7.91E-03
establishment of vesicle localization (GO:0051650)	181	13	3.54	+	3.67	1.02E-04	8.30E-03
viral gene expression (GO:0019080)	132	11	2.58	+	4.26	1.02E-04	8.30E-03
positive regulation of cellular metabolic process (GO:0031325)	3344	96	65.46	+	1.47	1.04E-04	8.40E-03
cell activation involved in immune response (GO:0002263)	623	28	12.20	+	2.30	1.05E-04	8.45E-03
positive regulation of telomere maintenance via telomerase (GO:0032212)	34	6	.67	+	9.02	1.07E-04	8.52E-03
regulation of ubiquitin-dependent protein catabolic process (GO:2000058)	157	12	3.07	+	3.90	1.08E-04	8.60E-03
cellular amino acid metabolic process (GO:0006520)	294	17	5.76	+	2.95	1.18E-04	9.34E-03
maturation of 5.8S rRNA from tricistronic rRNA transcript (SSU-rRNA, 5.8S rRNA, LSU-rRNA) (GO:0000466)	21	5	.41	+	12.16	1.20E-04	9.45E-03
proteasome-mediated ubiquitin-dependent protein catabolic process (GO:0043161)	324	18	6.34	+	2.84	1.21E-04	9.47E-03
nucleocytoplasmic transport (GO:0006913)	266	16	5.21	+	3.07	1.21E-04	9.47E-03
cytoskeleton organization (GO:0007010)	1095	41	21.43	+	1.91	1.26E-04	9.74E-03
developmental process (GO:0032502)	5862	151	114.75	+	1.32	1.26E-04	9.71E-03
biological phase (GO:0044848)	267	16	5.23	+	3.06	1.27E-04	9.72E-03
mitotic cell cycle phase (GO:0098763)	267	16	5.23	+	3.06	1.27E-04	9.67E-03
cell cycle phase (GO:0022403)	267	16	5.23	+	3.06	1.27E-04	9.62E-03
leukocyte degranulation (GO:0043299)	504	24	9.87	+	2.43	1.28E-04	9.67E-03
response to organic substance (GO:0010033)	3019	88	59.10	+	1.49	1.28E-04	9.66E-03
regulation of cell cycle G2/M phase transition (GO:1902749)	212	14	4.15	+	3.37	1.29E-04	9.64E-03
regulation of organelle organization (GO:0033043)	1298	46	25.41	+	1.81	1.29E-04	9.66E-03
U5 snRNA 3'-end processing (GO:0034476)	3	3	.06	+	51.09	1.35E-04	1.00E-02
U1 snRNA 3'-end processing (GO:0034473)	3	3	.06	+	51.09	1.35E-04	9.96E-03
nuclear transport (GO:0051169)	269	16	5.27	+	3.04	1.37E-04	1.01E-02
negative regulation of cellular macromolecule biosynthetic process (GO:2000113)	1399	49	27.39	+	1.79	1.38E-04	1.01E-02
negative regulation of proteolysis (GO:0045861)	358	19	7.01	+	2.71	1.39E-04	1.01E-02
negative regulation of protein metabolic process (GO:0051248)	1108	41	21.69	+	1.89	1.41E-04	1.02E-02
RNA phosphodiester bond hydrolysis (GO:0090501)	162	12	3.17	+	3.78	1.43E-04	1.03E-02
regulation of cellular protein localization (GO:1903827)	548	25	10.73	+	2.33	1.44E-04	1.04E-02
regulation of nucleic acid-templated transcription (GO:1903506)	3534	100	69.18	+	1.45	1.45E-04	1.04E-02
regulation of RNA biosynthetic process (GO:2001141)	3539	100	69.28	+	1.44	1.46E-04	1.04E-02
export from cell (GO:0140352)	1043	39	20.42	+	1.91	1.52E-04	1.08E-02
protein stabilization (GO:0050821)	189	13	3.70	+	3.51	1.52E-04	1.08E-02
nucleobase-containing compound transport (GO:0015931)	244	15	4.78	+	3.14	1.57E-04	1.11E-02
organic acid metabolic process (GO:0006082)	997	38	19.52	+	1.95	1.59E-04	1.12E-02
positive regulation of cellular protein localization (GO:1903829)	332	18	6.50	+	2.77	1.61E-04	1.12E-02
mRNA processing (GO:0006397)	474	23	9.28	+	2.48	1.61E-04	1.12E-02
establishment of localization in cell (GO:0051649)	394	20	7.71	+	2.59	1.64E-04	1.13E-02
myeloid cell activation involved in immune response (GO:0002275)	518	24	10.14	+	2.37	1.67E-04	1.15E-02
vesicle localization (GO:0051648)	192	13	3.76	+	3.46	1.76E-04	1.21E-02
G protein-coupled receptor signaling pathway (GO:0007186)	1315	9	25.74	-	.35	1.79E-04	1.22E-02
sulfur compound metabolic process (GO:0006790)	366	19	7.16	+	2.65	1.82E-04	1.23E-02
positive regulation of mitochondrial outer membrane permeabilization involved in apoptotic signaling pathway (GO:1901030)	38	6	.74	+	8.07	1.84E-04	1.24E-02
regulation of proteolysis involved in cellular protein catabolic process (GO:1903050)	220	14	4.31	+	3.25	1.85E-04	1.25E-02
negative regulation of mitotic cell cycle phase transition (GO:1901991)	220	14	4.31	+	3.25	1.85E-04	1.24E-02
leukocyte activation involved in immune response (GO:0002366)	619	27	12.12	+	2.23	1.86E-04	1.24E-02
RNA localization (GO:0006403)	221	14	4.33	+	3.24	1.93E-04	1.29E-02
regulation of cell differentiation (GO:0045595)	1824	59	35.71	+	1.65	1.96E-04	1.30E-02
regulation of cellular component organization (GO:0051128)	2491	75	48.76	+	1.54	2.13E-04	1.40E-02
negative regulation of macromolecule biosynthetic process (GO:0010558)	1481	50	28.99	+	1.72	2.16E-04	1.42E-02
regulation of immune system process (GO:0002682)	1667	55	32.63	+	1.69	2.18E-04	1.43E-02
oxoacid metabolic process (GO:0043436)	976	37	19.11	+	1.94	2.20E-04	1.43E-02
G1/S transition of mitotic cell cycle (GO:0000082)	121	10	2.37	+	4.22	2.24E-04	1.45E-02
negative regulation of mitotic cell cycle (GO:0045930)	312	17	6.11	+	2.78	2.30E-04	1.49E-02
polyadenylation-dependent mRNA catabolic process (GO:0071047)	4	3	.08	+	38.31	2.32E-04	1.49E-02
nuclear polyadenylation-dependent mRNA catabolic process (GO:0071042)	4	3	.08	+	38.31	2.32E-04	1.49E-02
RNA transport (GO:0050658)	198	13	3.88	+	3.35	2.34E-04	1.49E-02
nucleic acid transport (GO:0050657)	198	13	3.88	+	3.35	2.34E-04	1.49E-02
cell cycle G1/S phase transition (GO:0044843)	122	10	2.39	+	4.19	2.38E-04	1.51E-02
leukocyte activation (GO:0045321)	916	35	17.93	+	1.95	2.38E-04	1.50E-02
protein modification by small protein conjugation or removal (GO:0070647)	987	37	19.32	+	1.92	2.43E-04	1.53E-02
protein localization to mitochondrion (GO:0070585)	78	8	1.53	+	5.24	2.48E-04	1.55E-02
positive regulation of multi-organism process (GO:0043902)	500	23	9.79	+	2.35	2.51E-04	1.57E-02
positive regulation of biological process (GO:0048518)	6214	157	121.64	+	1.29	2.52E-04	1.57E-02
regulation of mitotic cell cycle (GO:0007346)	638	27	12.49	+	2.16	2.59E-04	1.60E-02
protein catabolic process (GO:0030163)	701	29	13.72	+	2.11	2.65E-04	1.63E-02
proteasomal protein catabolic process (GO:0010498)	347	18	6.79	+	2.65	2.69E-04	1.65E-02
gene silencing (GO:0016458)	149	11	2.92	+	3.77	2.75E-04	1.68E-02
negative regulation of cellular biosynthetic process (GO:0031327)	1539	51	30.13	+	1.69	2.82E-04	1.72E-02
maturation of 5.8S rRNA (GO:0000460)	26	5	.51	+	9.82	2.87E-04	1.74E-02
negative regulation of biosynthetic process (GO:0009890)	1566	52	30.65	+	1.70	3.01E-04	1.82E-02
ncRNA processing (GO:0034470)	382	19	7.48	+	2.54	3.03E-04	1.83E-02
in utero embryonic development (GO:0001701)	383	19	7.50	+	2.53	3.13E-04	1.88E-02
regulation of cellular process (GO:0050794)	10981	252	214.95	+	1.17	3.20E-04	1.91E-02
cellular amino acid catabolic process (GO:0009063)	127	10	2.49	+	4.02	3.21E-04	1.91E-02
regulation of protein localization (GO:0032880)	1038	38	20.32	+	1.87	3.39E-04	2.01E-02
negative regulation of cellular protein metabolic process (GO:0032269)	1039	38	20.34	+	1.87	3.42E-04	2.02E-02
regulation of biological process (GO:0050789)	11688	265	228.79	+	1.16	3.61E-04	2.12E-02
regulation of telomere maintenance (GO:0032204)	83	8	1.62	+	4.92	3.65E-04	2.14E-02
protein modification by small protein removal (GO:0070646)	295	16	5.77	+	2.77	3.66E-04	2.14E-02
regulation of telomere maintenance via telomere lengthening (GO:1904356)	63	7	1.23	+	5.68	3.87E-04	2.25E-02
retrograde vesicle-mediated transport, Golgi to endoplasmic reticulum (GO:0006890)	84	8	1.64	+	4.87	3.94E-04	2.28E-02
anaphase (GO:0051322)	156	11	3.05	+	3.60	3.97E-04	2.30E-02
mitotic anaphase (GO:0000090)	156	11	3.05	+	3.60	3.97E-04	2.29E-02
chromosome organization (GO:0051276)	1055	38	20.65	+	1.84	3.99E-04	2.29E-02
regulation of cellular protein metabolic process (GO:0032268)	2633	77	51.54	+	1.49	4.03E-04	2.30E-02
establishment of protein localization to chromosome (GO:0070199)	15	4	.29	+	13.62	4.13E-04	2.35E-02
protein localization to chromosome, telomeric region (GO:0070198)	15	4	.29	+	13.62	4.13E-04	2.35E-02
alpha-amino acid metabolic process (GO:1901605)	211	13	4.13	+	3.15	4.17E-04	2.36E-02
regulation of membrane permeability (GO:0090559)	85	8	1.66	+	4.81	4.23E-04	2.39E-02
gene silencing by RNA (GO:0031047)	86	8	1.68	+	4.75	4.55E-04	2.56E-02
regulated exocytosis (GO:0045055)	696	28	13.62	+	2.06	4.63E-04	2.59E-02
modification-dependent macromolecule catabolic process (GO:0043632)	545	24	10.67	+	2.25	4.67E-04	2.60E-02
regulation of mitochondrion organization (GO:0010821)	186	12	3.64	+	3.30	4.68E-04	2.60E-02
non-canonical Wnt signaling pathway (GO:0035567)	134	10	2.62	+	3.81	4.77E-04	2.65E-02
regulation of establishment of protein localization (GO:0070201)	763	30	14.94	+	2.01	4.79E-04	2.65E-02
ribonucleoprotein complex assembly (GO:0022618)	187	12	3.66	+	3.28	4.89E-04	2.69E-02
detection of chemical stimulus involved in sensory perception of smell (GO:0050911)	433	0	8.48	-	< 0.01	5.02E-04	2.76E-02
positive regulation of nucleobase-containing compound metabolic process (GO:0045935)	1897	59	37.13	+	1.59	5.03E-04	2.75E-02
positive regulation of apoptotic process (GO:0043065)	656	27	12.84	+	2.10	5.06E-04	2.75E-02
regulation of mitotic cell cycle phase transition (GO:1901990)	418	20	8.18	+	2.44	5.30E-04	2.88E-02
positive regulation of programmed cell death (GO:0043068)	661	27	12.94	+	2.09	5.35E-04	2.89E-02
leucine catabolic process (GO:0006552)	6	3	.12	+	25.54	5.41E-04	2.92E-02
nuclear polyadenylation-dependent ncRNA catabolic process (GO:0071046)	6	3	.12	+	25.54	5.41E-04	2.91E-02
nuclear polyadenylation-dependent tRNA catabolic process (GO:0071038)	6	3	.12	+	25.54	5.41E-04	2.90E-02
nuclear polyadenylation-dependent rRNA catabolic process (GO:0071035)	6	3	.12	+	25.54	5.41E-04	2.89E-02
nuclear ncRNA surveillance (GO:0071029)	6	3	.12	+	25.54	5.41E-04	2.88E-02
cell surface receptor signaling pathway involved in cell-cell signaling (GO:1905114)	420	20	8.22	+	2.43	5.43E-04	2.88E-02
apoptotic process (GO:0006915)	909	34	17.79	+	1.91	5.60E-04	2.96E-02
regulation of cell morphogenesis involved in differentiation (GO:0010769)	308	16	6.03	+	2.65	5.72E-04	3.01E-02
regulation of mitochondrial outer membrane permeabilization involved in apoptotic signaling pathway (GO:1901028)	48	6	.94	+	6.39	5.73E-04	3.01E-02
positive regulation of mRNA catabolic process (GO:0061014)	48	6	.94	+	6.39	5.73E-04	3.00E-02
mitotic cell cycle phase transition (GO:0044772)	278	15	5.44	+	2.76	5.83E-04	3.04E-02
regulation of protein metabolic process (GO:0051246)	2804	80	54.89	+	1.46	5.84E-04	3.03E-02
regulation of multi-organism process (GO:0043900)	779	30	15.25	+	1.97	5.84E-04	3.03E-02
positive regulation of DNA biosynthetic process (GO:2000573)	68	7	1.33	+	5.26	5.90E-04	3.05E-02
protein tetramerization (GO:0051262)	138	10	2.70	+	3.70	5.92E-04	3.05E-02
cellular response to DNA damage stimulus (GO:0006974)	783	30	15.33	+	1.96	6.18E-04	3.17E-02
negative regulation of catabolic process (GO:0009895)	311	16	6.09	+	2.63	6.32E-04	3.23E-02
vesicle targeting (GO:0006903)	91	8	1.78	+	4.49	6.44E-04	3.28E-02
exocytosis (GO:0006887)	786	30	15.39	+	1.95	6.46E-04	3.28E-02
detection of stimulus involved in sensory perception (GO:0050906)	543	1	10.63	-	.09	6.51E-04	3.30E-02
viral transcription (GO:0019083)	115	9	2.25	+	4.00	6.60E-04	3.33E-02
ribonucleoprotein complex subunit organization (GO:0071826)	194	12	3.80	+	3.16	6.65E-04	3.35E-02
regulation of anatomical structure morphogenesis (GO:0022603)	1077	38	21.08	+	1.80	6.67E-04	3.35E-02
ribosomal small subunit biogenesis (GO:0042274)	70	7	1.37	+	5.11	6.92E-04	3.46E-02
regulation of stem cell differentiation (GO:2000736)	116	9	2.27	+	3.96	7.00E-04	3.49E-02
regulation of response to stress (GO:0080134)	1508	49	29.52	+	1.66	7.09E-04	3.52E-02
cell cycle phase transition (GO:0044770)	285	15	5.58	+	2.69	7.43E-04	3.68E-02
DNA metabolic process (GO:0006259)	752	29	14.72	+	1.97	7.46E-04	3.69E-02
establishment of protein localization to mitochondrion (GO:0072655)	71	7	1.39	+	5.04	7.48E-04	3.68E-02
chordate embryonic development (GO:0043009)	640	26	12.53	+	2.08	7.49E-04	3.68E-02
regulation of cellular protein catabolic process (GO:1903362)	255	14	4.99	+	2.80	7.50E-04	3.67E-02
polyadenylation-dependent ncRNA catabolic process (GO:0043634)	7	3	.14	+	21.89	7.63E-04	3.72E-02
establishment of protein localization to telomere (GO:0070200)	7	3	.14	+	21.89	7.63E-04	3.71E-02
M phase (GO:0000279)	170	11	3.33	+	3.31	7.80E-04	3.78E-02
mitotic M phase (GO:0000087)	170	11	3.33	+	3.31	7.80E-04	3.77E-02
phosphorus metabolic process (GO:0006793)	2178	65	42.63	+	1.52	7.98E-04	3.84E-02
multi-organism process (GO:0051704)	2832	80	55.44	+	1.44	8.01E-04	3.85E-02
regulation of hematopoietic stem cell differentiation (GO:1902036)	73	7	1.43	+	4.90	8.70E-04	4.17E-02
base-excision repair, AP site formation (GO:0006285)	19	4	.37	+	10.75	8.88E-04	4.24E-02
interleukin-1-mediated signaling pathway (GO:0070498)	96	8	1.88	+	4.26	8.93E-04	4.25E-02
microtubule-based process (GO:0007017)	654	26	12.80	+	2.03	8.97E-04	4.26E-02
positive regulation of macromolecule metabolic process (GO:0010604)	3375	92	66.07	+	1.39	9.02E-04	4.27E-02
detection of chemical stimulus (GO:0009593)	519	1	10.16	-	.10	9.21E-04	4.35E-02
embryo development ending in birth or egg hatching (GO:0009792)	657	26	12.86	+	2.02	9.37E-04	4.41E-02
regulation of mitochondrial membrane permeability (GO:0046902)	74	7	1.45	+	4.83	9.37E-04	4.40E-02
regulation of immune response (GO:0050776)	1139	39	22.30	+	1.75	9.41E-04	4.40E-02
phosphate-containing compound metabolic process (GO:0006796)	2151	64	42.11	+	1.52	1.00E-03	4.67E-02
positive regulation of immune system process (GO:0002684)	1150	39	22.51	+	1.73	1.03E-03	4.80E-02
leucine metabolic process (GO:0006551)	8	3	.16	+	19.16	1.03E-03	4.79E-02
polyadenylation-dependent RNA catabolic process (GO:0043633)	8	3	.16	+	19.16	1.03E-03	4.78E-02
exonucleolytic trimming to generate mature 3'-end of 5.8S rRNA from tricistronic rRNA transcript (SSU-rRNA, 5.8S rRNA, LSU-rRNA) (GO:0000467)	8	3	.16	+	19.16	1.03E-03	4.76E-02
exonucleolytic trimming involved in rRNA processing (GO:0000459)	8	3	.16	+	19.16	1.03E-03	4.75E-02
U4 snRNA 3'-end processing (GO:0034475)	8	3	.16	+	19.16	1.03E-03	4.74E-02
cellular response to peptide (GO:1901653)	327	16	6.40	+	2.50	1.05E-03	4.79E-02
generation of precursor metabolites and energy (GO:0006091)	419	19	8.20	+	2.32	1.07E-03	4.88E-02
toll-like receptor signaling pathway (GO:0002224)	99	8	1.94	+	4.13	1.07E-03	4.88E-02
regulation of dendritic spine development (GO:0060998)	76	7	1.49	+	4.71	1.08E-03	4.91E-02
detection of stimulus (GO:0051606)	693	3	13.57	-	.22	1.10E-03	4.97E-02
regulation of telomere maintenance via telomerase (GO:0032210)	55	6	1.08	+	5.57	1.10E-03	4.96E-02
